# Supplementary material for: Dual G9A/EZH2 Inhibition Stimulates Antitumor Immune Response in Ovarian High-Grade Serous Carcinoma
Source: Mol Cancer Ther. 2022 Feb 7;21(4):522–34. doi: 10.1158/1535-7163.MCT-21-0743 (PMC9377747; doi:10.1158/1535-7163.MCT-21-0743)
Supplement: Supplementary Table [file mct-21-0743_supplementary_table_10_supps10.xls]

## Sheet: Table_5_upregulated_functional_
BIOCARTA	m_nkcellsPathway:Ras-Independent pathway in NK cell-mediated cytotoxicity	9	0.861244		0.936502	115	19	1289	5.30938	0.0142836	0.0142836	0.115744		9.72e-05	H2-K1, PTPN6, KLRC2, IL18, H2-D1, VAV1, KLRD1, KLRC1, B2M
BIOCARTA	m_ctlPathway:CTL mediated immune response against target cells	6	0.574163		-0.918343	115	15	1289	4.48348	0.658523	0.41564	8.28595		0.00723367	H2-K1, H2-D1, FASL, ITGB2, GZMB, B2M												1	10
BIOCARTA	m_compPathway:Complement Pathway	6	0.574163		-1.25799	115	18	1289	3.73623	0.916457	0.462377	18.1131		0.0166331	C1QA, C1QB, C4A, C4B, C2, CFD
BIOCARTA	m_pmlPathway:Regulation of transcriptional activity by PML	6	0.574163		-1.25799	115	18	1289	3.73623	0.916457	0.462377	18.1131		0.0166331	TNFRSF1B, SP100, TNF, PML, FASL, DAXX
BIOCARTA	m_classicPathway:Classical Complement Pathway	5	0.478469		-1.25341	115	12	1289	4.67029	0.914013	0.558622	17.9228		0.0164414	C1QA, C1QB, C4A, C4B, C2
BIOCARTA	m_no2il12Pathway:NO2-dependent IL 12 Pathway in NK cells	5	0.478469		-1.69609	115	17	1289	3.29668	0.999802	0.758634	49.6691		0.055997	IL12RB1, CCR5, CD2, CD4, NOS2
BIOCARTA	m_blymphocytePathway:B Lymphocyte Cell Surface Molecules	4	0.382775		-1.56898	115	9	1289	4.98164	0.996826	0.683532	37.0662		0.0381237	PTPRC, CR2, FCGR2B, ITGB2
Category	Term	Count	%	Log2FE	NegLogFDR	List Total	Pop Hits	Pop Total	Fold Enrichment	Bonferroni	Benjamini	wrongFDR	FGRdiv100	PValue	Genes
COG_ONTOLOGY	DNA replication, recombination, and repair	6	0.574163		0.302324	74	70	2126	2.46255	0.814622	0.814622	49.8513	0.498513	0.0893814	DDX58, IFIH1, HELZ2, ZNFX1, DDX60, DHX58
GOTERM_BP_DIRECT	GO:0002376~immune system process	119	11.3876	2.83017	66.129	790	383	18082	7.1116	1.23e-64	1.23e-64	7.43e-65	7.43e-67	4.13e-68	APOBEC3, ZC3HAV1, S100A8, TLR1, S100A9, TLR2, PGLYRP1, TLR3, TLR6, TLR7, C1QC, TLR8, B2M, BTK, TLR9, ISG20, NLRC5, MYD88, CLEC4E, OASL2, OASL1, MX1, CFD, MX2, PAG1, ICOSL, GBP5, BST2, IL27, SERPING1, C1QA, C1QB, LAT2, OAS1B, CD300LF, EIF2AK2, CD300LD, IFIH1, LST1, FGR, IFITM3, UNC93B1, OAS3, KLRK1, IFI30, OAS2, SP110, IIGP1, NRROS, DHX58, HAVCR2, CFB, TLR13, CD300E, SLAMF7, FCGR1, H2-Q7, LGALS9, …
GOTERM_BP_DIRECT	GO:0045087~innate immune response	94	8.99522	2.42729	40.02	790	400	18082	5.37882	1.59e-38	7.93e-39	9.55e-39	9.55e-41	5.31e-42	APOBEC3, ZC3HAV1, S100A8, LY86, TLR1, S100A9, PGLYRP1, TLR2, TLR3, LY9, TLR6, TLR7, C1QC, TLR8, TLR9, BTK, B2M, ISG20, NLRC5, NOD2, TMEM173, MYD88, CASP4, NOD1, SH2D1B1, CLEC4E, OASL2, OASL1, CFD, MX1, MX2, LYN, BST2, C4B, IL27, HERC6, SERPING1, CD84, C1QA, C1QB, KLRG1, OAS1B, OAS1A, EIF2AK2, TREM2, IL1F9, IFIH1, CD244, FGR, IFITM3, PML, KLRK1, UNC93B1, OAS3, RSAD2, OAS2, NLRP1B, SP110, NAIP2, ME…
GOTERM_BP_DIRECT	GO:0007165~signal transduction	77	7.36842	0.489873	1.39929	790	1255	18082	1.40432	0.998843	0.0606873	3.9876	0.039876	0.00225807	OPRM1, GDF3, TLR1, TLR2, ARHGAP19, TLR3, TLR6, ARHGAP15, TLR7, TLR8, TLR9, CCRL2, CD48, NOD2, MYD88, CXCR4, GUCY1A3, ZFP831, GNG2, PLCB2, HCAR2, IRAK2, ADGRE1, ICOSL, C5AR2, C5AR1, LYN, GPR171, MRGPRE, ARHGAP27, GPR132, MRGPRG, ARHGAP24, ARHGAP25, ARHGAP30, CARD11, ARRB2, CCR5, TGFBRAP1, PTAFR, RIN3, C3AR1, PLXNC1, TNF, CYSLTR1, FFAR4, GPR65, GPR141, STAT6, P2RY6, TAGAP, HRH2, RASAL3, CNR2, FCER1…
GOTERM_BP_DIRECT	GO:0006954~inflammatory response	70	6.69856	2.21958	25.172	790	344	18082	4.65757	1.12e-23	1.86e-24	6.73e-24	6.73e-26	3.74e-27	S100A8, AIF1, IL18, LY86, TLR1, S100A9, PTGS1, TLR2, TLR3, TLR6, CXCL11, TLR7, TLR8, TLR9, CXCL10, CCRL2, NOD2, MYD88, CASP4, NOS2, ADAM8, IRAK2, C5AR2, C5AR1, GBP5, C4A, LYN, C4B, IL27, POLB, TNFRSF9, CCR5, PLA2G7, PTAFR, IL1F9, C3AR1, CCL3, CCL2, TNF, CYSLTR1, TNFRSF26, NLRP1B, PXK, CCL5, CCL4, CCL7, SLC11A1, CHIL4, TNFRSF1B, NAIP2, CHIL1, MEFV, CHIL3, CNR2, PSTPIP1, PYCARD, ZC3H12A, NRROS, BCL…
GOTERM_BP_DIRECT	GO:0006955~immune response	64	6.1244	2.42909	26.556	790	272	18082	5.38555	4.61e-25	1.15e-25	2.78e-25	2.78e-27	1.54e-28	IL18, TLR1, H2-D1, TLR2, TNFSF12, TLR6, CXCL11, TLR7, TLR9, B2M, CXCL10, MYD88, CLEC4E, OASL2, OASL1, H2-K1, CTSS, WAS, OSM, TNFRSF9, OAS1H, TNFSF13B, CCR5, H2-OB, OAS1B, OAS1C, MAP3K14, OAS1G, CCL3, CD244, LST1, CCL2, TNF, TNFRSF26, OAS3, OAS2, CCL5, CCL4, FTH1, CCL7, TNFRSF1B, HRH2, NRROS, CD4, FASL, BLNK, H2-Q2, FYB, IL2RA, TNFSF4, H2-Q1, TNFSF9, VAV1, SECTM1A, TNFSF8, CCL12, TNFSF10, FCGR2B, …
GOTERM_BP_DIRECT	GO:0051607~defense response to virus	54	5.16746	2.88774	29.5058	790	167	18082	7.40111	5.18e-28	1.73e-28	3.12e-28	3.12e-30	1.73e-31	APOBEC3, RNASEL, APOBEC1, ZC3HAV1, SLFN9, SLFN8, TLR3, TLR7, TLR8, TLR9, ISG20, CXCL10, NLRC5, TMEM173, ISG15, OASL2, DDX60, OASL1, MX1, MX2, BST2, NCR1, OAS1H, LYST, OAS1B, OAS1C, OAS1A, EIF2AK2, IFIT1BL2, OAS1G, IFIT1BL1, IFIH1, IFITM3, OAS3, UNC93B1, PML, RSAD2, OAS2, TAGAP, ITGAX, PYCARD, DHX58, ZBP1, PTPRC, TRIM34A, TRIM25, IFIT3B, STAT2, DDX58, IFIT3, IFIT2, IFIT1, IRF5, ADAR
GOTERM_BP_DIRECT	GO:0006629~lipid metabolic process	49	4.689	1.28892	6.45346	790	459	18082	2.44345	5.84e-05	2.66e-06	3.52e-05	3.52e-07	1.95e-08	HSD17B11, CYP51, SC5D, LDLR, MVD, HMGCR, ABHD5, PTGS1, SORL1, PLBD1, CERS6, APOC2, PMVK, ASAH1, ACOX3, FDFT1, APOD, SCLY, APOE, CH25H, INSIG1, APOBR, PLA1A, ETNK1, PLCB2, HPGDS, PLTP, HSD17B7, GBA, NSDHL, PLD3, PLA2G16, LIPA, MSMO1, PSAP, FADS1, PLD4, CYP4V3, LPIN2, LPIN1, PNPLA7, NPC2, PLCG2, PLA2G7, MVK, NEU1, AACS, PLA2G2E, FABP5
GOTERM_BP_DIRECT	GO:0006915~apoptotic process	49	4.689	0.97645	3.71975	790	570	18082	1.96762	0.0311861	0.000772	0.0190658	0.000190658	1.06e-05	S100A8, TRPV2, S100A9, PGLYRP1, TNFSF12, DAXX, BTK, TMEM173, NOD1, MYD88, CASP8, HCAR2, C5AR1, GZMA, GZMB, POLB, DNASE2A, DDIT3, TNFRSF9, SERPINA3G, GADD45G, BID, TNF, ALDOC, MKNK2, PML, GPR65, SP110, CHIL1, NAIP2, SHISA5, PYCARD, ZC3H12A, FASL, INPP5D, XAF1, TRAF5, SRGN, RNF144B, STAT1, AIM2, LCN2, LSP1, IFIT2, MEF2D, RASSF5, TNFSF10, BCL2A1A, CYFIP2
GOTERM_BP_DIRECT	GO:0006508~proteolysis	40	3.82775	0.653611	1.04283	790	582	18082	1.5731	1	0.119507	9.06086	0.0906086	0.00526255	CNDP2, 4930486L24RIK, LGMN, USP4, MMP8, ANPEP, CTSA, MMP3, USP18, CASP4, TPP1, CASP8, LTF, C2, ADAM8, CFD, USP15, DPP7, DPEP2, TMPRSS2, CTSZ, F10, GZMA, CFB, GZMB, CTSS, F7, HGF, PSMB8, PSMB9, MMP10, CTSL, ADAM17, CTSD, CTSC, CTSB, USP25, CTSH, RNPEP, PLAU
GOTERM_BP_DIRECT	GO:0009615~response to virus	38	3.63636	3.37217	26.3288	790	84	18082	10.3544	7.8e-25	1.56e-25	4.69e-25	4.69e-27	2.61e-28	IFIH1, TNF, ZC3HAV1, IFITM3, OAS3, RSAD2, TLR3, OAS2, CCL5, TLR8, TLR9, CXCL10, ISG20, MYD88, KLRA8, OASL2, DDX60, OASL1, BCL3, MX1, MX2, DHX58, TNFSF4, BST2, TLR13, LCN2, DDX58, IFIT3, IFIT2, IFIT1, NPC2, IFI27L2A, OAS1B, TGTP1, TGTP2, OAS1A, EIF2AK2, ADAR
GOTERM_BP_DIRECT	GO:0007155~cell adhesion	31	2.96651	0.548913	0.325514	790	485	18082	1.46298	1	0.459081	47.2591	0.472591	0.0349177	FERMT3, ITGB2, LY9, SDC3, VCAM1, LPXN, LGALS3BP, ITGAX, CD93, KLRA8, HPSE, ITGB7, TGFBI, PSTPIP1, CD2, CSF3R, CD22, KLRA4, CD4, KLRA7, GPNMB, SELPLG, KLRA3, PARVG, SELL, CD84, SIGLEC1, CD33, CYFIP2, ADAM17, ITGAD
GOTERM_BP_DIRECT	GO:0032496~response to lipopolysaccharide	29	2.77512	1.75249	6.19314	790	197	18082	3.36939	0.000107	4.44e-06	6.41e-05	6.41e-07	3.56e-08	OPRM1, TNF, S100A8, TNFRSF26, MAPKAPK3, TLR2, ACP5, CXCL11, CXCL10, VCAM1, SLC11A1, TNFRSF1B, NOD2, MYD88, IL10RA, CASP8, CNR2, FASL, NOS2, ABR, C5AR1, STAT1, LGALS9, TNFRSF9, PLCG2, MPO, ADAM17, EIF2AK2, PTAFR
GOTERM_BP_DIRECT	GO:0071222~cellular response to lipopolysaccharide	27	2.58373	1.56409	4.56476	790	209	18082	2.9569	0.00451637	0.000133	0.0027242	2.72e-05	1.51e-06	TNF, CCL2, IL18, KLRK1, ANKRD1, TLR9, CMPK2, CXCL10, B2M, MIR142, TNFRSF1B, PYCARD, GBP10, ZC3H12A, NOS2, TNIP3, HAVCR2, GBP6, TNFSF4, STAP1, FCGR4, STAT1, CD180, LCN2, CXCL16, IRF8, GBP2
GOTERM_BP_DIRECT	GO:0043065~positive regulation of apoptotic process	26	2.48804	0.82898	0.949902	790	335	18082	1.77643	1	0.142154	11.2227	0.112227	0.00659123	BID, TNF, IL18, KLRK1, TLR3, OSGIN1, SP110, ANKRD1, DAXX, CASP8, PYCARD, RBCK1, FASL, BCL6, INPP5D, GZMA, DDIT3, IFIT2, TNFSF10, BCL2A1D, IRF5, BCL2A1B, NUPR1, BCL2A1A, GADD45G, EIF2AK2
GOTERM_BP_DIRECT	GO:0035556~intracellular signal transduction	26	2.48804	0.573141	0.242322	790	400	18082	1.48776	1	0.535659	57.2372	0.572372	0.0460964	PTPN6, ABR, ADCY7, LYN, PLEK, PLEKHM1, TUFT1, ARHGEF5, MKNK2, PRKCH, VAV1, BTK, SIRPB1A, RASSF5, NOD2, LAT2, NOD1, PLCG2, GUCY1A3, INPP5D, RASA3, STK38L, PLCB2, RASA4, PAG1, BLNK
GOTERM_BP_DIRECT	GO:0035458~cellular response to interferon-beta	25	2.39234	3.80286	20.6737	790	41	18082	13.9565	3.51e-19	5.02e-20	2.12e-19	2.12e-21	1.17e-22	9930111J21RIK1, TLR3, GM5431, TMEM173, IGTP, GM4841, IIGP1, GM12185, GBP6, IRGM1, IRGM2, TREX1, STAT1, AIM2, IFIT3, IFIT1, F830016B08RIK, TGTP1, TGTP2, IFI203, GM4951, GBP3, GBP2, IFI205, IFI204
GOTERM_BP_DIRECT	GO:0002250~adaptive immune response	25	2.39234	2.04147	6.88273	790	139	18082	4.11666	2.18e-05	1.04e-06	1.31e-05	1.31e-07	7.29e-09	HAVCR2, CD244, ADGRE1, ICOSL, LYN, LILRB4A, KLRK1, UNC93B1, CTSS, LY9, SLAMF7, BTK, BTLA, CD84, PIRB, LAT2, SH2D1B1, SERPINA3G, TAP1, H2-T23, CD4, CD79B, CD79A, PAG1, CD7
GOTERM_BP_DIRECT	GO:0050830~defense response to Gram-positive bacterium	24	2.29665	2.56236	9.85078	790	93	18082	5.90674	2.34e-08	2.6e-09	1.41e-08	1.41e-10	7.83e-12	HAVCR2, GBP7, GBP6, TNF, C5AR1, FGR, HCK, GBP9, KLRK1, TLR2, PGLYRP1, ACP5, MYO1F, B2M, TNFSF8, NOD2, MYD88, NOD1, GBP10, MPO, ADAM17, H2-T23, GBP3, GBP2
GOTERM_BP_DIRECT	GO:0051092~positive regulation of NF-kappaB transcription factor activity	24	2.29665	2.33334	8.34872	790	109	18082	5.03969	7.45e-07	4.97e-08	4.48e-07	4.48e-09	2.49e-10	IRAK2, TNF, TLR2, TLR3, PRKCH, ITGB2, TRIM25, AIM2, TLR9, CD84, CARD11, NOD2, MYD88, NOD1, PYCARD, RNF25, RIPK3, RBCK1, LTF, LRRFIP1, EIF2AK2, ADAM8, TRAF5, RNF31
GOTERM_BP_DIRECT	GO:0006935~chemotaxis	24	2.29665	2.21888	7.62893	790	118	18082	4.65531	3.91e-06	2.17e-07	2.35e-06	2.35e-08	1.31e-09	C3AR1, C5AR2, CCL3, C5AR1, CCL2, S100A8, CYSLTR1, LYN, S100A9, NCKAP1L, CCL5, CXCL11, CCL4, CCL7, LGALS9, CXCL10, LSP1, CCRL2, CCL12, DOCK2, CCR5, CXCR4, CXCL16, PTAFR
GOTERM_BP_DIRECT	GO:0008285~negative regulation of cell proliferation	24	2.29665	0.516558	0.113673	790	384	18082	1.43054	1	0.706562	76.971	0.76971	0.0783367	HMGA1-RS1, TNF, LYN, TRPV2, IFITM3, TLR2, PML, PTTG1, SKAP2, SLFN3, HMGA1, FTH1, SLFN1, SLFN2, OSM, IFIT3, TNFRSF9, RASSF5, CDKN1A, CD37, BCL6, TFF1, INPP5D, EIF2AK2
GOTERM_BP_DIRECT	GO:0030335~positive regulation of cell migration	23	2.20096	1.37478	2.83553	790	203	18082	2.59329	0.215602	0.00403914	0.146041	0.00146041	8.12e-05	C3AR1, CCL3, FGR, LYN, AIF1, FERMT3, STX4A, MYO1F, HGF, CCL5, MMP3, SNAI2, CXCL10, CORO1A, CXCR4, CXCL16, CD274, ADAM17, SEMA3B, SEMA4D, GPNMB, CTSH, PLAU
GOTERM_BP_DIRECT	GO:0006952~defense response	22	2.10526	2.11801	6.31785	790	116	18082	4.34094	8e-05	3.48e-06	4.81e-05	4.81e-07	2.67e-08	9930111J21RIK1, GM12185, IRGM1, IRGM2, TNF, TLR1, H2-D1, TLR3, GM5431, LSP1, NOD2, IGTP, NOD1, CCR5, FCGR2B, F830016B08RIK, GM4841, TAP1, MPO, TGTP1, TGTP2, GM4951
GOTERM_BP_DIRECT	GO:0043123~positive regulation of I-kappaB kinase/NF-kappaB signaling	22	2.10526	1.75682	4.42947	790	149	18082	3.37953	0.00616202	0.000177	0.00371988	3.72e-05	2.07e-06	TNF, BST2, ZC3HAV1, TLR3, TRIM25, TLR6, SECTM1A, ADIPOQ, TLR9, CARD11, TNFSF10, NOD2, MYD88, NOD1, CASP8, SHISA5, RBCK1, LTF, FASL, MAP3K14, TRAF5, RNF31
GOTERM_BP_DIRECT	GO:0042742~defense response to bacterium	22	2.10526	1.39856	2.76667	790	191	18082	2.63638	0.247682	0.00450722	0.171132	0.00171132	9.51e-05	H2-K1, IRGM2, TNF, H2-M3, TLR1, PGLYRP1, TLR6, FCGR1, PLAC8, SLC11A1, NOD2, IGHV3-6, NOD1, NAIP2, ISG15, CLEC4E, LYST, IRF8, BCL3, MPO, FCER1G, NOS2
GOTERM_BP_DIRECT	GO:0042981~regulation of apoptotic process	22	2.10526	1.33936	2.51421	790	199	18082	2.5304	0.399088	0.00724941	0.306047	0.00306047	0.00017	BID, IRAK2, GDF3, TNFRSF26, SELL, NLRP1B, SNAI2, CARD6, HS1BP3, CARD11, TNFRSF9, RASSF5, NOD2, TNFRSF1B, NOD1, CASP4, BCL2A1A, CASP8, PYCARD, BCL3, EIF2AK2, TRAF5
GOTERM_BP_DIRECT	GO:0007166~cell surface receptor signaling pathway	22	2.10526	1.2012	1.95234	790	219	18082	2.29931	0.845064	0.0209673	1.11598	0.0111598	0.000623	ADGRE1, CYSLTR1, OSMR, MAPKAPK3, CD53, ADGRG2, HS1BP3, FCGR1, FCGR3, ADGRG3, BTLA, CD37, TNFRSF1B, KLRG1, MYD88, FCGR2B, CD274, FCER1G, CD22, CD4, CD79B, CD79A
GOTERM_BP_DIRECT	GO:0070374~positive regulation of ERK1 and ERK2 cascade	21	2.00957	1.35429	2.41025	790	188	18082	2.55671	0.476559	0.00882834	0.388824	0.00388824	0.000216	HAVCR2, OPRM1, CCL3, C5AR2, C5AR1, CCL2, FFAR4, HMGCR, TLR2, CCL5, SCIMP, CCL4, CCL7, CCL12, NOD2, NOD1, ARRB2, CHIL1, PYCARD, GPNMB, TREM2
GOTERM_BP_DIRECT	GO:0071346~cellular response to interferon-gamma	20	1.91388	2.75102	9.03198	790	68	18082	6.73194	1.54e-07	1.4e-08	9.29e-08	9.29e-10	5.16e-11	GBP8, GBP7, GBP6, CCL3, GBP5, CCL2, AIF1, GBP9, TLR3, CCL5, H2-Q7, CCL4, CCL7, CCL12, IL12RB1, GBP10, NOS2, GBP4, GBP3, GBP2
GOTERM_BP_DIRECT	GO:0045071~negative regulation of viral genome replication	19	1.81818	3.76449	14.699	790	32	18082	13.5901	3.32e-13	4.15e-14	2e-13	2e-15	6.98e-17	APOBEC3, RNASEL, TNF, BST2, ZC3HAV1, IFITM3, FAM111A, OAS3, RSAD2, PARP10, CCL5, ISG20, ISG15, OASL1, OAS1B, LTF, EIF2AK2, MX2, ADAR
GOTERM_BP_DIRECT	GO:0032760~positive regulation of tumor necrosis factor production	19	1.81818	2.88184	9.23136	790	59	18082	7.37091	9.75e-08	9.75e-09	5.87e-08	5.87e-10	3.26e-11	CCL3, CCL2, IL18, TLR2, TLR3, CCL4, LGALS9, TLR9, CYBA, NOD2, MYD88, NOD1, CCR5, PYCARD, CD2, FCER1G, H2-T23, SASH3, PTAFR
GOTERM_BP_DIRECT	GO:0050729~positive regulation of inflammatory response	19	1.81818	2.78721	8.70115	790	63	18082	6.90291	3.31e-07	2.76e-08	1.99e-07	1.99e-09	1.11e-10	CCL3, CCL2, TNF, TNFSF4, S100A8, LDLR, S100A9, GPSM3, TLR2, TLR3, CTSS, CCL5, CCL4, CCL7, TLR9, CCL12, CCR5, FABP4, ADAM8
GOTERM_BP_DIRECT	GO:0042127~regulation of cell proliferation	19	1.81818	0.937937	0.750002	790	227	18082	1.91579	1	0.206057	17.7827	0.177827	0.0108187	BID, SAT1, APOBEC1, TNF, FGR, TNFRSF26, HCK, PTGS1, CXCL11, TNFSF9, BTK, CXCL10, STAT6, TNFRSF9, TNFRSF1B, MYD88, BCL6, NOS2, PLAU
GOTERM_BP_DIRECT	GO:0005975~carbohydrate metabolic process	18	1.72249	0.999982	0.82416	790	206	18082	1.99998	1	0.182412	14.9913	0.149913	0.00898221	GNPDA1, HEXA, HEXB, CHST3, FUCA2, CHIL4, MAN2B2, PPP1R3B, CHIL1, GLA, HPSE, CHIL3, NAGA, NEU1, GGTA1, GBA, IDUA, B4GALT5
GOTERM_BP_DIRECT	GO:0032755~positive regulation of interleukin-6 production	17	1.62679	2.90358	8.19723	790	52	18082	7.48281	1.06e-06	6.21e-08	6.35e-07	6.35e-09	3.53e-10	IL1F9, TNF, TNFSF4, TLR2, TLR3, TNFSF9, TLR7, IL6RA, TLR9, DDX58, CYBA, NOD2, MYD88, NOD1, CCR5, PYCARD, FCER1G
GOTERM_BP_DIRECT	GO:0008203~cholesterol metabolic process	17	1.62679	2.12829	4.62213	790	89	18082	4.37198	0.00395857	0.000124	0.00238708	2.39e-05	1.33e-06	CYP51, TNFSF4, LDLR, MVD, HMGCR, SORL1, PMVK, ABCG1, FDFT1, NPC2, SQLE, APOE, CH25H, APOBR, INSIG1, MVK, NSDHL
GOTERM_BP_DIRECT	GO:0019221~cytokine-mediated signaling pathway	16	1.5311	1.32673	1.49265	790	146	18082	2.50834	0.995626	0.0508902	3.21628	0.0321628	0.00181447	PTPN6, IL1F9, IL2RB, CCL2, CSF2RB2, STAT1, PTPRN, IL6RA, STAT6, PIRB, CCL12, MYD88, IRF5, CSF2RB, IIGP1, IL3RA
GOTERM_BP_DIRECT	GO:0007568~aging	16	1.5311	1.08193	0.828667	790	173	18082	2.11687	1	0.181792	14.8366	0.148366	0.00888208	CCL2, HMGCR, ALDOC, FADS1, PAX5, ITGB2, SERPING1, POLB, VCAM1, RETN, TNFRSF1B, APOD, APOE, IFI27L2A, MPO, CTSC
GOTERM_BP_DIRECT	GO:0001934~positive regulation of protein phosphorylation	16	1.5311	0.992996	0.621938	790	184	18082	1.99031	1	0.265412	23.8815	0.238815	0.015045	CLN3, TNF, AIF1, FAM20A, TLR3, PRR5L, DAXX, ADIPOQ, DTNBP1, FNIP1, ARRB2, CCND2, CXCR4, ADAM17, SEMA4D, GPNMB
GOTERM_BP_DIRECT	GO:0002474~antigen processing and presentation of peptide antigen via MHC class I	15	1.43541	3.25352	8.64589	790	36	18082	9.53692	3.76e-07	2.68e-08	2.26e-07	2.26e-09	1.26e-10	H2-K1, H2-Q2, H2-Q4, H2-Q10, H2-M3, H2-Q1, H2-D1, H2-Q6, H2-Q7, B2M, GM8909, H2-T22, H2-T23, H2-T10, H2-T24
GOTERM_BP_DIRECT	GO:0030593~neutrophil chemotaxis	15	1.43541	2.31492	4.61791	790	69	18082	4.97578	0.00399716	0.000121	0.0024104	2.41e-05	1.34e-06	CCL12, CCL3, C5AR1, CCL2, S100A8, S100A9, CSF3R, FCER1G, NCKAP1L, ITGB2, CCL5, VAV1, CCL4, CCL7, FCGR3
GOTERM_BP_DIRECT	GO:0008202~steroid metabolic process	15	1.43541	2.03113	3.56898	790	84	18082	4.08725	0.0438434	0.00101843	0.0269785	0.000269785	1.5e-05	CYP51, SC5D, MSMO1, MVD, LDLR, HMGCR, SORL1, PMVK, FDFT1, NPC2, CH25H, APOBR, INSIG1, MVK, NSDHL
GOTERM_BP_DIRECT	GO:0050728~negative regulation of inflammatory response	15	1.43541	1.9805	3.39006	790	87	18082	3.94631	0.0654542	0.00140931	0.0407323	0.000407323	2.26e-05	ABR, IL2RA, FFAR4, PGLYRP1, ACP5, HGF, ADIPOQ, LGALS9, TNFRSF1B, MEFV, APOE, AOAH, CNR2, RABGEF1, MVK
GOTERM_BP_DIRECT	GO:0071356~cellular response to tumor necrosis factor	15	1.43541	1.64209	2.26191	790	110	18082	3.12117	0.598124	0.0116193	0.547132	0.00547132	0.000305	CCL3, CCL2, ANKRD1, CCL5, CCL4, CCL7, VCAM1, LCN2, CCL12, CYBA, CHIL1, PYCARD, FABP4, ZC3H12A, GBA
GOTERM_BP_DIRECT	GO:0006869~lipid transport	15	1.43541	1.62903	2.22089	790	111	18082	3.09306	0.632923	0.0124492	0.601328	0.00601328	0.000335	LDLR, OSBPL8, SORL1, ATP10A, APOC2, ESYT1, ABCG1, APOL7E, APOE, APOBR, APOL9A, APOL9B, APOL7A, APOL7B, PLTP
GOTERM_BP_DIRECT	GO:0006897~endocytosis	15	1.43541	0.923603	0.403883	790	181	18082	1.89685	1	0.398552	39.4564	0.394564	0.0274921	CLN3, LDLR, SNX5, SORL1, SNX2, ARHGAP27, SIGLEC1, ARRB2, RINL, LRP12, PSTPIP1, RABGEF1, WIPF1, SNX30, DNM2
GOTERM_BP_DIRECT	GO:0001666~response to hypoxia	15	1.43541	0.838486	0.268431	790	192	18082	1.78817	1	0.510695	53.8976	0.538976	0.0421032	CCL2, IL18, TLR2, PML, F7, ADIPOQ, VEGFB, VCAM1, CYBA, MTHFR, CXCR4, ADAM17, CHRNB2, NOS2, PLAU
GOTERM_BP_DIRECT	GO:0042832~defense response to protozoan	14	1.33971	3.41702	8.69037	790	30	18082	10.6814	3.39e-07	2.61e-08	2.04e-07	2.04e-09	1.13e-10	GBP7, GBP6, BATF2, IRGM2, GBP9, SLC11A1, CD37, LYST, IRF8, GBP10, BCL3, IIGP1, GBP3, GBP2
GOTERM_BP_DIRECT	GO:0050766~positive regulation of phagocytosis	14	1.33971	2.73895	5.7986	790	48	18082	6.67584	0.000264	1.05e-05	0.000159	1.59e-06	8.81e-08	TNF, ABR, FCGR1, SIRPA, FCGR3, SIRPB1A, CYBA, SLC11A1, DOCK2, NOD2, FCGR2B, PYCARD, FCER1G, DNM2
GOTERM_BP_DIRECT	GO:0032729~positive regulation of interferon-gamma production	14	1.33971	2.62347	5.35262	790	52	18082	6.16232	0.000738	2.73e-05	0.000444	4.44e-06	2.47e-07	HAVCR2, TNF, TNFSF4, H2-M3, IL18, KLRK1, TNFSF9, SLC11A1, IL12RB1, IRF8, PYCARD, KLRE1, BCL3, SASH3
GOTERM_BP_DIRECT	GO:0042102~positive regulation of T cell proliferation	14	1.33971	2.32391	4.24694	790	64	18082	5.00688	0.00936597	0.000254	0.00566311	5.66e-05	3.15e-06	HAVCR2, PTPRC, IL2RA, AIF1, NCKAP1L, CCL5, VCAM1, CARD11, CORO1A, TNFSF13B, CD274, CD4, SASH3, CEACAM1
GOTERM_BP_DIRECT	GO:0071407~cellular response to organic cyclic compound	14	1.33971	2.09509	3.45531	790	75	18082	4.27254	0.0565855	0.00123858	0.0350501	0.000350501	1.95e-05	CCL3, TNF, IL18, ANKRD1, STAT1, CCL5, P2RY13, CCL12, CYBA, NOD2, TMEM173, P2RY6, CASP8, NOS2
GOTERM_BP_DIRECT	GO:0048661~positive regulation of smooth muscle cell proliferation	14	1.33971	2.00198	3.14654	790	80	18082	4.00551	0.111852	0.00223555	0.0713616	0.000713616	3.97e-05	C3AR1, NAMPT, TNF, AIF1, HMGCR, IL18, STAT1, CCL5, IL6RA, CYBA, RETN, MYD88, ID2, PTAFR
GOTERM_BP_DIRECT	GO:0008360~regulation of cell shape	14	1.33971	1.20497	0.879547	790	139	18082	2.30533	1	0.165469	13.1963	0.131963	0.00783115	FMNL1, CCL12, CORO1A, CCL3, LST1, CCL2, FGR, HCK, HEXB, WIPF1, SEMA4D, ARHGAP15, CCL7, FGD4
GOTERM_BP_DIRECT	GO:0019882~antigen processing and presentation	13	1.24402	2.46211	4.30183	790	54	18082	5.51022	0.00825867	0.00023	0.00499082	4.99e-05	2.77e-06	H2-Q2, H2-K1, RAB32, RAB8B, GM11127, H2-Q1, H2-D1, UNC93B1, AP3D1, GM7030, CTSS, PSMB8, PSMB9
GOTERM_BP_DIRECT	GO:0051603~proteolysis involved in cellular protein catabolic process	13	1.24402	2.38411	4.03979	790	57	18082	5.22021	0.0150476	0.000399	0.00912447	9.12e-05	5.07e-06	CTSZ, GZMA, 4930486L24RIK, LGMN, CTSA, CTSS, PSMB8, PSMB9, CTSL, CASP8, CTSC, CTSB, CTSH
GOTERM_BP_DIRECT	GO:0034097~response to cytokine	13	1.24402	1.87715	2.45691	790	81	18082	3.67348	0.440814	0.00815352	0.349216	0.00349216	0.000194	OSMR, SYNJ1, MAPKAPK3, PML, ACP5, CCL5, STAT1, IL6RA, STAT6, CORO1A, SERPINA3G, CXCL16, CD274
GOTERM_BP_DIRECT	GO:0045471~response to ethanol	13	1.24402	1.34663	1.05839	790	117	18082	2.54318	1	0.116249	8.74206	0.0874206	0.00506914	OPRM1, APOBEC1, CCL2, S100A8, HMGCR, POLB, ADIPOQ, VCAM1, EIF4EBP1, CASP8, CHRNB2, AACS, CAR3
GOTERM_BP_DIRECT	GO:0043547~positive regulation of GTPase activity	13	1.24402	1.02717	0.419812	790	146	18082	2.03803	1	0.387924	38.0354	0.380354	0.0262379	CCL12, CCL3, RGS1, CCL2, RGS2, ARHGEF5, ARHGAP27, SH3BGRL3, SEMA4D, CCL5, VAV1, CCL4, CCL7
GOTERM_BP_DIRECT	GO:0016126~sterol biosynthetic process	12	1.14833	3.34663	6.89963	790	27	18082	10.1727	2.09e-05	1.05e-06	1.26e-05	1.26e-07	7e-09	CYP51, SC5D, MSMO1, MVD, HMGCR, SQLE, CH25H, INSIG1, MVK, PMVK, NSDHL, FDFT1
GOTERM_BP_DIRECT	GO:0050727~regulation of inflammatory response	12	1.14833	2.17078	2.98316	790	61	18082	4.50268	0.15871	0.0030813	0.103954	0.00103954	5.78e-05	NOD2, CASP4, TNFSF4, MYD88, S100A8, LYN, S100A9, PYCARD, FABP4, PIK3AP1, BCL6, TLR9
GOTERM_BP_DIRECT	GO:0006694~steroid biosynthetic process	12	1.14833	2.14732	2.91561	790	62	18082	4.43005	0.18284	0.00347533	0.121448	0.00121448	6.75e-05	HSD17B11, CYP51, SC5D, MSMO1, MVD, HMGCR, CH25H, MVK, PMVK, HSD17B7, NSDHL, FDFT1
GOTERM_BP_DIRECT	GO:0032088~negative regulation of NF-kappaB transcription factor activity	12	1.14833	2.05713	2.65976	790	66	18082	4.16157	0.305193	0.00541991	0.218899	0.00218899	0.000122	HAVCR2, IRAK2, NLRC5, NOD2, ARRB2, PYCARD, ZC3H12A, RBCK1, PARP10, TRIM21, AIM2, TLR9
GOTERM_BP_DIRECT	GO:0006919~activation of cysteine-type endopeptidase activity involved in apoptotic process	12	1.14833	2.03543	2.59914	790	67	18082	4.09945	0.342116	0.00613882	0.251685	0.00251685	0.00014	XDH, BID, TNF, NOD1, S100A8, S100A9, CASP8, PML, PYCARD, FASL, NLRP1B, STAT1
GOTERM_BP_DIRECT	GO:0060326~cell chemotaxis	12	1.14833	1.81612	2.00753	790	78	18082	3.52132	0.806236	0.0186866	0.98281	0.0098281	0.000549	VCAM1, CCL12, C5AR2, CCL3, CCL2, ARRB2, SAA3, HGF, CXCL11, BIN2, CCL4, CXCL10
GOTERM_BP_DIRECT	GO:0071347~cellular response to interleukin-1	12	1.14833	1.77959	1.91292	790	80	18082	3.43329	0.870364	0.0222006	1.22202	0.0122202	0.000683	LCN2, CCL12, CCL3, CCL2, CHIL1, SAA3, PYCARD, ZC3H12A, ANKRD1, CCL5, CCL4, CCL7
GOTERM_BP_DIRECT	GO:0007229~integrin-mediated signaling pathway	12	1.14833	1.56236	1.37636	790	93	18082	2.95337	0.999204	0.0628133	4.20374	0.0420374	0.00238298	ITGAX, FGR, PLEK, FERMT3, ITGB7, ADAM17, FCER1G, ITGB2, ITGAD, ADAM8, VAV1, TYROBP
GOTERM_BP_DIRECT	GO:0051897~positive regulation of protein kinase B signaling	12	1.14833	1.50161	1.23526	790	97	18082	2.83158	0.999953	0.0815979	5.81756	0.0581756	0.00332413	F10, TNF, ARRB2, OSBPL8, CHIL1, HPSE, AKR1C18, HCLS1, IL18, PIK3R5, F7, ADAM8
GOTERM_BP_DIRECT	GO:0050731~positive regulation of peptidyl-tyrosine phosphorylation	12	1.14833	1.44331	1.10411	790	101	18082	2.71944	0.999999	0.106438	7.86842	0.0786842	0.00454239	OSM, NOD2, ARRB2, SH2D1B1, LYN, HCLS1, CD4, HGF, SEMA4D, TREM2, ADIPOQ, IL6RA
GOTERM_BP_DIRECT	GO:0016042~lipid catabolic process	12	1.14833	1.33334	0.869544	790	109	18082	2.51985	1	0.166909	13.5038	0.135038	0.00802672	PLD3, PLA2G16, LIPA, PLD4, PLCG2, PLA2G7, PLBD1, APOC2, PLA1A, NEU1, PLA2G2E, PLCB2
GOTERM_BP_DIRECT	GO:0002224~toll-like receptor signaling pathway	11	1.05263	3.88853	8.20273	790	17	18082	14.8103	1.04e-06	6.51e-08	6.27e-07	6.27e-09	3.48e-10	IRAK2, TLR1, MAPKAPK3, UNC93B1, TLR2, TLR3, TLR6, TLR7, CD180, TLR8, TLR9
GOTERM_BP_DIRECT	GO:0032722~positive regulation of chemokine production	11	1.05263	3.65406	7.27737	790	20	18082	12.5887	8.78e-06	4.62e-07	5.28e-06	5.28e-08	2.94e-09	HAVCR2, TNF, IL18, TLR2, ADAM17, TLR3, EIF2AK2, TLR7, LGALS9, IL6RA, TLR9
GOTERM_BP_DIRECT	GO:0031663~lipopolysaccharide-mediated signaling pathway	11	1.05263	3.02179	5.08672	790	31	18082	8.12176	0.00135987	4.86e-05	0.000819	8.19e-06	4.55e-07	IRAK2, CCL12, CCL3, CCL2, TNF, MYD88, LYN, IL18, CCL5, STAT1, TREM2
GOTERM_BP_DIRECT	GO:0006695~cholesterol biosynthetic process	11	1.05263	2.97599	4.94126	790	32	18082	7.86796	0.00190047	6.34e-05	0.00114484	1.14e-05	6.36e-07	CYP51, MVD, HMGCR, APOE, INSIG1, MVK, IDI1, PMVK, HSD17B7, NSDHL, FDFT1
GOTERM_BP_DIRECT	GO:0050853~B cell receptor signaling pathway	11	1.05263	2.19463	2.68015	790	55	18082	4.57772	0.29348	0.00524987	0.208859	0.00208859	0.000116	PTPRC, PTPN6, LAT2, IGHV3-6, CD19, LYN, PLCG2, NCKAP1L, CD79B, CD79A, RFTN1
GOTERM_BP_DIRECT	GO:0006898~receptor-mediated endocytosis	11	1.05263	2.0691	2.35478	790	60	18082	4.19624	0.520835	0.0097615	0.441792	0.00441792	0.000246	CLN3, FTL1, FCGR2B, CD300A, APOE, IFITM3, CXCL16, ARHGAP27, FCGR1, FTH1, DNM2
GOTERM_BP_DIRECT	GO:0030183~B cell differentiation	11	1.05263	1.63614	1.32394	790	81	18082	3.10833	0.999688	0.0683755	4.74306	0.0474306	0.00269582	PTPRC, CARD11, CR2, IKZF1, LYL1, PLCG2, ADAM17, CD79B, BCL6, CD79A, ADGRG3
GOTERM_BP_DIRECT	GO:0002244~hematopoietic progenitor cell differentiation	11	1.05263	1.36128	0.765489	790	98	18082	2.56913	1	0.202817	17.1598	0.171598	0.0104038	APOBEC3, PTPRC, PTPN6, ARL11, PLEK, PLD4, HERC6, ZFAT, SIRPA, SAMD9L, ADAR
GOTERM_BP_DIRECT	GO:0007010~cytoskeleton organization	11	1.05263	1.27555	0.613336	790	104	18082	2.42091	1	0.269065	24.3593	0.243593	0.0153895	LSP1, FMNL1, CCL12, DOCK2, GPR35, CCL3, CCL2, HCK, SIRPA, CCL7, VILL
GOTERM_BP_DIRECT	GO:0045766~positive regulation of angiogenesis	11	1.05263	1.05713	0.291731	790	121	18082	2.08078	1	0.49283	51.0821	0.510821	0.0389436	VEGFB, C3AR1, CYBB, C5AR1, CHIL1, CYSLTR1, ZC3H12A, ITGB2, HGF, CCL5, CTSH
GOTERM_BP_DIRECT	GO:0002230~positive regulation of defense response to virus by host	11	1.05263	1.04525	0.277455	790	122	18082	2.06373	1	0.503724	52.7892	0.527892	0.0408381	DDX58, TMEM173, IL12RB1, CD93, IL27, PYCARD, ZC3H12A, CHST3, CCL5, AIM2, STAT2
GOTERM_BP_DIRECT	GO:0032757~positive regulation of interleukin-8 production	10	0.956938	3.19463	4.9695	790	25	18082	9.15544	0.00178089	6.15e-05	0.00107274	1.07e-05	5.96e-07	DDX58, NOD2, TNF, IL18, TLR2, TLR3, ADIPOQ, TLR7, DDIT3, TLR9
GOTERM_BP_DIRECT	GO:0034341~response to interferon-gamma	10	0.956938	3.13805	4.80208	790	26	18082	8.80331	0.00261747	8.45e-05	0.00157732	1.58e-05	8.76e-07	SLC11A1, IRGM2, MEFV, BST2, IFITM3, CXCL16, TGTP1, TGTP2, CCL5, TRIM21
GOTERM_BP_DIRECT	GO:2001238~positive regulation of extrinsic apoptotic signaling pathway	10	0.956938	2.83849	3.95142	790	32	18082	7.15269	0.0184121	0.000464	0.0111836	0.000111836	6.21e-06	BID, SIGLEC1, PTPRC, TNFSF10, CASP8, PML, PYCARD, RBCK1, TNFSF12, RUNX3
GOTERM_BP_DIRECT	GO:0042110~T cell activation	10	0.956938	2.75102	3.71369	790	34	18082	6.73194	0.0316174	0.000765	0.0193337	0.000193337	1.07e-05	CD48, CARD11, DOCK2, ICOSL, CD2, CD4, TREML2, VAV1, WAS, HSH2D
GOTERM_BP_DIRECT	GO:0009617~response to bacterium	10	0.956938	2.7092	3.60164	790	35	18082	6.5396	0.0407329	0.000967	0.0250244	0.000250244	1.39e-05	SLC11A1, FCGR2B, IL27, IRF8, PYCARD, TLR2, SP110, STAT1, FUCA2, FCGR1
GOTERM_BP_DIRECT	GO:0042130~negative regulation of T cell proliferation	10	0.956938	2.51656	3.0988	790	40	18082	5.72215	0.124014	0.00244894	0.0796533	0.000796533	4.43e-05	HAVCR2, BTLA, PTPN6, IL2RA, H2-M3, CD274, GPNMB, SLFN1, CEACAM1, ZC3H12D
GOTERM_BP_DIRECT	GO:0030890~positive regulation of B cell proliferation	10	0.956938	2.41222	2.83552	790	43	18082	5.32293	0.215607	0.00397314	0.146044	0.00146044	8.12e-05	PTPRC, CARD11, CDKN1A, TNFSF13B, BST1, IGHD, NCKAP1L, BCL6, CHRNB2, SASH3
GOTERM_BP_DIRECT	GO:0000165~MAPK cascade	10	0.956938	1.72996	1.28235	790	69	18082	3.31719	0.999865	0.0745352	5.21981	0.0521981	0.00297378	SLC11A1, CCL12, MEF2D, CCL3, CCL2, TNF, IL18, TAOK3, MAPKAPK3, CCL5
GOTERM_BP_DIRECT	GO:0002755~MyD88-dependent toll-like receptor signaling pathway	9	0.861244	3.68648	5.66756	790	16	18082	12.8748	0.000358	1.38e-05	0.000215	2.15e-06	1.2e-07	IRAK2, MYD88, TLR1, TLR13, TLR2, TLR6, TLR7, TLR8, TLR9
GOTERM_BP_DIRECT	GO:0042113~B cell activation	9	0.861244	2.8285	3.36376	790	29	18082	7.10336	0.0693958	0.0014667	0.0432749	0.000432749	2.4e-05	GAPT, LAT2, ICOSL, CR2, MS4A1, CHRNB2, CD79A, SKAP2, BLNK
GOTERM_BP_DIRECT	GO:0032715~negative regulation of interleukin-6 production	9	0.861244	2.77959	3.24593	790	30	18082	6.86658	0.0900321	0.00184821	0.056764	0.00056764	3.15e-05	HAVCR2, TRIM30A, TNF, ARRB2, NCKAP1L, ZC3H12A, HGF, TLR9, GBA
GOTERM_BP_DIRECT	GO:0050776~regulation of immune response	9	0.861244	2.68648	3.02507	790	32	18082	6.43742	0.145222	0.00284891	0.0943906	0.000943906	5.25e-05	CARD11, KLRG1, CLEC12A, TNFSF13B, IGHD, FCER1G, FCGR1, PHF11A, FCGR3
GOTERM_BP_DIRECT	GO:0043407~negative regulation of MAP kinase activity	9	0.861244	2.26022	2.07152	790	43	18082	4.79064	0.757151	0.0163225	0.84816	0.0084816	0.000473	PTPN6, RGS2, LYN, CD300A, HMGCR, APOE, SORL1, ADIPOQ, GBA
GOTERM_BP_DIRECT	GO:0032720~negative regulation of tumor necrosis factor production	9	0.861244	2.26022	2.07152	790	43	18082	4.79064	0.757151	0.0163225	0.84816	0.0084816	0.000473	HAVCR2, TRIM30A, C5AR2, NOD2, ARRB2, ACP5, ZC3H12A, GPNMB, ADIPOQ
GOTERM_BP_DIRECT	GO:0006911~phagocytosis, engulfment	9	0.861244	2.19463	1.93341	790	45	18082	4.57772	0.857488	0.0214154	1.16571	0.0116571	0.000651	IGHV3-6, FCGR2B, AIF1, FCER1G, TREM2, FCGR1, SIRPA, BIN2, FCGR3
GOTERM_BP_DIRECT	GO:0050852~T cell receptor signaling pathway	9	0.861244	2.01406	1.56614	790	51	18082	4.03917	0.989689	0.044715	2.71555	0.0271555	0.00152827	FYB, PTPRC, BCL2A1D, PLCG2, RBCK1, RFTN1, THEMIS2, CLEC2I, RNF31
GOTERM_BP_DIRECT	GO:0006909~phagocytosis	9	0.861244	1.98604	1.51098	790	52	18082	3.96149	0.994505	0.0502188	3.08331	0.0308331	0.00173833	SLC11A1, CORO1A, HCK, MYO7A, PLD4, IRF8, ITGB2, VAV1, DNM2
GOTERM_BP_DIRECT	GO:0070098~chemokine-mediated signaling pathway	9	0.861244	1.90512	1.35464	790	55	18082	3.74541	0.999453	0.065424	4.41941	0.0441941	0.00250789	CCL12, GPR35, CCL3, CCL2, CCL5, CXCL11, CCL4, CCL7, CXCL10
GOTERM_BP_DIRECT	GO:0014068~positive regulation of phosphatidylinositol 3-kinase signaling	9	0.861244	1.68648	0.957366	790	64	18082	3.21871	1	0.140784	11.0315	0.110315	0.00647247	PTPN6, FGR, HCLS1, IL18, PIK3AP1, HGF, SEMA4D, CCL5, PRR5L
GOTERM_BP_DIRECT	GO:0046330~positive regulation of JNK cascade	9	0.861244	1.5572	0.74346	790	70	18082	2.94282	1	0.20782	18.0526	0.180526	0.0109993	NOD2, TNF, NOD1, MYD88, TAOK3, GADD45G, PYCARD, TLR3, CEACAM1
GOTERM_BP_DIRECT	GO:0035690~cellular response to drug	9	0.861244	1.45766	0.592096	790	75	18082	2.74663	1	0.280698	25.5802	0.255802	0.0162792	ADSSL1, CCL2, CD69, TLR3, NOS2, ANKRD1, ADIPOQ, CCL4, AIM2
GOTERM_BP_DIRECT	GO:0030334~regulation of cell migration	9	0.861244	1.4197	0.537876	790	77	18082	2.67529	1	0.308752	28.9817	0.289817	0.0188326	DDX58, MMP10, PLXNC1, CXCR4, ABI3, MMP3, DOCK10, ADGRG3, SDC3
GOTERM_BP_DIRECT	GO:0001933~negative regulation of protein phosphorylation	9	0.861244	1.29417	0.374469	790	84	18082	2.45235	1	0.422518	42.2213	0.422213	0.0300141	XDH, ARRB2, LYN, RABGEF1, ZC3H12A, MICAL1, GBP4, PRR5L, SLFN1
GOTERM_BP_DIRECT	GO:0009636~response to toxic substance	9	0.861244	1.26022	0.33488	790	86	18082	2.39532	1	0.456872	46.2508	0.462508	0.0339019	CDKN1A, CCL3, NUPR1, LYN, TLR2, MDM2, CCL5, EIF2AK2, CCL4
GOTERM_BP_DIRECT	GO:0042060~wound healing	9	0.861244	1.13189	0.205153	790	94	18082	2.19146	1	0.580214	62.3514	0.623514	0.0528225	OPRM1, SLC11A1, S100A8, HPSE, SERPINB2, FCGR4, TFF1, NBEAL2, PLAU
GOTERM_BP_DIRECT	GO:0001774~microglial cell activation	8	0.76555	3.34663	3.95806	790	18	18082	10.1727	0.0181353	0.000469	0.0110139	0.000110139	6.12e-06	AIF1, TLR1, TLR2, TLR3, TLR6, TLR7, TLR8, TLR9
GOTERM_BP_DIRECT	GO:0032735~positive regulation of interleukin-12 production	8	0.76555	2.81612	2.77592	790	26	18082	7.04265	0.243154	0.00448339	0.167526	0.00167526	9.31e-05	NOD2, TNFSF4, H2-M3, IRF8, TLR2, TLR3, TNFSF9, TLR9
GOTERM_BP_DIRECT	GO:0001819~positive regulation of cytokine production	8	0.76555	2.65858	2.4507	790	29	18082	6.3141	0.445482	0.00815621	0.354243	0.00354243	0.000197	HAVCR2, SLC11A1, CARD11, IL1F9, TNF, TLR3, EIF2AK2, LGALS9
GOTERM_BP_DIRECT	GO:0002479~antigen processing and presentation of exogenous peptide antigen via MHC class I, TAP-dependent	8	0.76555	2.60967	2.35202	790	30	18082	6.10363	0.523086	0.00969504	0.444614	0.00444614	0.000248	H2-K1, H2-Q10, H2-D1, H2-T23, H2-Q7, PSMB8, B2M, PSMB9
GOTERM_BP_DIRECT	GO:0042157~lipoprotein metabolic process	8	0.76555	2.51656	2.16716	790	32	18082	5.72215	0.678455	0.0137415	0.68052	0.0068052	0.000379	APOL7E, APOBEC1, LDLR, APOE, APOL9A, APOL9B, APOL7A, APOL7B
GOTERM_BP_DIRECT	GO:0048247~lymphocyte chemotaxis	8	0.76555	2.47216	2.08042	790	33	18082	5.54875	0.75005	0.0163704	0.83096	0.0083096	0.000463	CCL12, CCL3, CCL2, CXCL16, CCL5, ADAM8, CCL4, CCL7
GOTERM_BP_DIRECT	GO:0043124~negative regulation of I-kappaB kinase/NF-kappaB signaling	8	0.76555	2.23116	1.62596	790	39	18082	4.6951	0.981293	0.0405995	2.36616	0.0236616	0.0013294	CASP8, PYCARD, ZC3H12A, OPTN, STAT1, ADIPOQ, TNIP3, RHOH
GOTERM_BP_DIRECT	GO:0007040~lysosome organization	8	0.76555	2.23116	1.62596	790	39	18082	4.6951	0.981293	0.0405995	2.36616	0.0236616	0.0013294	CLN3, LAMTOR1, TPP1, MYO7A, HEXA, LYST, HEXB, IDUA
GOTERM_BP_DIRECT	GO:0030217~T cell differentiation	8	0.76555	2.15901	1.49564	790	41	18082	4.46607	0.995456	0.0510218	3.19417	0.0319417	0.0018018	PTPRC, BCL2A1D, IKZF1, CD4, IL7R, HS1BP3, VAV1, RHOH
GOTERM_BP_DIRECT	GO:0097191~extrinsic apoptotic signaling pathway	8	0.76555	2.15901	1.49564	790	41	18082	4.46607	0.995456	0.0510218	3.19417	0.0319417	0.0018018	BID, TNFRSF1B, TNF, CASP8, PML, TLR3, FASL, TNFSF12
GOTERM_BP_DIRECT	GO:0006958~complement activation, classical pathway	8	0.76555	1.7352	0.79677	790	55	18082	3.32925	1	0.192746	15.9672	0.159672	0.00961771	C1QA, C1QB, IGHV3-6, CR2, C4B, SERPING1, C2, C1QC
GOTERM_BP_DIRECT	GO:0001932~regulation of protein phosphorylation	8	0.76555	1.56236	0.555268	790	62	18082	2.95337	1	0.298412	27.844	0.27844	0.0179659	TNF, ARRB2, PML, TLR7, TLR8, FNIP1, STAT2, TLR9
GOTERM_BP_DIRECT	GO:0042632~cholesterol homeostasis	8	0.76555	1.53928	0.525553	790	63	18082	2.90649	1	0.314157	29.8158	0.298158	0.0194764	NPC2, LDLR, LAMTOR1, APOE, IL18, FABP3, FABP4, ABCG1
GOTERM_BP_DIRECT	GO:0018108~peptidyl-tyrosine phosphorylation	8	0.76555	1.49419	0.469453	790	65	18082	2.81706	1	0.351488	33.9272	0.339272	0.022759	PTPN6, IL12RB1, SH2D1B1, LYN, FGR, HCK, ABI3, BTK
GOTERM_BP_DIRECT	GO:0032868~response to insulin	8	0.76555	1.36681	0.326152	790	71	18082	2.579	1	0.460325	47.1898	0.471898	0.0348473	RETN, MAX, TNFSF10, SCLY, LYN, FADS1, TLR2, PTPRN
GOTERM_BP_DIRECT	GO:0007584~response to nutrient	8	0.76555	1.32673	0.286142	790	73	18082	2.50834	1	0.497374	51.7438	0.517438	0.0396704	VCAM1, CYBB, NOD2, HMGCR, C2, STAT1, AACS, ADIPOQ
GOTERM_BP_DIRECT	GO:0071260~cellular response to mechanical stimulus	8	0.76555	1.23116	0.201483	790	78	18082	2.34755	1	0.583514	62.8806	0.628806	0.053567	CYBA, CASP4, CASP8, TLR3, ANKRD1, MAP3K14, TLR7, TLR8
GOTERM_BP_DIRECT	GO:0000902~cell morphogenesis	8	0.76555	1.17671	0.160368	790	81	18082	2.2606	1	0.638337	69.1244	0.691244	0.063201	LST1, LIPA, UNC93B1, BCL6, HGF, IL7R, ADAM8, IDUA
GOTERM_BP_DIRECT	GO:0032481~positive regulation of type I interferon production	7	0.669856	3.41702	3.36175	790	15	18082	10.6814	0.0697067	0.00144406	0.0434759	0.000434759	2.42e-05	TMEM173, MYD88, ZC3HAV1, IRF7, PLCG2, TLR3, DHX58
GOTERM_BP_DIRECT	GO:2000406~positive regulation of T cell migration	7	0.669856	3.32391	3.17399	790	16	18082	10.0138	0.105372	0.002139	0.0669894	0.000669894	3.72e-05	TNFSF4, AIF1, PYCARD, CCL5, ADAM8, LGALS9, CXCL10
GOTERM_BP_DIRECT	GO:0051770~positive regulation of nitric-oxide synthase biosynthetic process	7	0.669856	3.15399	2.84159	790	18	18082	8.90113	0.212953	0.00405055	0.144015	0.00144015	8.01e-05	FCER2A, NAMPT, NOD2, CCL2, TLR2, STAT1, TLR9
GOTERM_BP_DIRECT	GO:0042346~positive regulation of NF-kappaB import into nucleus	7	0.669856	3.07599	2.69318	790	19	18082	8.43264	0.286181	0.00517311	0.202686	0.00202686	0.000113	TNF, IL18, TLR2, RBCK1, TLR3, TLR7, TLR9
GOTERM_BP_DIRECT	GO:0016064~immunoglobulin mediated immune response	7	0.669856	2.86448	2.30319	790	22	18082	7.28274	0.563405	0.0107053	0.497523	0.00497523	0.000277	MYD88, FCGR2B, C4B, IGHD, IRF7, FCER1G, INPP5D
GOTERM_BP_DIRECT	GO:0032733~positive regulation of interleukin-10 production	7	0.669856	2.80035	2.18843	790	23	18082	6.9661	0.660471	0.0132472	0.647985	0.00647985	0.000361	NOD2, TNFSF4, TLR2, FCER1G, HGF, SASH3, TLR9
GOTERM_BP_DIRECT	GO:0042104~positive regulation of activated T cell proliferation	7	0.669856	2.73895	2.08008	790	24	18082	6.67584	0.750323	0.0161921	0.831614	0.00831614	0.000464	ICOSL, IL12RB1, IL2RA, TNFSF4, IL18, PYCARD, TNFSF9
GOTERM_BP_DIRECT	GO:0032689~negative regulation of interferon-gamma production	7	0.669856	2.56903	1.78798	790	27	18082	5.93408	0.934759	0.0286215	1.62938	0.0162938	0.000912	HAVCR2, NOD2, TNFSF4, SH2D1B1, CD274, PGLYRP1, LGALS9
GOTERM_BP_DIRECT	GO:0042771~intrinsic apoptotic signaling pathway in response to DNA damage by p53 class mediator	7	0.669856	2.36972	1.46057	790	31	18082	5.1684	0.997137	0.0537451	3.46281	0.0346281	0.00195589	CDKN1A, NUPR1, SHISA5, PML, PYCARD, BCL3, IFI204
GOTERM_BP_DIRECT	GO:0007249~I-kappaB kinase/NF-kappaB signaling	7	0.669856	2.32391	1.38782	790	32	18082	5.00688	0.999038	0.0617398	4.09433	0.0409433	0.00231972	IRAK2, TIFAB, RIPK3, BCL3, MAP3K14, TLR8, BTK
GOTERM_BP_DIRECT	GO:0010332~response to gamma radiation	7	0.669856	2.23645	1.25169	790	34	18082	4.71236	0.999931	0.0792557	5.60159	0.0560159	0.0031973	PTPRC, APOBEC1, CCL2, PML, POLB, CCL7, CXCL10
GOTERM_BP_DIRECT	GO:0045429~positive regulation of nitric oxide biosynthetic process	7	0.669856	1.83206	0.680303	790	45	18082	3.56045	1	0.236791	20.8784	0.208784	0.0129255	TNF, H2-M3, AIF1, KLRK1, TLR2, ITGB2, DNM2
GOTERM_BP_DIRECT	GO:0008630~intrinsic apoptotic signaling pathway in response to DNA damage	7	0.669856	1.56903	0.379671	790	54	18082	2.96704	1	0.419393	41.7185	0.417185	0.0295472	TNFRSF1B, BCL2A1D, TNF, BCL2A1B, BCL2A1A, PML, POLB
GOTERM_BP_DIRECT	GO:0050829~defense response to Gram-negative bacterium	7	0.669856	1.51656	0.328814	790	56	18082	2.86108	1	0.459415	46.9014	0.469014	0.0345553	SLC11A1, PYCARD, IIGP1, CD4, OPTN, B2M, TLR9
GOTERM_BP_DIRECT	GO:0031100~organ regeneration	7	0.669856	1.51656	0.328814	790	56	18082	2.86108	1	0.459415	46.9014	0.469014	0.0345553	CDKN1A, CCL2, C5AR1, HGF, F7, LPIN1, LCP1
GOTERM_BP_DIRECT	GO:0045785~positive regulation of cell adhesion	7	0.669856	1.51656	0.328814	790	56	18082	2.86108	1	0.459415	46.9014	0.469014	0.0345553	CCL2, TNF, STX3, STX4A, CCL5, ADAM8, VAV1
GOTERM_BP_DIRECT	GO:0043154~negative regulation of cysteine-type endopeptidase activity involved in apoptotic process	7	0.669856	1.25782	0.132285	790	67	18082	2.39135	1	0.676276	73.742	0.73742	0.0715939	BCL2A1D, ARRB2, NAIP2, MDM2, MICAL1, HGF, FNIP1
GOTERM_BP_DIRECT	GO:0043087~regulation of GTPase activity	7	0.669856	1.17417	0.0895151	790	71	18082	2.25662	1	0.743901	81.3739	0.813739	0.0891374	RASAL3, ARHGEF5, PYCARD, BCL6, RASA3, VAV1, RASA4
GOTERM_BP_DIRECT	GO:0034138~toll-like receptor 3 signaling pathway	6	0.574163	3.9316	3.51437	790	9	18082	15.2591	0.0495711	0.00112918	0.0305935	0.000305935	1.7e-05	HAVCR2, TNF, UNC93B1, TLR3, RFTN1, LGALS9
GOTERM_BP_DIRECT	GO:0030101~natural killer cell activation	6	0.574163	3.64209	2.98207	790	11	18082	12.4847	0.159075	0.00303491	0.104214	0.00104214	5.79e-05	IL2RB, IL18, KLRE1, KLRK1, ITGB2, KLRB1C
GOTERM_BP_DIRECT	GO:0050707~regulation of cytokine secretion	6	0.574163	3.64209	2.98207	790	11	18082	12.4847	0.159075	0.00303491	0.104214	0.00104214	5.79e-05	LYN, TLR1, TLR2, TLR6, TLR8, TLR9
GOTERM_BP_DIRECT	GO:0035455~response to interferon-alpha	6	0.574163	3.51656	2.76401	790	12	18082	11.4443	0.248996	0.00446413	0.172182	0.00172182	9.57e-05	BST2, IFITM3, TGTP1, TGTP2, EIF2AK2, ADAR
GOTERM_BP_DIRECT	GO:0045576~mast cell activation	6	0.574163	3.40108	2.56923	790	13	18082	10.564	0.361496	0.00648075	0.269633	0.00269633	0.00015	CD48, FYB, FCGR2B, FCER1G, FCGR3, RHOH
GOTERM_BP_DIRECT	GO:0008299~isoprenoid biosynthetic process	6	0.574163	3.01406	1.95229	790	17	18082	8.07833	0.845097	0.0207366	1.11611	0.0111611	0.000623	MVD, HMGCR, MVK, IDI1, PMVK, FDFT1
GOTERM_BP_DIRECT	GO:0030889~negative regulation of B cell proliferation	6	0.574163	2.9316	1.82751	790	18	18082	7.62954	0.917122	0.0264229	1.48761	0.0148761	0.000832	BTLA, FCGR2B, LYN, CD300A, INPP5D, BTK
GOTERM_BP_DIRECT	GO:0034113~heterotypic cell-cell adhesion	6	0.574163	2.85359	1.71159	790	19	18082	7.22798	0.961603	0.0337314	1.94271	0.0194271	0.00108927	PTPRC, ITGAX, ITGB7, CD2, ITGB2, ITGAD
GOTERM_BP_DIRECT	GO:1901224~positive regulation of NIK/NF-kappaB signaling	6	0.574163	2.85359	1.71159	790	19	18082	7.22798	0.961603	0.0337314	1.94271	0.0194271	0.00108927	HAVCR2, NOD2, TNF, NOD1, TLR2, EIF2AK2
GOTERM_BP_DIRECT	GO:0001916~positive regulation of T cell mediated cytotoxicity	6	0.574163	2.85359	1.71159	790	19	18082	7.22798	0.961603	0.0337314	1.94271	0.0194271	0.00108927	H2-K1, PTPRC, H2-M3, H2-D1, H2-T23, B2M
GOTERM_BP_DIRECT	GO:0044130~negative regulation of growth of symbiont in host	6	0.574163	2.77959	1.60354	790	20	18082	6.86658	0.984889	0.0418766	2.49149	0.0249149	0.00140066	NOD2, TNF, MYD88, IRF8, TLR2, MPO
GOTERM_BP_DIRECT	GO:0045954~positive regulation of natural killer cell mediated cytotoxicity	6	0.574163	2.7092	1.50253	790	21	18082	6.5396	0.995047	0.0507062	3.14389	0.0314389	0.00177301	SH2D1B1, H2-M3, KLRE1, KLRK1, VAV1, KLRB1C
GOTERM_BP_DIRECT	GO:0030595~leukocyte chemotaxis	6	0.574163	2.64209	1.40788	790	22	18082	6.24235	0.998675	0.0600503	3.90949	0.0390949	0.00221299	CORO1A, CCL3, LYST, S100A9, CNR2, CCL4
GOTERM_BP_DIRECT	GO:0045089~positive regulation of innate immune response	6	0.574163	2.64209	1.40788	790	22	18082	6.24235	0.998675	0.0600503	3.90949	0.0390949	0.00221299	HAVCR2, NOD2, GBP5, SH2D1B1, TLR8, LGALS9
GOTERM_BP_DIRECT	GO:0050718~positive regulation of interleukin-1 beta secretion	6	0.574163	2.64209	1.40788	790	22	18082	6.24235	0.998675	0.0600503	3.90949	0.0390949	0.00221299	NOD2, CCL3, CASP4, CCR5, PYCARD, AIM2
GOTERM_BP_DIRECT	GO:0032728~positive regulation of interferon-beta production	6	0.574163	2.45766	1.15663	790	25	18082	5.49327	0.999994	0.0952279	6.97218	0.0697218	0.00400688	DDX58, IFIH1, IRF7, TLR2, TLR3, TLR9
GOTERM_BP_DIRECT	GO:0045662~negative regulation of myoblast differentiation	6	0.574163	2.40108	1.08235	790	26	18082	5.28199	0.999999	0.110954	8.27273	0.0827273	0.00478557	GDF3, IL1F9, TNF, IL18, DDIT3, CXCL10
GOTERM_BP_DIRECT	GO:0001782~B cell homeostasis	6	0.574163	2.40108	1.08235	790	26	18082	5.28199	0.999999	0.110954	8.27273	0.0827273	0.00478557	GAPT, PIRB, TNFSF13B, LYN, BCL2A1A, NCKAP1L
GOTERM_BP_DIRECT	GO:2000379~positive regulation of reactive oxygen species metabolic process	6	0.574163	2.14732	0.768202	790	31	18082	4.43005	1	0.20289	17.0529	0.170529	0.0103329	XDH, CDKN1A, AKR1C18, RIPK3, ZC3H12A, PLAU
GOTERM_BP_DIRECT	GO:2000134~negative regulation of G1/S transition of mitotic cell cycle	6	0.574163	2.10152	0.715268	790	32	18082	4.29161	1	0.220134	19.2634	0.192634	0.0118168	CDKN1A, SLFN9, SLFN8, GPNMB, SLFN1, ZC3H12D
GOTERM_BP_DIRECT	GO:0008625~extrinsic apoptotic signaling pathway via death domain receptors	6	0.574163	1.97224	0.573231	790	35	18082	3.92376	1	0.289675	26.7159	0.267159	0.0171192	TNFRSF9, TNF, TNFRSF26, IL18, CASP8, FASL
GOTERM_BP_DIRECT	GO:2001235~positive regulation of apoptotic signaling pathway	6	0.574163	1.81612	0.418368	790	39	18082	3.52132	1	0.387357	38.1621	0.381621	0.0263486	OSM, BID, PML, CTSC, DAXX, CTSH
GOTERM_BP_DIRECT	GO:0006879~cellular iron ion homeostasis	6	0.574163	1.60967	0.247463	790	45	18082	3.05181	1	0.530994	56.5636	0.565636	0.0452679	LCN2, SLC11A1, FTL1, NCOA4, ATP13A2, FTH1
GOTERM_BP_DIRECT	GO:0032956~regulation of actin cytoskeleton organization	6	0.574163	1.45766	0.150561	790	50	18082	2.74663	1	0.650591	70.7032	0.707032	0.0659286	CORO1A, BST2, FGR, ARHGEF5, MYO1F, SH3BGRL3
GOTERM_BP_DIRECT	GO:0031532~actin cytoskeleton reorganization	6	0.574163	1.40108	0.121278	790	52	18082	2.64099	1	0.69424	75.6348	0.756348	0.0754445	PARVG, PLEK, S100A9, GPR65, LPIN1, DTNBP1
GOTERM_BP_DIRECT	GO:1901215~negative regulation of neuron death	6	0.574163	1.29417	0.0760985	790	56	18082	2.45235	1	0.766209	83.927	0.83927	0.0965668	APOE, SORL1, CCL5, GPNMB, DTNBP1, GBA
GOTERM_BP_DIRECT	GO:0042590~antigen processing and presentation of exogenous peptide antigen via MHC class I	5	0.478469	4.51656	3.505	790	5	18082	22.8886	0.0506246	0.00112873	0.0312607	0.000312607	1.74e-05	H2-K1, IFI30, FCER1G, FCGR1, FCGR3
GOTERM_BP_DIRECT	GO:0032494~response to peptidoglycan	5	0.478469	3.83849	2.40554	790	8	18082	14.3054	0.480242	0.00880415	0.393058	0.00393058	0.000219	NOD2, C5AR1, MYD88, IRF5, TLR2
GOTERM_BP_DIRECT	GO:0044406~adhesion of symbiont to host	5	0.478469	3.66856	2.16613	790	9	18082	12.7159	0.679323	0.0136092	0.682135	0.00682135	0.00038	GBP7, GBP6, GBP9, GBP3, GBP2
GOTERM_BP_DIRECT	GO:0034374~low-density lipoprotein particle remodeling	5	0.478469	3.66856	2.16613	790	9	18082	12.7159	0.679323	0.0136092	0.682135	0.00682135	0.00038	APOE, PLA2G7, MPO, PLA2G2E, ABCG1
GOTERM_BP_DIRECT	GO:0035457~cellular response to interferon-alpha	5	0.478469	3.25352	1.6211	790	12	18082	9.53692	0.982122	0.0406378	2.39279	0.0239279	0.00134453	IFIT3, IFIT2, IFIT1, IFIT3B, IFI204
GOTERM_BP_DIRECT	GO:0007252~I-kappaB phosphorylation	5	0.478469	3.25352	1.6211	790	12	18082	9.53692	0.982122	0.0406378	2.39279	0.0239279	0.00134453	SAA3, TLR2, TLR3, TLR7, TLR9
GOTERM_BP_DIRECT	GO:0045078~positive regulation of interferon-gamma biosynthetic process	5	0.478469	3.13805	1.47852	790	13	18082	8.80331	0.996356	0.0520689	3.32264	0.0332264	0.00187544	IL27, TLR3, TLR7, TLR8, TLR9
GOTERM_BP_DIRECT	GO:0002523~leukocyte migration involved in inflammatory response	5	0.478469	3.13805	1.47852	790	13	18082	8.80331	0.996356	0.0520689	3.32264	0.0332264	0.00187544	CCL2, S100A8, S100A9, ITGB2, ADAM8
GOTERM_BP_DIRECT	GO:0090026~positive regulation of monocyte chemotaxis	5	0.478469	3.03113	1.34996	790	14	18082	8.1745	0.999496	0.0655538	4.46727	0.0446727	0.00253564	CCL2, AIF1, PLA2G7, CCL5, CXCL10
GOTERM_BP_DIRECT	GO:0032695~negative regulation of interleukin-12 production	5	0.478469	2.9316	1.23333	790	15	18082	7.62954	0.999955	0.0812918	5.84351	0.0584351	0.00333939	NOD2, ARRB2, MEFV, TLR2, ACP5
GOTERM_BP_DIRECT	GO:0050870~positive regulation of T cell activation	5	0.478469	2.75102	1.0297	790	17	18082	6.73194	1	0.122192	9.33904	0.0933904	0.00543183	CARD11, CORO1A, CCL2, PYCARD, CD4
GOTERM_BP_DIRECT	GO:0050732~negative regulation of peptidyl-tyrosine phosphorylation	5	0.478469	2.75102	1.0297	790	17	18082	6.73194	1	0.122192	9.33904	0.0933904	0.00543183	PTPRC, PTPN6, SH2D1B1, IL18, SEMA4D
GOTERM_BP_DIRECT	GO:0032874~positive regulation of stress-activated MAPK cascade	5	0.478469	2.51656	0.782503	790	20	18082	5.72215	1	0.197738	16.5005	0.165005	0.0099679	NOD2, NOD1, HMGCR, TAOK3, EIF2AK2
GOTERM_BP_DIRECT	GO:0006164~purine nucleotide biosynthetic process	5	0.478469	2.51656	0.782503	790	20	18082	5.72215	1	0.197738	16.5005	0.165005	0.0099679	ADSSL1, OASL2, OAS3, OAS1A, OAS2
GOTERM_BP_DIRECT	GO:0045671~negative regulation of osteoclast differentiation	5	0.478469	2.37905	0.648157	790	22	18082	5.20196	1	0.25161	22.4824	0.224824	0.0140479	CCL3, CLEC2D, INPP5D, CEACAM1, CLEC2I
GOTERM_BP_DIRECT	GO:0042098~T cell proliferation	5	0.478469	2.25352	0.533606	790	24	18082	4.76846	1	0.310098	29.2681	0.292681	0.0190528	PTPRC, DOCK2, TNFSF4, CXCR4, EBI3
GOTERM_BP_DIRECT	GO:0030574~collagen catabolic process	5	0.478469	2.25352	0.533606	790	24	18082	4.76846	1	0.310098	29.2681	0.292681	0.0190528	MMP10, MMP8, CTSB, CTSS, MMP3
GOTERM_BP_DIRECT	GO:0050850~positive regulation of calcium-mediated signaling	5	0.478469	2.25352	0.533606	790	24	18082	4.76846	1	0.310098	29.2681	0.292681	0.0190528	P2RX4, CCL3, CD4, TREM2, CCL4
GOTERM_BP_DIRECT	GO:0007159~leukocyte cell-cell adhesion	5	0.478469	2.25352	0.533606	790	24	18082	4.76846	1	0.310098	29.2681	0.292681	0.0190528	VCAM1, PTPRC, FERMT3, ITGB2, CCL5
GOTERM_BP_DIRECT	GO:0001816~cytokine production	5	0.478469	2.19463	0.482845	790	25	18082	4.57772	1	0.342653	32.8969	0.328969	0.0219187	TNFSF4, LIPA, FABP4, CD4, PTAFR
GOTERM_BP_DIRECT	GO:0031295~T cell costimulation	5	0.478469	2.19463	0.482845	790	25	18082	4.57772	1	0.342653	32.8969	0.328969	0.0219187	BTLA, CARD11, TNFSF13B, CD274, LGALS8
GOTERM_BP_DIRECT	GO:0034612~response to tumor necrosis factor	5	0.478469	2.19463	0.482845	790	25	18082	4.57772	1	0.342653	32.8969	0.328969	0.0219187	CHIL1, CXCL16, CASP8, CCL5, ADIPOQ
GOTERM_BP_DIRECT	GO:0035634~response to stilbenoid	5	0.478469	2.19463	0.482845	790	25	18082	4.57772	1	0.342653	32.8969	0.328969	0.0219187	GSTA1, IFIT3, USP18, SAA3, IDI1
GOTERM_BP_DIRECT	GO:0016032~viral process	5	0.478469	2.03113	0.353188	790	28	18082	4.08725	1	0.439833	44.3416	0.443416	0.0320267	VCAM1, RIPK3, PML, CEACAM1, ZBP1
GOTERM_BP_DIRECT	GO:0048535~lymph node development	5	0.478469	1.9316	0.28326	790	30	18082	3.81477	1	0.498799	52.0883	0.520883	0.0400526	IKZF1, ID2, RIPK3, POLB, IL7R
GOTERM_BP_DIRECT	GO:0043029~T cell homeostasis	5	0.478469	1.88429	0.252639	790	31	18082	3.69171	1	0.528318	55.8935	0.558935	0.0444555	CORO1A, IL2RA, RIPK3, NCKAP1L, CHST3
GOTERM_BP_DIRECT	GO:0048147~negative regulation of fibroblast proliferation	5	0.478469	1.83849	0.224673	790	32	18082	3.57634	1	0.555102	59.6111	0.596111	0.0491182	NUPR1, CD300A, IFI30, PARP10, FTH1
GOTERM_BP_DIRECT	GO:0070555~response to interleukin-1	5	0.478469	1.83849	0.224673	790	32	18082	3.57634	1	0.555102	59.6111	0.596111	0.0491182	IRAK2, CYBA, MTHFR, MYD88, CHIL1
GOTERM_BP_DIRECT	GO:0000060~protein import into nucleus, translocation	5	0.478469	1.83849	0.224673	790	32	18082	3.57634	1	0.555102	59.6111	0.596111	0.0491182	SLC11A1, TNF, AKR1C18, BCL3, BCL6
GOTERM_BP_DIRECT	GO:0061025~membrane fusion	5	0.478469	1.7092	0.155073	790	35	18082	3.2698	1	0.64504	69.9725	0.699725	0.0646494	STX3, STX4A, NAPA, ADAM8, DNM2
GOTERM_BP_DIRECT	GO:0043491~protein kinase B signaling	5	0.478469	1.59056	0.103772	790	38	18082	3.01166	1	0.722017	78.7459	0.787459	0.0824343	CCL12, CCL3, CCL2, TNF, CCL5
GOTERM_BP_DIRECT	GO:0014911~positive regulation of smooth muscle cell migration	5	0.478469	1.55308	0.0900933	790	39	18082	2.93444	1	0.744402	81.2656	0.812656	0.0888441	RETN, P2RY6, IL18, CCL5, PLAU
GOTERM_BP_DIRECT	GO:0002548~monocyte chemotaxis	5	0.478469	1.51656	0.0779118	790	40	18082	2.86108	1	0.76381	83.5773	0.835773	0.0954859	CCL12, CCL3, CCL2, CCL4, CCL7
GOTERM_BP_DIRECT	GO:0043507~positive regulation of JUN kinase activity	5	0.478469	1.51656	0.0779118	790	40	18082	2.86108	1	0.76381	83.5773	0.835773	0.0954859	TNF, TAOK3, ARHGEF5, TLR6, TLR9
GOTERM_BP_DIRECT	GO:0045356~positive regulation of interferon-alpha biosynthetic process	4	0.382775	4.51656	2.24032	790	4	18082	22.8886	0.61642	0.0120559	0.575018	0.00575018	0.00032	TLR3, TLR7, TLR8, TLR9
GOTERM_BP_DIRECT	GO:0034154~toll-like receptor 7 signaling pathway	4	0.382775	4.51656	2.24032	790	4	18082	22.8886	0.61642	0.0120559	0.575018	0.00575018	0.00032	HAVCR2, UNC93B1, PIK3AP1, TLR7
GOTERM_BP_DIRECT	GO:0001805~positive regulation of type III hypersensitivity	4	0.382775	4.51656	2.24032	790	4	18082	22.8886	0.61642	0.0120559	0.575018	0.00575018	0.00032	FCER1G, FCGR1, FCGR3, BTK
GOTERM_BP_DIRECT	GO:0034123~positive regulation of toll-like receptor signaling pathway	4	0.382775	4.19463	1.85842	790	5	18082	18.3109	0.90154	0.024882	1.38542	0.0138542	0.000775	TLR2, TLR3, PIK3AP1, TLR9
GOTERM_BP_DIRECT	GO:0002819~regulation of adaptive immune response	4	0.382775	3.9316	1.57439	790	6	18082	15.2591	0.988749	0.0443147	2.66447	0.0266447	0.00149916	CD48, TNFSF4, IRF7, RIPK3
GOTERM_BP_DIRECT	GO:0034162~toll-like receptor 9 signaling pathway	4	0.382775	3.9316	1.57439	790	6	18082	15.2591	0.988749	0.0443147	2.66447	0.0266447	0.00149916	HAVCR2, UNC93B1, PIK3AP1, TLR9
GOTERM_BP_DIRECT	GO:2000503~positive regulation of natural killer cell chemotaxis	4	0.382775	3.9316	1.57439	790	6	18082	15.2591	0.988749	0.0443147	2.66447	0.0266447	0.00149916	CCL3, CCL5, CCL4, CCL7
GOTERM_BP_DIRECT	GO:0010818~T cell chemotaxis	4	0.382775	3.9316	1.57439	790	6	18082	15.2591	0.988749	0.0443147	2.66447	0.0266447	0.00149916	CCL3, CXCL16, CXCL11, CXCL10
GOTERM_BP_DIRECT	GO:0045359~positive regulation of interferon-beta biosynthetic process	4	0.382775	3.7092	1.34947	790	7	18082	13.0792	0.999501	0.065065	4.47228	0.0447228	0.00253855	TLR3, TLR7, TLR8, TLR9
GOTERM_BP_DIRECT	GO:0002925~positive regulation of humoral immune response mediated by circulating immunoglobulin	4	0.382775	3.7092	1.34947	790	7	18082	13.0792	0.999501	0.065065	4.47228	0.0447228	0.00253855	FCER2A, PTPRC, NOD2, TNF
GOTERM_BP_DIRECT	GO:0044351~macropinocytosis	4	0.382775	3.7092	1.34947	790	7	18082	13.0792	0.999501	0.065065	4.47228	0.0447228	0.00253855	DOCK2, MAPKAPK3, PYCARD, DNM2
GOTERM_BP_DIRECT	GO:0050688~regulation of defense response to virus	4	0.382775	3.51656	1.16472	790	8	18082	11.4443	0.999992	0.0942424	6.84353	0.0684353	0.00393042	APOBEC3, IFIT1, CD37, GBP4
GOTERM_BP_DIRECT	GO:0002223~stimulatory C-type lectin receptor signaling pathway	4	0.382775	3.51656	1.16472	790	8	18082	11.4443	0.999992	0.0942424	6.84353	0.0684353	0.00393042	PLCG2, KLRE1, KLRK1, FCER1G
GOTERM_BP_DIRECT	GO:0070723~response to cholesterol	4	0.382775	3.51656	1.16472	790	8	18082	11.4443	0.999992	0.0942424	6.84353	0.0684353	0.00393042	CCL3, CCR5, F7, PMVK
GOTERM_BP_DIRECT	GO:0043615~astrocyte cell migration	4	0.382775	3.51656	1.16472	790	8	18082	11.4443	0.999992	0.0942424	6.84353	0.0684353	0.00393042	CCL12, CCL3, CCL2, HEXB
GOTERM_BP_DIRECT	GO:0030853~negative regulation of granulocyte differentiation	4	0.382775	3.51656	1.16472	790	8	18082	11.4443	0.999992	0.0942424	6.84353	0.0684353	0.00393042	INPP5D, ADIPOQ, C1QC, CEACAM1
GOTERM_BP_DIRECT	GO:0035456~response to interferon-beta	4	0.382775	3.34663	1.00935	790	9	18082	10.1727	1	0.126072	9.78711	0.0978711	0.00570554	BST2, IFITM3, XAF1, STAT1
GOTERM_BP_DIRECT	GO:0002481~antigen processing and presentation of exogenous protein antigen via MHC class Ib, TAP-dependent	4	0.382775	3.34663	1.00935	790	9	18082	10.1727	1	0.126072	9.78711	0.0978711	0.00570554	ABCB1A, H2-M3, TAP1, B2M
GOTERM_BP_DIRECT	GO:0042088~T-helper 1 type immune response	4	0.382775	3.34663	1.00935	790	9	18082	10.1727	1	0.126072	9.78711	0.0978711	0.00570554	IL18BP, IL18, BCL3, TLR6
GOTERM_BP_DIRECT	GO:0002485~antigen processing and presentation of endogenous peptide antigen via MHC class I via ER pathway, TAP-dependent	4	0.382775	3.34663	1.00935	790	9	18082	10.1727	1	0.126072	9.78711	0.0978711	0.00570554	H2-K1, ABCB1A, TAP1, H2-D1
GOTERM_BP_DIRECT	GO:1900165~negative regulation of interleukin-6 secretion	4	0.382775	3.34663	1.00935	790	9	18082	10.1727	1	0.126072	9.78711	0.0978711	0.00570554	CD84, C5AR2, RABGEF1, ZC3H12A
GOTERM_BP_DIRECT	GO:0032480~negative regulation of type I interferon production	4	0.382775	3.19463	0.876583	790	10	18082	9.15544	1	0.16542	13.2867	0.132867	0.00788858	DDX58, HAVCR2, NMI, DHX58
GOTERM_BP_DIRECT	GO:0070269~pyroptosis	4	0.382775	3.19463	0.876583	790	10	18082	9.15544	1	0.16542	13.2867	0.132867	0.00788858	CASP4, NAIP2, NLRP1B, AIM2
GOTERM_BP_DIRECT	GO:0048245~eosinophil chemotaxis	4	0.382775	3.19463	0.876583	790	10	18082	9.15544	1	0.16542	13.2867	0.132867	0.00788858	CCL3, CCL2, CCL5, CCL7
GOTERM_BP_DIRECT	GO:0051024~positive regulation of immunoglobulin secretion	4	0.382775	3.05713	0.761887	790	11	18082	8.32313	1	0.203163	17.3027	0.173027	0.0104987	TNFSF4, STX4A, H2-T23, CEACAM1
GOTERM_BP_DIRECT	GO:0051272~positive regulation of cellular component movement	4	0.382775	3.05713	0.761887	790	11	18082	8.32313	1	0.203163	17.3027	0.173027	0.0104987	LYN, ADAM17, CHST3, BCL6
GOTERM_BP_DIRECT	GO:0030277~maintenance of gastrointestinal epithelium	4	0.382775	3.05713	0.761887	790	11	18082	8.32313	1	0.203163	17.3027	0.173027	0.0104987	NOD2, TFF1, MUC13, TLR9
GOTERM_BP_DIRECT	GO:0045088~regulation of innate immune response	4	0.382775	2.9316	0.662045	790	12	18082	7.62954	1	0.245286	21.7748	0.217748	0.0135501	FGR, IRF7, MYO1F, DHX58
GOTERM_BP_DIRECT	GO:0097067~cellular response to thyroid hormone stimulus	4	0.382775	2.9316	0.662045	790	12	18082	7.62954	1	0.245286	21.7748	0.217748	0.0135501	LMO2, CTSB, CTSS, CTSH
GOTERM_BP_DIRECT	GO:0032740~positive regulation of interleukin-17 production	4	0.382775	2.9316	0.662045	790	12	18082	7.62954	1	0.245286	21.7748	0.217748	0.0135501	NOD2, MYD88, IL18, LY9
GOTERM_BP_DIRECT	GO:0001818~negative regulation of cytokine production	4	0.382775	2.9316	0.662045	790	12	18082	7.62954	1	0.245286	21.7748	0.217748	0.0135501	SLC11A1, GPNMB, CEACAM1, BTK
GOTERM_BP_DIRECT	GO:0016045~detection of bacterium	4	0.382775	2.9316	0.662045	790	12	18082	7.62954	1	0.245286	21.7748	0.217748	0.0135501	NOD2, NOD1, NAIP2, PGLYRP1
GOTERM_BP_DIRECT	GO:0033089~positive regulation of T cell differentiation in thymus	4	0.382775	2.9316	0.662045	790	12	18082	7.62954	1	0.245286	21.7748	0.217748	0.0135501	IL2RG, IL7R, ADAM8, TESPA1
GOTERM_BP_DIRECT	GO:0060397~JAK-STAT cascade involved in growth hormone signaling pathway	4	0.382775	2.81612	0.57469	790	13	18082	7.04265	1	0.290333	26.6262	0.266262	0.0170525	PTPN6, LYN, ADAM17, STAT1
GOTERM_BP_DIRECT	GO:0007035~vacuolar acidification	4	0.382775	2.81612	0.57469	790	13	18082	7.04265	1	0.290333	26.6262	0.266262	0.0170525	TCIRG1, ATP6V0C, SLC11A1, ATP6V0D2
GOTERM_BP_DIRECT	GO:0042535~positive regulation of tumor necrosis factor biosynthetic process	4	0.382775	2.81612	0.57469	790	13	18082	7.04265	1	0.290333	26.6262	0.266262	0.0170525	CYBB, TLR1, TLR2, FCGR3
GOTERM_BP_DIRECT	GO:0002237~response to molecule of bacterial origin	4	0.382775	2.81612	0.57469	790	13	18082	7.04265	1	0.290333	26.6262	0.266262	0.0170525	H2-M3, TLR2, B2M, TLR9
GOTERM_BP_DIRECT	GO:0034122~negative regulation of toll-like receptor signaling pathway	4	0.382775	2.7092	0.498013	790	14	18082	6.5396	1	0.332727	31.7678	0.317678	0.0210116	TRIM30A, ARRB2, PIK3AP1, TLR9
GOTERM_BP_DIRECT	GO:0051279~regulation of release of sequestered calcium ion into cytosol	4	0.382775	2.7092	0.498013	790	14	18082	6.5396	1	0.332727	31.7678	0.317678	0.0210116	CYBA, PTPN6, CORO1A, LYN
GOTERM_BP_DIRECT	GO:0019886~antigen processing and presentation of exogenous peptide antigen via MHC class II	4	0.382775	2.7092	0.498013	790	14	18082	6.5396	1	0.332727	31.7678	0.317678	0.0210116	FCGR2B, UNC93B1, IFI30, FCER1G
GOTERM_BP_DIRECT	GO:0006044~N-acetylglucosamine metabolic process	4	0.382775	2.7092	0.498013	790	14	18082	6.5396	1	0.332727	31.7678	0.317678	0.0210116	RENBP, GNPDA1, HEXB, NAGK
GOTERM_BP_DIRECT	GO:0048246~macrophage chemotaxis	4	0.382775	2.7092	0.498013	790	14	18082	6.5396	1	0.332727	31.7678	0.317678	0.0210116	CCL12, GPR35, CCL3, CCL2
GOTERM_BP_DIRECT	GO:0006956~complement activation	4	0.382775	2.60967	0.43059	790	15	18082	6.10363	1	0.380309	37.1031	0.371031	0.0254297	C4A, C4B, CFB, C2
GOTERM_BP_DIRECT	GO:0051044~positive regulation of membrane protein ectodomain proteolysis	4	0.382775	2.60967	0.43059	790	15	18082	6.10363	1	0.380309	37.1031	0.371031	0.0254297	TNFRSF1B, TNF, APOE, ADAM8
GOTERM_BP_DIRECT	GO:0010875~positive regulation of cholesterol efflux	4	0.382775	2.60967	0.43059	790	15	18082	6.10363	1	0.380309	37.1031	0.371031	0.0254297	APOE, ADIPOQ, ABCG1, PLTP
GOTERM_BP_DIRECT	GO:0071360~cellular response to exogenous dsRNA	4	0.382775	2.60967	0.43059	790	15	18082	6.10363	1	0.380309	37.1031	0.371031	0.0254297	IFIT1, TMEM173, ZC3HAV1, TLR3
GOTERM_BP_DIRECT	GO:0007263~nitric oxide mediated signal transduction	4	0.382775	2.60967	0.43059	790	15	18082	6.10363	1	0.380309	37.1031	0.371031	0.0254297	APOE, MT1, GUCY1A3, NOS2
GOTERM_BP_DIRECT	GO:0002690~positive regulation of leukocyte chemotaxis	4	0.382775	2.60967	0.43059	790	15	18082	6.10363	1	0.380309	37.1031	0.371031	0.0254297	GPSM3, F7, CXCL11, CXCL10
GOTERM_BP_DIRECT	GO:0045019~negative regulation of nitric oxide biosynthetic process	4	0.382775	2.60967	0.43059	790	15	18082	6.10363	1	0.380309	37.1031	0.371031	0.0254297	OPRM1, GLA, ACP5, ZC3H12A
GOTERM_BP_DIRECT	GO:0045824~negative regulation of innate immune response	4	0.382775	2.60967	0.43059	790	15	18082	6.10363	1	0.380309	37.1031	0.371031	0.0254297	HAVCR2, NMI, TRAFD1, DHX58
GOTERM_BP_DIRECT	GO:0050901~leukocyte tethering or rolling	4	0.382775	2.60967	0.43059	790	15	18082	6.10363	1	0.380309	37.1031	0.371031	0.0254297	VCAM1, TNF, ITGB7, SELPLG
GOTERM_BP_DIRECT	GO:0010759~positive regulation of macrophage chemotaxis	4	0.382775	2.51656	0.371273	790	16	18082	5.72215	1	0.423727	42.5331	0.425331	0.0303056	C3AR1, CCL2, C5AR1, CCL5
GOTERM_BP_DIRECT	GO:0042789~mRNA transcription from RNA polymerase II promoter	4	0.382775	2.42909	0.319112	790	17	18082	5.38555	1	0.464068	47.961	0.47961	0.0356357	C5AR1, LMO2, RUNX3, DDIT3
GOTERM_BP_DIRECT	GO:0002526~acute inflammatory response	4	0.382775	2.42909	0.319112	790	17	18082	5.38555	1	0.464068	47.961	0.47961	0.0356357	VCAM1, TNFSF4, S100A8, NUPR1
GOTERM_BP_DIRECT	GO:0045579~positive regulation of B cell differentiation	4	0.382775	2.34663	0.273301	790	18	18082	5.08636	1	0.50675	53.2966	0.532966	0.0414137	IKZF1, NCKAP1L, IL2RG, INPP5D
GOTERM_BP_DIRECT	GO:0006801~superoxide metabolic process	4	0.382775	2.26863	0.23315	790	19	18082	4.81865	1	0.545711	58.4588	0.584588	0.0476311	CYBA, CYBB, NRROS, NOS2
GOTERM_BP_DIRECT	GO:0001523~retinoid metabolic process	4	0.382775	2.26863	0.23315	790	19	18082	4.81865	1	0.545711	58.4588	0.584588	0.0476311	DHRS3, LDLR, APOE, APOC2
GOTERM_BP_DIRECT	GO:0032753~positive regulation of interleukin-4 production	4	0.382775	2.26863	0.23315	790	19	18082	4.81865	1	0.545711	58.4588	0.584588	0.0476311	HAVCR2, TNFSF4, H2-T23, SASH3
GOTERM_BP_DIRECT	GO:0006471~protein ADP-ribosylation	4	0.382775	2.19463	0.198054	790	20	18082	4.57772	1	0.586523	63.379	0.63379	0.0542775	ART3, LIG1, PARP3, PARP10
GOTERM_BP_DIRECT	GO:0045648~positive regulation of erythrocyte differentiation	4	0.382775	2.12424	0.167478	790	21	18082	4.35973	1	0.628908	68.0021	0.680021	0.0613411	ISG15, ID2, NCKAP1L, INPP5D
GOTERM_BP_DIRECT	GO:0090280~positive regulation of calcium ion import	4	0.382775	2.12424	0.167478	790	21	18082	4.35973	1	0.628908	68.0021	0.680021	0.0613411	CCL12, CCL2, CXCR4, TRPV2
GOTERM_BP_DIRECT	GO:0043171~peptide catabolic process	4	0.382775	2.05713	0.140939	790	22	18082	4.16157	1	0.663078	72.2872	0.722872	0.0688084	CNDP2, TPP1, ANPEP, RNPEP
GOTERM_BP_DIRECT	GO:0006826~iron ion transport	4	0.382775	1.9316	0.0982749	790	24	18082	3.81477	1	0.731156	79.749	0.79749	0.0848953	SLC11A1, FTL1, FTH1, B2M
GOTERM_BP_DIRECT	GO:0016236~macroautophagy	4	0.382775	1.9316	0.0982749	790	24	18082	3.81477	1	0.731156	79.749	0.79749	0.0848953	TCIRG1, CLN3, NBR1, OPTN
GOTERM_BP_DIRECT	GO:0030866~cortical actin cytoskeleton organization	4	0.382775	1.9316	0.0982749	790	24	18082	3.81477	1	0.731156	79.749	0.79749	0.0848953	FMNL1, TNF, PLEK, NCKAP1L
GOTERM_BP_DIRECT	GO:0030041~actin filament polymerization	4	0.382775	1.9316	0.0982749	790	24	18082	3.81477	1	0.731156	79.749	0.79749	0.0848953	AIF1, HCLS1, MSRB1, WAS
GOTERM_BP_DIRECT	GO:0033209~tumor necrosis factor-mediated signaling pathway	4	0.382775	1.8727	0.081392	790	25	18082	3.66218	1	0.759495	82.9102	0.829102	0.093483	TNF, PYCARD, STAT1, AIM2
GOTERM_BP_DIRECT	GO:0045453~bone resorption	4	0.382775	1.8727	0.081392	790	25	18082	3.66218	1	0.759495	82.9102	0.829102	0.093483	XDH, TPP1, ACP5, CTSS
GOTERM_BP_DIRECT	GO:0006904~vesicle docking involved in exocytosis	4	0.382775	1.8727	0.081392	790	25	18082	3.66218	1	0.759495	82.9102	0.829102	0.093483	RAB8A, RAB8B, PLEK, SYTL2
GOTERM_BP_DIRECT	GO:0046580~negative regulation of Ras protein signal transduction	4	0.382775	1.8727	0.081392	790	25	18082	3.66218	1	0.759495	82.9102	0.829102	0.093483	RASAL3, RABGEF1, RASA3, RASA4
GOTERM_BP_DIRECT	GO:0019835~cytolysis	4	0.382775	1.8727	0.081392	790	25	18082	3.66218	1	0.759495	82.9102	0.829102	0.093483	SERPINB9B, GZMA, GZMB, FGL2
GOTERM_BP_DIRECT	GO:0032493~response to bacterial lipoprotein	3	0.287081	4.51656	1.02157	790	3	18082	22.8886	1	0.123538	9.51546	0.0951546	0.00553944	TLR1, TLR2, TLR6
GOTERM_BP_DIRECT	GO:0002859~negative regulation of natural killer cell mediated cytotoxicity directed against tumor cell target	3	0.287081	4.51656	1.02157	790	3	18082	22.8886	1	0.123538	9.51546	0.0951546	0.00553944	HAVCR2, KLRE1, CEACAM1
GOTERM_BP_DIRECT	GO:0042531~positive regulation of tyrosine phosphorylation of STAT protein	3	0.287081	4.51656	1.02157	790	3	18082	22.8886	1	0.123538	9.51546	0.0951546	0.00553944	LYN, HCLS1, CCL5
GOTERM_BP_DIRECT	GO:2000502~negative regulation of natural killer cell chemotaxis	3	0.287081	4.51656	1.02157	790	3	18082	22.8886	1	0.123538	9.51546	0.0951546	0.00553944	CCL12, CCL2, KLRK1
GOTERM_BP_DIRECT	GO:0032741~positive regulation of interleukin-18 production	3	0.287081	4.51656	1.02157	790	3	18082	22.8886	1	0.123538	9.51546	0.0951546	0.00553944	TNF, TLR2, TLR9
GOTERM_BP_DIRECT	GO:0019287~isopentenyl diphosphate biosynthetic process, mevalonate pathway	3	0.287081	4.51656	1.02157	790	3	18082	22.8886	1	0.123538	9.51546	0.0951546	0.00553944	MVD, MVK, PMVK
GOTERM_BP_DIRECT	GO:0043372~positive regulation of CD4-positive, alpha-beta T cell differentiation	3	0.287081	4.10152	0.752204	790	4	18082	17.1665	1	0.206336	17.6928	0.176928	0.0107586	TNFSF4, NCKAP1L, SASH3
GOTERM_BP_DIRECT	GO:0001915~negative regulation of T cell mediated cytotoxicity	3	0.287081	4.10152	0.752204	790	4	18082	17.1665	1	0.206336	17.6928	0.176928	0.0107586	PTPRC, IL7R, CEACAM1
GOTERM_BP_DIRECT	GO:0045351~type I interferon biosynthetic process	3	0.287081	3.77959	0.566852	790	5	18082	13.7332	1	0.292271	27.1111	0.271111	0.0174145	IRF9, MYD88, IRF7
GOTERM_BP_DIRECT	GO:0098542~defense response to other organism	3	0.287081	3.77959	0.566852	790	5	18082	13.7332	1	0.292271	27.1111	0.271111	0.0174145	TLR13, NRROS, TLR8
GOTERM_BP_DIRECT	GO:2001181~positive regulation of interleukin-10 secretion	3	0.287081	3.77959	0.566852	790	5	18082	13.7332	1	0.292271	27.1111	0.271111	0.0174145	CD274, PYCARD, LGALS9
GOTERM_BP_DIRECT	GO:0050859~negative regulation of B cell receptor signaling pathway	3	0.287081	3.77959	0.566852	790	5	18082	13.7332	1	0.292271	27.1111	0.271111	0.0174145	PTPN6, LPXN, CD300A
GOTERM_BP_DIRECT	GO:0033004~negative regulation of mast cell activation	3	0.287081	3.77959	0.566852	790	5	18082	13.7332	1	0.292271	27.1111	0.271111	0.0174145	CD84, CNR2, RABGEF1
GOTERM_BP_DIRECT	GO:0071726~cellular response to diacyl bacterial lipopeptide	3	0.287081	3.77959	0.566852	790	5	18082	13.7332	1	0.292271	27.1111	0.271111	0.0174145	TLR1, TLR2, TLR6
GOTERM_BP_DIRECT	GO:0071224~cellular response to peptidoglycan	3	0.287081	3.77959	0.566852	790	5	18082	13.7332	1	0.292271	27.1111	0.271111	0.0174145	NOD2, TLR2, TREM2
GOTERM_BP_DIRECT	GO:0018119~peptidyl-cysteine S-nitrosylation	3	0.287081	3.77959	0.566852	790	5	18082	13.7332	1	0.292271	27.1111	0.271111	0.0174145	S100A8, S100A9, NOS2
GOTERM_BP_DIRECT	GO:0045621~positive regulation of lymphocyte differentiation	3	0.287081	3.77959	0.566852	790	5	18082	13.7332	1	0.292271	27.1111	0.271111	0.0174145	NCKAP1L, IL2RG, INPP5D
GOTERM_BP_DIRECT	GO:0032020~ISG15-protein conjugation	3	0.287081	3.77959	0.566852	790	5	18082	13.7332	1	0.292271	27.1111	0.271111	0.0174145	ISG15, UBA7, UBE2L6
GOTERM_BP_DIRECT	GO:0002730~regulation of dendritic cell cytokine production	3	0.287081	3.77959	0.566852	790	5	18082	13.7332	1	0.292271	27.1111	0.271111	0.0174145	TLR2, TLR3, TLR9
GOTERM_BP_DIRECT	GO:2001056~positive regulation of cysteine-type endopeptidase activity	3	0.287081	3.77959	0.566852	790	5	18082	13.7332	1	0.292271	27.1111	0.271111	0.0174145	MEFV, PYCARD, AIM2
GOTERM_BP_DIRECT	GO:1900426~positive regulation of defense response to bacterium	3	0.287081	3.77959	0.566852	790	5	18082	13.7332	1	0.292271	27.1111	0.271111	0.0174145	HAVCR2, CYBA, LGALS9
GOTERM_BP_DIRECT	GO:2000110~negative regulation of macrophage apoptotic process	3	0.287081	3.77959	0.566852	790	5	18082	13.7332	1	0.292271	27.1111	0.271111	0.0174145	NOD2, CCR5, CCL5
GOTERM_BP_DIRECT	GO:0097527~necroptotic signaling pathway	3	0.287081	3.51656	0.431374	790	6	18082	11.4443	1	0.381477	37.0362	0.370362	0.0253721	TNF, TLR3, FASL
GOTERM_BP_DIRECT	GO:0042270~protection from natural killer cell mediated cytotoxicity	3	0.287081	3.51656	0.431374	790	6	18082	11.4443	1	0.381477	37.0362	0.370362	0.0253721	TAP1, CLEC2D, H2-T23
GOTERM_BP_DIRECT	GO:1902041~regulation of extrinsic apoptotic signaling pathway via death domain receptors	3	0.287081	3.51656	0.431374	790	6	18082	11.4443	1	0.381477	37.0362	0.370362	0.0253721	TMC8, SP100, STX4A
GOTERM_BP_DIRECT	GO:0002693~positive regulation of cellular extravasation	3	0.287081	3.51656	0.431374	790	6	18082	11.4443	1	0.381477	37.0362	0.370362	0.0253721	CCL2, ADAM8, PTAFR
GOTERM_BP_DIRECT	GO:0019262~N-acetylneuraminate catabolic process	3	0.287081	3.51656	0.431374	790	6	18082	11.4443	1	0.381477	37.0362	0.370362	0.0253721	RENBP, GNPDA1, NAGK
GOTERM_BP_DIRECT	GO:0019941~modification-dependent protein catabolic process	3	0.287081	3.51656	0.431374	790	6	18082	11.4443	1	0.381477	37.0362	0.370362	0.0253721	ISG15, UBA7, UBE2L6
GOTERM_BP_DIRECT	GO:0060337~type I interferon signaling pathway	3	0.287081	3.51656	0.431374	790	6	18082	11.4443	1	0.381477	37.0362	0.370362	0.0253721	IFITM3, STAT1, STAT2
GOTERM_BP_DIRECT	GO:0043305~negative regulation of mast cell degranulation	3	0.287081	3.51656	0.431374	790	6	18082	11.4443	1	0.381477	37.0362	0.370362	0.0253721	CD84, CD300A, RABGEF1
GOTERM_BP_DIRECT	GO:0030203~glycosaminoglycan metabolic process	3	0.287081	3.51656	0.431374	790	6	18082	11.4443	1	0.381477	37.0362	0.370362	0.0253721	GNS, HEXA, HEXB
GOTERM_BP_DIRECT	GO:1904417~positive regulation of xenophagy	3	0.287081	3.29417	0.32927	790	7	18082	9.8094	1	0.46088	46.8522	0.468522	0.0345056	NOD2, NOD1, TLR2
GOTERM_BP_DIRECT	GO:0046598~positive regulation of viral entry into host cell	3	0.287081	3.29417	0.32927	790	7	18082	9.8094	1	0.46088	46.8522	0.468522	0.0345056	TRIM30A, TMPRSS2, TRIM21
GOTERM_BP_DIRECT	GO:0045730~respiratory burst	3	0.287081	3.29417	0.32927	790	7	18082	9.8094	1	0.46088	46.8522	0.468522	0.0345056	SLC11A1, CYBA, CYBB
GOTERM_BP_DIRECT	GO:1902430~negative regulation of beta-amyloid formation	3	0.287081	3.29417	0.32927	790	7	18082	9.8094	1	0.46088	46.8522	0.468522	0.0345056	APOE, SORL1, HAP1
GOTERM_BP_DIRECT	GO:0031622~positive regulation of fever generation	3	0.287081	3.29417	0.32927	790	7	18082	9.8094	1	0.46088	46.8522	0.468522	0.0345056	TNF, CCR5, CCL5
GOTERM_BP_DIRECT	GO:0050861~positive regulation of B cell receptor signaling pathway	3	0.287081	3.29417	0.32927	790	7	18082	9.8094	1	0.46088	46.8522	0.468522	0.0345056	LYN, STAP1, PRKCH
GOTERM_BP_DIRECT	GO:0002467~germinal center formation	3	0.287081	3.29417	0.32927	790	7	18082	9.8094	1	0.46088	46.8522	0.468522	0.0345056	BCL3, ADAM17, BCL6
GOTERM_BP_DIRECT	GO:0006689~ganglioside catabolic process	3	0.287081	3.29417	0.32927	790	7	18082	9.8094	1	0.46088	46.8522	0.468522	0.0345056	HEXA, HEXB, NEU1
GOTERM_BP_DIRECT	GO:1900016~negative regulation of cytokine production involved in inflammatory response	3	0.287081	3.29417	0.32927	790	7	18082	9.8094	1	0.46088	46.8522	0.468522	0.0345056	APOD, MEFV, ZC3H12A
GOTERM_BP_DIRECT	GO:0034340~response to type I interferon	3	0.287081	3.29417	0.32927	790	7	18082	9.8094	1	0.46088	46.8522	0.468522	0.0345056	ISG15, STAT1, MX2
GOTERM_BP_DIRECT	GO:0002489~antigen processing and presentation of endogenous peptide antigen via MHC class Ib via ER pathway, TAP-dependent	3	0.287081	3.10152	0.251084	790	8	18082	8.58323	1	0.528332	56.094	0.56094	0.0446973	ABCB1A, TAP1, H2-T23
GOTERM_BP_DIRECT	GO:0001798~positive regulation of type IIa hypersensitivity	3	0.287081	3.10152	0.251084	790	8	18082	8.58323	1	0.528332	56.094	0.56094	0.0446973	FCER1G, FCGR1, FCGR3
GOTERM_BP_DIRECT	GO:0050702~interleukin-1 beta secretion	3	0.287081	3.10152	0.251084	790	8	18082	8.58323	1	0.528332	56.094	0.56094	0.0446973	GBP5, TLR6, AIM2
GOTERM_BP_DIRECT	GO:0051353~positive regulation of oxidoreductase activity	3	0.287081	3.10152	0.251084	790	8	18082	8.58323	1	0.528332	56.094	0.56094	0.0446973	NOD2, RIPK3, LGALS9
GOTERM_BP_DIRECT	GO:1900246~positive regulation of RIG-I signaling pathway	3	0.287081	3.10152	0.251084	790	8	18082	8.58323	1	0.528332	56.094	0.56094	0.0446973	ZC3HAV1, DDX60, DHX58
GOTERM_BP_DIRECT	GO:0032725~positive regulation of granulocyte macrophage colony-stimulating factor production	3	0.287081	3.10152	0.251084	790	8	18082	8.58323	1	0.528332	56.094	0.56094	0.0446973	DDX58, IL18, TLR9
GOTERM_BP_DIRECT	GO:0045416~positive regulation of interleukin-8 biosynthetic process	3	0.287081	3.10152	0.251084	790	8	18082	8.58323	1	0.528332	56.094	0.56094	0.0446973	TNF, TLR7, TLR8
GOTERM_BP_DIRECT	GO:0001812~positive regulation of type I hypersensitivity	3	0.287081	3.10152	0.251084	790	8	18082	8.58323	1	0.528332	56.094	0.56094	0.0446973	FCER1G, FCGR3, BTK
GOTERM_BP_DIRECT	GO:0034351~negative regulation of glial cell apoptotic process	3	0.287081	3.10152	0.251084	790	8	18082	8.58323	1	0.528332	56.094	0.56094	0.0446973	CCL12, CCL2, PRKCH
GOTERM_BP_DIRECT	GO:0032731~positive regulation of interleukin-1 beta production	3	0.287081	3.10152	0.251084	790	8	18082	8.58323	1	0.528332	56.094	0.56094	0.0446973	NOD2, NOD1, AIM2
GOTERM_BP_DIRECT	GO:0071639~positive regulation of monocyte chemotactic protein-1 production	3	0.287081	2.9316	0.190767	790	9	18082	7.62954	1	0.595255	64.4515	0.644515	0.0558378	CD84, NOD2, ADIPOQ
GOTERM_BP_DIRECT	GO:0045410~positive regulation of interleukin-6 biosynthetic process	3	0.287081	2.9316	0.190767	790	9	18082	7.62954	1	0.595255	64.4515	0.644515	0.0558378	TLR1, TLR6, PTAFR
GOTERM_BP_DIRECT	GO:0050798~activated T cell proliferation	3	0.287081	2.9316	0.190767	790	9	18082	7.62954	1	0.595255	64.4515	0.644515	0.0558378	ITGAX, ITGB2, ITGAD
GOTERM_BP_DIRECT	GO:0045080~positive regulation of chemokine biosynthetic process	3	0.287081	2.9316	0.190767	790	9	18082	7.62954	1	0.595255	64.4515	0.644515	0.0558378	TNF, MYD88, TLR3
GOTERM_BP_DIRECT	GO:0002606~positive regulation of dendritic cell antigen processing and presentation	3	0.287081	2.9316	0.190767	790	9	18082	7.62954	1	0.595255	64.4515	0.644515	0.0558378	SLC11A1, NOD2, NOD1
GOTERM_BP_DIRECT	GO:1903078~positive regulation of protein localization to plasma membrane	3	0.287081	2.9316	0.190767	790	9	18082	7.62954	1	0.595255	64.4515	0.644515	0.0558378	STX3, STX4A, TREM2
GOTERM_BP_DIRECT	GO:0002726~positive regulation of T cell cytokine production	3	0.287081	2.9316	0.190767	790	9	18082	7.62954	1	0.595255	64.4515	0.644515	0.0558378	TNFSF4, SASH3, B2M
GOTERM_BP_DIRECT	GO:0032680~regulation of tumor necrosis factor production	3	0.287081	2.9316	0.190767	790	9	18082	7.62954	1	0.595255	64.4515	0.644515	0.0558378	MYD88, LTF, CD300LD
GOTERM_BP_DIRECT	GO:0006977~DNA damage response, signal transduction by p53 class mediator resulting in cell cycle arrest	3	0.287081	2.9316	0.190767	790	9	18082	7.62954	1	0.595255	64.4515	0.644515	0.0558378	CDKN1A, PML, MDM2
GOTERM_BP_DIRECT	GO:0002218~activation of innate immune response	3	0.287081	2.9316	0.190767	790	9	18082	7.62954	1	0.595255	64.4515	0.644515	0.0558378	TMEM173, PYCARD, AIM2
GOTERM_BP_DIRECT	GO:0048541~Peyer's patch development	3	0.287081	2.77959	0.144144	790	10	18082	6.86658	1	0.659484	71.7556	0.717556	0.0678251	IKZF1, ID2, CEACAM1
GOTERM_BP_DIRECT	GO:0060340~positive regulation of type I interferon-mediated signaling pathway	3	0.287081	2.77959	0.144144	790	10	18082	6.86658	1	0.659484	71.7556	0.717556	0.0678251	NLRC5, IRF7, ZBP1
GOTERM_BP_DIRECT	GO:0006032~chitin catabolic process	3	0.287081	2.77959	0.144144	790	10	18082	6.86658	1	0.659484	71.7556	0.717556	0.0678251	CHIL4, CHIL1, CHIL3
GOTERM_BP_DIRECT	GO:0055091~phospholipid homeostasis	3	0.287081	2.77959	0.144144	790	10	18082	6.86658	1	0.659484	71.7556	0.717556	0.0678251	LYST, FABP3, ABCG1
GOTERM_BP_DIRECT	GO:0033628~regulation of cell adhesion mediated by integrin	3	0.287081	2.77959	0.144144	790	10	18082	6.86658	1	0.659484	71.7556	0.717556	0.0678251	LPXN, LYN, PLAU
GOTERM_BP_DIRECT	GO:0032727~positive regulation of interferon-alpha production	3	0.287081	2.64209	0.10817	790	11	18082	6.24235	1	0.715251	77.9525	0.779525	0.0805643	DDX58, IFIH1, IRF7
GOTERM_BP_DIRECT	GO:0050863~regulation of T cell activation	3	0.287081	2.64209	0.10817	790	11	18082	6.24235	1	0.715251	77.9525	0.779525	0.0805643	CD4, CCL5, PAG1
GOTERM_BP_DIRECT	GO:0097202~activation of cysteine-type endopeptidase activity	3	0.287081	2.64209	0.10817	790	11	18082	6.24235	1	0.715251	77.9525	0.779525	0.0805643	CASP8, CYFIP2, PYCARD
GOTERM_BP_DIRECT	GO:0060100~positive regulation of phagocytosis, engulfment	3	0.287081	2.64209	0.10817	790	11	18082	6.24235	1	0.715251	77.9525	0.779525	0.0805643	STAP1, NCKAP1L, FCGR1
GOTERM_BP_DIRECT	GO:2000484~positive regulation of interleukin-8 secretion	3	0.287081	2.64209	0.10817	790	11	18082	6.24235	1	0.715251	77.9525	0.779525	0.0805643	CD244, CD2, PYCARD
GOTERM_BP_DIRECT	GO:0032691~negative regulation of interleukin-1 beta production	3	0.287081	2.64209	0.10817	790	11	18082	6.24235	1	0.715251	77.9525	0.779525	0.0805643	ARRB2, MEFV, ACP5
GOTERM_BP_DIRECT	GO:0070233~negative regulation of T cell apoptotic process	3	0.287081	2.64209	0.10817	790	11	18082	6.24235	1	0.715251	77.9525	0.779525	0.0805643	TNFSF4, DOCK8, CCL5
GOTERM_BP_DIRECT	GO:0045577~regulation of B cell differentiation	3	0.287081	2.64209	0.10817	790	11	18082	6.24235	1	0.715251	77.9525	0.779525	0.0805643	PTPRC, PTPN6, CARD11
GOTERM_BP_DIRECT	GO:0050777~negative regulation of immune response	3	0.287081	2.64209	0.10817	790	11	18082	6.24235	1	0.715251	77.9525	0.779525	0.0805643	IL2RA, FCGR2B, INPP5D
GOTERM_BP_DIRECT	GO:0060546~negative regulation of necroptotic process	3	0.287081	2.51656	0.0805362	790	12	18082	5.72215	1	0.759696	83.0738	0.830738	0.0939671	CASP8, RBCK1, RNF31
GOTERM_BP_DIRECT	GO:0032700~negative regulation of interleukin-17 production	3	0.287081	2.51656	0.0805362	790	12	18082	5.72215	1	0.759696	83.0738	0.830738	0.0939671	TNFSF4, TLR2, NCKAP1L
GOTERM_BP_DIRECT	GO:0043922~negative regulation by host of viral transcription	3	0.287081	2.51656	0.0805362	790	12	18082	5.72215	1	0.759696	83.0738	0.830738	0.0939671	CCL3, CCL5, CCL4
GOTERM_BP_DIRECT	GO:0010447~response to acidic pH	3	0.287081	2.51656	0.0805362	790	12	18082	5.72215	1	0.759696	83.0738	0.830738	0.0939671	LGMN, GPR65, CTSS
GOTERM_BP_DIRECT	GO:0034375~high-density lipoprotein particle remodeling	3	0.287081	2.51656	0.0805362	790	12	18082	5.72215	1	0.759696	83.0738	0.830738	0.0939671	APOE, ABCG1, PLTP
GOTERM_BP_DIRECT	GO:1900017~positive regulation of cytokine production involved in inflammatory response	3	0.287081	2.51656	0.0805362	790	12	18082	5.72215	1	0.759696	83.0738	0.830738	0.0939671	NOD2, GBP5, GPSM3
GOTERM_BP_DIRECT	GO:0002430~complement receptor mediated signaling pathway	3	0.287081	2.51656	0.0805362	790	12	18082	5.72215	1	0.759696	83.0738	0.830738	0.0939671	C3AR1, C5AR2, C5AR1
GOTERM_BP_DIRECT	GO:0044793~negative regulation by host of viral process	2	0.191388	4.51656	0.0972563	790	2	18082	22.8886	1	0.73146	79.9362	0.799362	0.0853674	LTF, CEACAM1
GOTERM_BP_DIRECT	GO:0035419~activation of MAPK activity involved in innate immune response	2	0.191388	4.51656	0.0972563	790	2	18082	22.8886	1	0.73146	79.9362	0.799362	0.0853674	NOD2, ADAM8
GOTERM_BP_DIRECT	GO:0033364~mast cell secretory granule organization	2	0.191388	4.51656	0.0972563	790	2	18082	22.8886	1	0.73146	79.9362	0.799362	0.0853674	LYST, SRGN
GOTERM_BP_DIRECT	GO:0002431~Fc receptor mediated stimulatory signaling pathway	2	0.191388	4.51656	0.0972563	790	2	18082	22.8886	1	0.73146	79.9362	0.799362	0.0853674	LYN, FCER1G
GOTERM_BP_DIRECT	GO:0010819~regulation of T cell chemotaxis	2	0.191388	4.51656	0.0972563	790	2	18082	22.8886	1	0.73146	79.9362	0.799362	0.0853674	LGALS9, CXCL10
GOTERM_BP_DIRECT	GO:0070488~neutrophil aggregation	2	0.191388	4.51656	0.0972563	790	2	18082	22.8886	1	0.73146	79.9362	0.799362	0.0853674	S100A8, S100A9
GOTERM_BP_DIRECT	GO:0048285~organelle fission	2	0.191388	4.51656	0.0972563	790	2	18082	22.8886	1	0.73146	79.9362	0.799362	0.0853674	MX1, MX2
GOTERM_BP_DIRECT	GO:0042095~interferon-gamma biosynthetic process	2	0.191388	4.51656	0.0972563	790	2	18082	22.8886	1	0.73146	79.9362	0.799362	0.0853674	IL18, GADD45G
GOTERM_BP_DIRECT	GO:0032687~negative regulation of interferon-alpha production	2	0.191388	4.51656	0.0972563	790	2	18082	22.8886	1	0.73146	79.9362	0.799362	0.0853674	HAVCR2, GBP4
GOTERM_BP_DIRECT	GO:0010872~regulation of cholesterol esterification	2	0.191388	4.51656	0.0972563	790	2	18082	22.8886	1	0.73146	79.9362	0.799362	0.0853674	LAMTOR1, ABCG1
GOTERM_BP_DIRECT	GO:0032701~negative regulation of interleukin-18 production	2	0.191388	4.51656	0.0972563	790	2	18082	22.8886	1	0.73146	79.9362	0.799362	0.0853674	CD84, NOD2
GOTERM_BP_DIRECT	GO:0042495~detection of triacyl bacterial lipopeptide	2	0.191388	4.51656	0.0972563	790	2	18082	22.8886	1	0.73146	79.9362	0.799362	0.0853674	TLR1, TLR2
GOTERM_BP_DIRECT	GO:0002717~positive regulation of natural killer cell mediated immunity	2	0.191388	4.51656	0.0972563	790	2	18082	22.8886	1	0.73146	79.9362	0.799362	0.0853674	SH2D1B1, H2-T23
GOTERM_BP_DIRECT	GO:0042496~detection of diacyl bacterial lipopeptide	2	0.191388	4.51656	0.0972563	790	2	18082	22.8886	1	0.73146	79.9362	0.799362	0.0853674	TLR2, TLR6
GOTERM_BP_DIRECT	GO:1902952~positive regulation of dendritic spine maintenance	2	0.191388	4.51656	0.0972563	790	2	18082	22.8886	1	0.73146	79.9362	0.799362	0.0853674	APOE, ZMYND8
GOTERM_BP_DIRECT	GO:0002764~immune response-regulating signaling pathway	2	0.191388	4.51656	0.0972563	790	2	18082	22.8886	1	0.73146	79.9362	0.799362	0.0853674	LAT2, CTSH
GOTERM_BP_DIRECT	GO:0001869~negative regulation of complement activation, lectin pathway	2	0.191388	4.51656	0.0972563	790	2	18082	22.8886	1	0.73146	79.9362	0.799362	0.0853674	A2M, SERPING1
GOTERM_BP_DIRECT	GO:0002588~positive regulation of antigen processing and presentation of peptide antigen via MHC class II	2	0.191388	4.51656	0.0972563	790	2	18082	22.8886	1	0.73146	79.9362	0.799362	0.0853674	PYCARD, TREM2
Category	Term	Count	%	Log2FE	NegLogFDR	List Total	Pop Hits	Pop Total	Fold Enrichment	Bonferroni	Benjamini	wrongFDR	FDRdiv100	PValue	Genes
GOTERM_CC_DIRECT	GO:0016020~membrane	428	40.9569	0.463678	15.3788	872	6998	19662	1.37905	1.27e-14	4.23e-15	4.18e-14	4.18e-16	2.97e-17	SC5D, AIF1, PLEKHM1, OSMR, BTC, PTGS1, TESPA1, BTK, TMEM140, B2M, TMEM144, CH25H, GNG2, ADAM8, KLRD1, AUP1, ICOSL, GBP6, GBP5, NCF4, PTPRN, SIRPA, ASCC3, ARL8A, EIF2AK2, RTP4, CSF2RB2, ATP6V0C, SLC28A2, CD300E, HGF, SECTM1A, GNGT2, RGS1, ADAP2, FAM151A, RGS2, PARP9, CD300A, SYTL2, TREML2, OPRM1, LDLR, TRPV2, ATP10A, H2-D1, LY9, PMVK, SCIMP, NOD2, NOD1, PIK3AP1, CD200R4, CEACAM1, DPEP2, TMEM104, P…
GOTERM_CC_DIRECT	GO:0005737~cytoplasm	334	31.9617	0.183632	1.47975	872	6631	19662	1.13574	0.640775	0.0417615	3.31319	0.0331319	0.00238921	CTTNBP2NL, GDF3, PLEKHM2, S100A8, AIF1, PLEKHM1, PTGS1, S100A9, CMTR1, PTTG1, TESPA1, ISG20, BTK, B2M, MYD88, ISG15, APOD, APOE, OASL1, ADAM8, AUP1, GBP5, NCF4, VTI1B, IFI44, DCTN5, POLB, PARP10, OPTN, CEP350, CCR5, ASCC3, PARP14, TGFBRAP1, ARL8A, EIF2AK2, GRAP2, BIN2, HSD17B11, OSTF1, RTP4, TDRD7, ALDOC, OAS3, IFI30, PXK, OAS2, ACAT2, CHIL4, MOV10, CHIL1, CHIL3, NAGA, AHNAK2, DHX58, HAP1, BLNK, …
GOTERM_CC_DIRECT	GO:0005886~plasma membrane	251	24.0191	0.215591	1.26036	872	4874	19662	1.16118	0.820221	0.061579	5.49088	0.0549088	0.00400138	SLC36A1, MRPL42, ADCY7, S100A8, AIF1, S100A9, BTC, CD53, B2M, BTK, CD48, SIRPB1A, MYD88, APOE, GNG2, ADAM8, HCAR2, MUC13, C5AR2, C5AR1, GPR132, PTPRN, SIRPA, TMEM150A, CCR5, ABCB1A, CD33, IGHD, GPR146, FCER2A, CSF2RB2, OAS3, IFI30, PXK, GPR141, SLC11A1, CD68, AHNAK2, FCER1G, BLNK, TYROBP, ABR, LAMTOR1, CD300E, SLAMF7, SECTM1A, FCGR1, ABCG1, FCGR3, BTLA, GNGT2, ADAP2, RGS1, RGS2, CD300A, KLRB1F, S…
GOTERM_CC_DIRECT	GO:0070062~extracellular exosome	206	19.7129	0.796655	14.2062	872	2674	19662	1.73707	1.9e-13	4.75e-14	6.22e-13	6.22e-15	4.13e-16	A2M, GDA, S100A8, FAM20A, S100A9, PTGS1, CD53, C1QC, B2M, DNASE1L1, SIRPB1A, CD48, SIRPB1B, APOD, APOE, PLA1A, GNG2, CFD, MUC13, AUP1, PLD3, GBP6, ICOSL, C4A, C4B, GBP9, SERPING1, SIRPA, C1QA, RETN, C1QB, CD37, NPC2, ABCB1A, ARL8A, FCER2A, OSTF1, ALDOC, ACP5, ACAT2, NAGK, ATP6V0C, LGALS3BP, CHIL1, NAGA, GALNS, FGL2, LAMTOR1, CFB, FCGR4, CD300E, LGALS8, NCKAP1L, SECTM1A, FCGR3, FAM151A, CD300A, NX…
GOTERM_CC_DIRECT	GO:0005576~extracellular region	117	11.1962	0.589693	4.0048	872	1753	19662	1.50493	0.00300086	0.00025	0.00989007	9.89e-05	7.02e-06	GDF3, A2M, S100A8, TUFT1, FAM20A, IL18, MMP8, BTC, S100A9, PGLYRP1, TNFSF12, MMP3, C1QC, GDNF, CXCL10, B2M, ISG15, APOD, APOE, TGFBI, BC028528, PLA1A, CFD, MUC13, EBI3, F10, C4A, C4B, IL27, SERPING1, F7, WFDC17, C1QA, VEGFB, RETN, C1QB, NPC2, IGHD, PLA2G2E, HSD17B11, XDH, CCL3, CCL2, 4930486L24RIK, APOC2, IFI30, CCL5, CCL4, FTH1, CCL7, CHIL4, LGALS3BP, CHIL1, CHIL3, APELA, FGL2, TFF1, PLTP, SRGN,…
GOTERM_CC_DIRECT	GO:0005829~cytosol	111	10.622	0.488454	2.49923	872	1784	19662	1.40294	0.0919108	0.0050615	0.316788	0.00316788	0.000225	AIF1, CNDP2, ANKRD1, MMP3, BTK, NLRC5, EIF4EBP1, MYD88, SCLY, APOE, FNDC3A, MUC13, RNF31, NCF4, VTI1B, ARRB2, LYST, NBR1, RNF25, RIPK3, MVK, GBP3, XDH, CCL3, FGR, MVD, SNX5, UBA7, SNX2, APOC2, ACAT2, CMPK2, TRAF5, PTPN6, ABR, TBC1D10C, LGALS8, NCKAP1L, TREX1, UAP1L1, VAV1, PSMB8, AIM2, PSMB9, LCN2, DDX58, CDKN1A, CORO1A, RGS1, ADAP2, PARP9, RGS2, PLCG2, GLMP, FABP3, FABP4, SAT1, NAMPT, MYO7A, SYN…
GOTERM_CC_DIRECT	GO:0005615~extracellular space	105	10.0478	0.654595	4.33135	872	1504	19662	1.57417	0.0014159	0.000142	0.00466289	4.66e-05	3.31e-06	GDF3, A2M, S100A8, IL18, MMP8, BTC, S100A9, PGLYRP1, TNFSF12, MMP3, CXCL11, C1QC, GDNF, B2M, CXCL10, APOD, APOE, TGFBI, MS4A1, CFD, MUC13, EBI3, C4A, C4B, IL27, SERPING1, F7, VEGFB, RETN, CSTB, XDH, CCL3, CCL2, 4930486L24RIK, OAS3, APOC2, CCL5, CCL4, CCL7, FBRS, MOV10, LGALS3BP, CHIL1, APELA, TFF1, PLTP, SRGN, CFB, HGF, LCN2, TNFSF10, CXCL16, FABP3, PLAU, NAMPT, LY86, SORL1, HEXB, ANPEP, ASAH1, S…
GOTERM_CC_DIRECT	GO:0005622~intracellular	93	8.89952	0.391143	1.11902	872	1599	19662	1.31143	0.909536	0.0822356	7.60299	0.0760299	0.0055983	SAT1, ADCY7, TUFT1, SLFN9, IL18, TRPV2, SLFN8, TLR3, TLR8, BTK, SIRPB1A, FAM49A, ARL11, SH2D1B1, APOD, GUCY1A3, RANBP2, NOS2, DOCK10, PLCB2, RHOF, PAG1, RHOH, ARL2, IRAK2, STX3, BST2, ARHGEF5, SAA3, VTI1B, ARHGAP27, PRKCH, VEGFB, OSM, TRIM12A, NPC2, ARRB2, ASCC3, H2-OB, CSTB, RIPK3, TOM1, ARL8A, ZFP961, CCL3, TNF, TBC1D9, SNX5, STX4A, ABI3, SNX2, PML, NAPA, CCL5, ZFP456, GM13212, LY6A, TRIM30B, T…
GOTERM_CC_DIRECT	GO:0005783~endoplasmic reticulum	91	8.70813	0.633135	3.38974	872	1323	19662	1.55093	0.0123123	0.000728	0.0407627	0.000407627	2.89e-05	SLC36A1, SC5D, FAM20A, HMGCR, ATP10A, SORL1, PTGS1, H2-D1, TLR3, TLR7, TESPA1, TLR9, DNASE1L1, FDFT1, TOR3A, TMEM173, CASP4, APOD, APOE, CREG2, CH25H, INSIG1, MX1, AUP1, PLD3, H2-K1, CLN3, CTSZ, F10, PLD4, LPIN2, TMEM189, LPIN1, PNPLA7, NPC2, SQLE, SLC37A2, OAS1B, CTSC, OAS1A, USP25, CYP51, IFITM3, UNC93B1, PML, CERS6, RSAD2, OAS2, ESYT1, DTNBP1, VCAM1, CHIL1, NUP210, CHIL3, ALOX5AP, TAP1, SHISA5…
GOTERM_CC_DIRECT	GO:0009897~external side of plasma membrane	70	6.69856	2.31588	27.0655	872	317	19662	4.97909	2.61e-26	2.61e-26	8.6e-26	8.6e-28	6.11e-29	KLRC2, LDLR, OSMR, H2-D1, TLR2, ANPEP, B2M, CXCL10, CD48, CXCR4, MS4A1, CD200R4, KLRD1, CEACAM1, H2-K1, ADGRE1, ICOSL, CTSL, TNFRSF9, CCR5, IGHD, CD33, VSIR, CTSB, KLRC1, RNPEP, TNFRSF22, FCER2A, CD244, TNF, KLRK1, IL7R, VCAM1, LY6A, IL12RB1, ITGAX, FCMR, CD69, CLEC2D, CD2, KLRA4, CD22, FCER1G, KLRA7, FASL, IL2RG, CD4, CLEC2I, LY6C1, PTPRC, IL2RB, CR2, IL2RA, H2-M3, SELL, FCGR4, SLAMF7, FCGR1, AB…
GOTERM_CC_DIRECT	GO:0005764~lysosome	69	6.60287	2.23278	25.0872	872	331	19662	4.70037	2.49e-24	1.24e-24	8.18e-24	8.18e-26	5.81e-27	SLC36A1, ZC3HAV1, LDLR, PLEKHM1, LGMN, HEXA, HEXB, TLR7, ASAH1, TLR9, MAN2B2, HPSE, CXCR4, APOE, TPP1, MT1, MCOLN1, DPP7, PQLC2, IDUA, CLN3, CTSZ, VTI1B, CTSS, OSTM1, DNASE2A, TMEM150A, PNPLA7, GNS, CTSL, NPC2, NBR1, H2-OB, CTSD, CTSC, NEU1, ARL8A, CTSB, CTSH, 4930486L24RIK, IFITM3, PLBD1, UNC93B1, ACP5, IFI30, CTSA, TPCN1, ATP6V0C, SLC11A1, CD68, LAPTM5, NAGA, GALNS, FASL, SLC35F6, HAP1, GBA, IR…
GOTERM_CC_DIRECT	GO:0005794~Golgi apparatus	66	6.31579	0.322586	0.309875	872	1190	19662	1.25057	1	0.365278	48.9919	0.489919	0.0466693	ZC3HAV1, LDLR, FAM20A, TLR1, PTGS1, SORL1, TLR2, H2-D1, TLR6, B2M, TMEM173, APOE, CREG2, PLCB2, DPP7, FNDC3A, GGTA1, ATP8B4, ARL2, H2-K1, CLN3, GBP5, LYN, BST2, LIG1, CHST3, VTI1B, PARP10, OPTN, PTPRN, ASCC3, CTSC, GBP3, GBP2, RNPEP, GALNT7, GALNT6, VCAM1, ATP6V0C, B3GNT5, AP3D1, IIGP1, SRGN, B4GALT5, H2-Q2, H2-Q4, H2-Q10, RAB8A, IRGM1, TMC8, IRGM2, LAMTOR1, HCK, H2-Q1, RFNG, H2-Q6, H2-Q7, ABCG1,…
GOTERM_CC_DIRECT	GO:0009986~cell surface	65	6.2201	1.22039	8.17263	872	629	19662	2.3301	2.04e-07	2.92e-08	6.72e-07	6.72e-09	4.77e-10	LDLR, TRPV2, H2-D1, TLR2, TLR3, LY9, CD53, SDC3, NOD2, CD93, CXCR4, APOE, LTF, ADAM8, CEACAM1, H2-K1, C5AR1, BST2, CTSS, ABCB1A, CCR5, CLEC12A, ADAM17, NEU1, CTSB, TNF, IFITM3, STX4A, KLRK1, ITGB2, VCAM1, SLC11A1, ITGAX, FCMR, ITGB7, CD2, FCER1G, FASL, CD4, CLEC2I, TYROBP, H2-Q2, HAVCR2, PTPRC, H2-Q4, IL2RB, H2-Q10, SLC12A1, IL2RA, TNFSF4, SELL, H2-Q1, FCGR4, H2-Q6, ADGRG2, H2-Q7, ADIPOQ, IL6RA, …
GOTERM_CC_DIRECT	GO:0005887~integral component of plasma membrane	64	6.1244	0.357947	0.421326	872	1126	19662	1.2816	0.999999	0.291581	37.903	0.37903	0.0332618	OPRM1, OSMR, TRPV2, TLR1, TLR3, CD53, TLR6, HVCN1, TLR7, CCRL2, A630033H20RIK, MS4A1, ADAM8, PAG1, ICOSL, C5AR2, C5AR1, GPR171, MRGPRE, GPR132, MRGPRG, SIRPA, TMEM150A, TNFRSF9, CD37, LRP12, ADAM17, SEMA4D, PTAFR, SGCB, C3AR1, PLXNC1, TNF, CYSLTR1, FFAR4, TNFRSF26, GM14085, GPR65, KCNA3, FXYD5, CD72, TNFRSF1B, LAPTM5, CLEC2D, CD22, FCER1G, GPNMB, SLC28A2, PTPRC, MS4A4B, ATP13A2, CD180, ADGRG3, BT…
GOTERM_CC_DIRECT	GO:0005789~endoplasmic reticulum membrane	53	5.07177	0.751183	2.42628	872	710	19662	1.68317	0.107813	0.00568773	0.374727	0.00374727	0.000267	SC5D, HMGCR, ATP10A, PTGS1, TLR3, TLR7, TESPA1, TLR9, FDFT1, TMEM173, CASP4, CH25H, GM4841, MX1, PLD3, PLD4, VTI1B, TMEM189, LPIN2, LPIN1, PNPLA7, SQLE, OAS1B, CYP51, 9930111J21RIK1, CERS6, UNC93B1, RSAD2, GM5431, DTNBP1, IGTP, ALOX5AP, NUP210, SHISA5, IIGP1, NRROS, CD4, NSDHL, GM12185, IRGM1, IRGM2, MSMO1, TMC8, OSBPL8, FADS1, TREX1, CYP4V3, CYP4F18, F830016B08RIK, DPM2, TGTP1, TGTP2, GM4951
GOTERM_CC_DIRECT	GO:0031410~cytoplasmic vesicle	49	4.689	0.774258	2.33469	872	646	19662	1.71031	0.131446	0.0066883	0.462709	0.00462709	0.000329	SNX5, IFITM3, TLR1, TLR2, UNC93B1, TLR6, TLR7, DTNBP1, TLR9, BTK, RINL, CD93, MEFV, CXCR4, CHIL3, GBP10, FASL, WIPF1, GPNMB, FNDC3A, DPP7, CEACAM1, HAP1, FMNL1, CLN3, GBP7, IRGM1, GBP6, RAB8A, RAB8B, C5AR1, GBP5, HCK, GBP9, OPTN, PTPRN, TRIM21, ARHGAP30, CTSL, RAB32, CORO1A, ARRB2, NBR1, NEU1, GBP3, CLCN7, GBP2, DNM2, RIN3
GOTERM_CC_DIRECT	GO:0005768~endosome	48	4.5933	0.992438	3.84799	872	544	19662	1.98954	0.00430308	0.000308	0.0141909	0.000141909	1.01e-05	LDLR, PLEKHM1, SNX5, IFITM3, STX4A, SORL1, PML, SNX2, UNC93B1, TLR3, MITD1, DTNBP1, TLR7, TPCN1, TLR9, SLA, CD68, FAM21, CXCR4, APOE, RABGEF1, MCOLN1, ATP6V0D2, SNX20, CLN3, IRGM1, RAB8A, WDFY1, VAC14, LAMTOR1, BST2, NCF4, TLR13, ARHGAP27, VTI1B, OPTN, RFTN1, PTPRN, ABCG1, CYBA, CCR5, TOM1, ARL8A, TGFBRAP1, SNX30, GRAP2, RIN3, DNM2
GOTERM_CC_DIRECT	GO:0043231~intracellular membrane-bounded organelle	43	4.11483	0.368534	0.193204	872	751	19662	1.29104	1	0.456765	64.0908	0.640908	0.0701317	HSD17B11, CYP51, SC5D, HMGCR, PTGS1, ABHD5, IFI30, CTSA, MITD1, OAS2, BTK, FDFT1, FAM21, PPP1R3B, HPSE, TAP1, DPP7, PQLC2, NSDHL, CTSZ, VAC14, F10, CAR13, LAMTOR1, FADS1, LIG1, VTI1B, CTSS, OSTM1, ATP13A2, ABCG1, PNPLA7, ARHGAP30, MEF2D, CYP4F18, SQLE, GRN, NEU1, CTSB, CTNS, TREM2, SLC15A3, PTAFR
GOTERM_CC_DIRECT	GO:0048471~perinuclear region of cytoplasm	39	3.73206	0.345712	0.113491	872	692	19662	1.27078	1	0.543217	77.0032	0.770032	0.0990908	CCL2, AIF1, GALNT6, STX4A, SORL1, TNFSF12, OAS2, SLIRP, BTK, TNFRSF1B, TMEM173, LPXN, APOD, PSTPIP1, BCL3, MT1, FASL, NOS2, MX1, HAP1, PLA2G16, RAB8B, LYN, VTI1B, OPTN, STAT1, ADIPOQ, P2RX4, CDKN1A, CYBB, TNFSF13B, DEF6, CYFIP2, DPM2, CTSB, EIF2AK2, GBP3, GBP2, DNM2
GOTERM_CC_DIRECT	GO:0005765~lysosomal membrane	36	3.44498	1.7945	8.4318	872	234	19662	3.46895	1.12e-07	1.87e-08	3.7e-07	3.7e-09	2.63e-10	SLC36A1, PLEKHM1, IFITM3, MYO7A, TLR3, ANPEP, CTSA, TPCN1, ATP6V0C, CD68, LAPTM5, HPSE, AP3D1, MCOLN1, SLC35F6, ATP6V0D2, PQLC2, GBA, TCIRG1, CLN3, IRGM1, LAMTOR1, VTI1B, GPR137B, OSTM1, ATP6V1D, ATP13A2, PNPLA7, P2RX4, ZFYVE26, GLMP, ARL8A, NEU1, CTNS, CLCN7, SLC15A3
GOTERM_CC_DIRECT	GO:0045121~membrane raft	33	3.15789	1.50591	5.53018	872	262	19662	2.84004	8.97e-05	9.97e-06	0.000295	2.95e-06	2.1e-07	OPRM1, TNF, TLR1, TLR2, H2-D1, KCNA3, ITGB2, TLR6, BTK, CD48, STAT6, TNFRSF1B, HPSE, CASP8, CD2, FCER1G, CD4, FASL, INPP5D, PAG1, PTPRC, CLN3, BST2, LYN, LAMTOR1, RFTN1, FCGR1, CARD11, LAT2, FCGR2B, ADAM17, CTSD, CD79A
GOTERM_CC_DIRECT	GO:0016324~apical plasma membrane	21	2.00957	0.529704	0.129917	872	328	19662	1.44363	1	0.532875	74.1452	0.741452	0.0915669	TCIRG1, SLC12A1, STX3, BST2, OSMR, IL18, MYO7A, STX4A, ADGRG2, TLR9, IL6RA, CYBA, P2RY6, NOD1, ABCB1A, CYP4F18, ADAM17, CTSB, ATP6V0D2, CEACAM1, MUC13
GOTERM_CC_DIRECT	GO:0005769~early endosome	18	1.72249	0.844684	0.542565	872	226	19662	1.79587	0.999965	0.226366	28.6705	0.286705	0.0237012	HAVCR2, CLN3, WDFY1, LDLR, SORL1, TLR3, SAMD9L, VCAM1, RAB32, CORO1A, FAM21, CXCR4, APOE, RABGEF1, TOM1, TGFBRAP1, ATP6V0D2, RIN3
GOTERM_CC_DIRECT	GO:0030670~phagocytic vesicle membrane	17	1.62679	3.02781	8.95078	872	47	19662	8.15572	3.4e-08	6.79e-09	1.12e-07	1.12e-09	7.94e-11	H2-K1, H2-Q10, RAB8A, IRGM1, RAB8B, TLR1, TLR2, H2-D1, TLR6, H2-Q7, B2M, SLC11A1, RAB32, CORO1A, TAP1, H2-T23, DNM2
GOTERM_CC_DIRECT	GO:0016023~cytoplasmic, membrane-bounded vesicle	15	1.43541	1.16342	1.01015	872	151	19662	2.23988	0.956003	0.0958522	9.76906	0.0976906	0.00727165	C5AR1, IFITM3, OPTN, ARHGAP30, CD93, RINL, CXCR4, CHIL3, NEU1, FASL, WIPF1, GPNMB, DPP7, HAP1, RIN3
GOTERM_CC_DIRECT	GO:0005770~late endosome	13	1.24402	1.16195	0.757271	872	131	19662	2.2376	0.997094	0.157844	17.4875	0.174875	0.0135542	CLN3, IRGM1, ZC3HAV1, LDLR, LGMN, ATP13A2, DDIT3, SLC11A1, CXCR4, APOE, NBR1, MCOLN1, CTNS
GOTERM_CC_DIRECT	GO:0010008~endosome membrane	12	1.14833	1.14916	0.613511	872	122	19662	2.21785	0.999792	0.195403	24.3494	0.243494	0.0196161	SLC11A1, CD68, VAC14, PLEKHM2, PLEKHM1, NCF4, TLR13, SNX2, AP3D1, TLR3, DTNBP1, TPCN1
GOTERM_CC_DIRECT	GO:0031225~anchored component of membrane	12	1.14833	0.940349	0.2952	872	141	19662	1.91899	1	0.373033	50.6758	0.506758	0.0489386	CD48, LY6A, VCAM1, LY6C1, ART3, TNFRSF23, BST2, LY6E, BST1, LY6I, DPEP2, LY6C2
GOTERM_CC_DIRECT	GO:0042470~melanosome	11	1.05263	1.29616	0.743641	872	101	19662	2.45574	0.997635	0.158667	18.0451	0.180451	0.0140289	RAB32, STX3, TPP1, TRPV2, MYO7A, CAPG, CTSD, SYTL2, CTSB, GPNMB, CTNS
GOTERM_CC_DIRECT	GO:0005777~peroxisome	11	1.05263	0.920947	0.209558	872	131	19662	1.89336	1	0.448718	61.7223	0.617223	0.0659053	XDH, PAOX, TMEM173, MVD, LACC1, MVK, NOS2, IDI1, PMVK, PHYH, ACOX3
GOTERM_CC_DIRECT	GO:0042612~MHC class I protein complex	10	0.956938	3.81687	7.11464	872	16	19662	14.0926	2.33e-06	2.92e-07	7.68e-06	7.68e-08	5.45e-09	H2-K1, H2-Q2, H2-Q4, H2-Q10, H2-Q1, H2-D1, H2-T23, H2-Q6, H2-Q7, B2M
GOTERM_CC_DIRECT	GO:0005797~Golgi medial cisterna	8	0.76555	3.40748	4.21754	872	17	19662	10.6109	0.00183971	0.000167	0.0060598	6.06e-05	4.3e-06	H2-K1, H2-Q2, H2-Q4, H2-Q10, H2-Q1, H2-D1, H2-Q6, H2-Q7
GOTERM_CC_DIRECT	GO:0070971~endoplasmic reticulum exit site	8	0.76555	3.24701	3.83795	872	19	19662	9.49396	0.0044035	0.000294	0.0145227	0.000145227	1.03e-05	H2-K1, H2-Q2, H2-Q4, H2-Q10, H2-Q1, H2-D1, H2-Q6, H2-Q7
GOTERM_CC_DIRECT	GO:0001891~phagocytic cup	8	0.76555	3.17301	3.66779	872	20	19662	9.01927	0.0065091	0.000408	0.0214889	0.000214889	1.53e-05	CORO1A, IRGM1, TNF, SNX5, AIF1, BIN2, LCP1, DNM2
GOTERM_CC_DIRECT	GO:0002102~podosome	8	0.76555	2.49494	2.23321	872	32	19662	5.63704	0.163166	0.00806408	0.584502	0.00584502	0.000416	VCAM1, LPXN, FERMT3, ARHGEF5, ADAM8, BIN2, LCP1, TPM3
GOTERM_CC_DIRECT	GO:0045335~phagocytic vesicle	8	0.76555	2.13739	1.5632	872	41	19662	4.39964	0.569294	0.0359605	2.73401	0.0273401	0.00196612	FMNL1, RAB32, RAB8A, CORO1A, CYBB, RAB8B, TLR1, PLD4
GOTERM_CC_DIRECT	GO:0001772~immunological synapse	7	0.669856	2.21483	1.32337	872	34	19662	4.64227	0.772023	0.0574256	4.74925	0.0474925	0.00344851	HAVCR2, CARD11, CORO1A, CD37, CD53, SCIMP, RHOH
GOTERM_CC_DIRECT	GO:0005776~autophagosome	7	0.669856	1.30229	0.219598	872	64	19662	2.46621	1	0.442898	60.3117	0.603117	0.0635023	CLN3, MEFV, NBR1, OPTN, ATP13A2, HAP1, TRIM21
GOTERM_CC_DIRECT	GO:0031234~extrinsic component of cytoplasmic side of plasma membrane	7	0.669856	1.21483	0.159877	872	68	19662	2.32113	1	0.497528	69.2027	0.692027	0.0802146	RGS1, LYN, FGR, SNX5, HCK, CNR2, BTK
GOTERM_CC_DIRECT	GO:0020005~symbiont-containing vacuole membrane	6	0.574163	4.0799	3.92457	872	8	19662	16.9111	0.00360866	0.000278	0.0118968	0.000118968	8.45e-06	GBP7, GBP6, GBP9, IIGP1, GBP3, GBP2
GOTERM_CC_DIRECT	GO:0034362~low-density lipoprotein particle	6	0.574163	3.37946	2.6444	872	13	19662	10.4068	0.0666622	0.00382534	0.22678	0.0022678	0.000161	LDLR, APOE, APOBR, SORL1, PLA2G7, APOC2
GOTERM_CC_DIRECT	GO:0012506~vesicle membrane	6	0.574163	2.1257	0.841152	872	31	19662	4.36416	0.991176	0.137416	14.4161	0.144161	0.0109913	SYNJ1, ANPEP, NOS2, ATP13A2, WAS, FNDC3A
GOTERM_CC_DIRECT	GO:0071556~integral component of lumenal side of endoplasmic reticulum membrane	5	0.478469	2.90998	1.31368	872	15	19662	7.51606	0.779696	0.0565223	4.85651	0.0485651	0.00352822	H2-K1, H2-Q10, H2-D1, H2-T23, H2-Q7
GOTERM_CC_DIRECT	GO:0042629~mast cell granule	5	0.478469	2.35743	0.722901	872	22	19662	5.12458	0.998298	0.158292	18.9278	0.189278	0.0147866	LAT2, LYN, CD300A, SRGN, BTK
GOTERM_CC_DIRECT	GO:0042582~azurophil granule	4	0.382775	3.32501	1.0933	872	9	19662	10.0214	0.922364	0.0816631	8.06682	0.0806682	0.00595354	STX3, HEXA, HEXB, MPO
GOTERM_CC_DIRECT	GO:0042581~specific granule	4	0.382775	2.90998	0.74115	872	12	19662	7.51606	0.997724	0.155524	18.1489	0.181489	0.0141176	STX3, STX4A, LTF, ADAM8
GOTERM_CC_DIRECT	GO:0008305~integrin complex	4	0.382775	1.85108	0.118266	872	25	19662	3.60771	1	0.540688	76.1612	0.761612	0.0967877	ITGAX, ITGB7, ITGB2, ITGAD
GOTERM_CC_DIRECT	GO:0035355~Toll-like receptor 2-Toll-like receptor 6 protein complex	3	0.287081	4.49494	1.11094	872	3	19662	22.5482	0.913685	0.0810045	7.74562	0.0774562	0.00570736	TLR1, TLR2, TLR6
GOTERM_CC_DIRECT	GO:0097169~AIM2 inflammasome complex	3	0.287081	4.0799	0.837922	872	4	19662	16.9111	0.991507	0.134546	14.5237	0.145237	0.0110796	CASP4, PYCARD, AIM2
GOTERM_CC_DIRECT	GO:0072558~NLRP1 inflammasome complex	3	0.287081	3.75797	0.647979	872	5	19662	13.5289	0.999566	0.184321	22.4916	0.224916	0.017926	CASP4, PYCARD, NLRP1B
GOTERM_CC_DIRECT	GO:0042406~extrinsic component of endoplasmic reticulum membrane	3	0.287081	3.49494	0.507165	872	6	19662	11.2741	0.999988	0.241291	31.1053	0.311053	0.0261056	PML, MMP27, ZC3H12A
GOTERM_CC_DIRECT	GO:0019815~B cell receptor complex	3	0.287081	3.27255	0.399175	872	7	19662	9.6635	1	0.302073	39.8864	0.398864	0.0354872	IGHD, CD79B, CD79A
GOTERM_CC_DIRECT	GO:0032009~early phagosome	3	0.287081	3.0799	0.314742	872	8	19662	8.45556	1	0.367166	48.446	0.48446	0.0459485	UNC93B1, TLR7, TLR9
GOTERM_CC_DIRECT	GO:0043020~NADPH oxidase complex	3	0.287081	2.90998	0.247999	872	9	19662	7.51606	1	0.416128	56.4938	0.564938	0.0573756	CYBA, CYBB, NCF4
GOTERM_CC_DIRECT	GO:0043202~lysosomal lumen	3	0.287081	2.75797	0.194942	872	10	19662	6.76445	1	0.461033	63.8349	0.638349	0.0696627	FASL, NEU1, GBA
GOTERM_CC_DIRECT	GO:0044754~autolysosome	3	0.287081	2.75797	0.194942	872	10	19662	6.76445	1	0.461033	63.8349	0.638349	0.0696627	FTL1, NCOA4, FTH1
GOTERM_CC_DIRECT	GO:0033179~proton-transporting V-type ATPase, V0 domain	3	0.287081	2.75797	0.194942	872	10	19662	6.76445	1	0.461033	63.8349	0.638349	0.0696627	TCIRG1, ATP6V0C, ATP6V0D2
GOTERM_CC_DIRECT	GO:0033162~melanosome membrane	3	0.287081	2.49494	0.119027	872	12	19662	5.63704	1	0.545742	76.0279	0.760279	0.0964301	RAB32, SYTL2, DTNBP1
GOTERM_CC_DIRECT	GO:0031235~intrinsic component of the cytoplasmic side of the plasma membrane	3	0.287081	2.49494	0.119027	872	12	19662	5.63704	1	0.545742	76.0279	0.760279	0.0964301	RASAL3, RASA3, RASA4
GOTERM_CC_DIRECT	GO:0071065~alpha9-beta1 integrin-vascular cell adhesion molecule-1 complex	2	0.191388	4.49494	0.142082	872	2	19662	22.5482	1	0.518965	72.0971	0.720971	0.0866371	VCAM1, ADAM8
GOTERM_CC_DIRECT	GO:1990462~omegasome	2	0.191388	4.49494	0.142082	872	2	19662	22.5482	1	0.518965	72.0971	0.720971	0.0866371	TRIM5, TRIM12C
GOTERM_CC_DIRECT	GO:0071682~endocytic vesicle lumen	2	0.191388	4.49494	0.142082	872	2	19662	22.5482	1	0.518965	72.0971	0.720971	0.0866371	FTL1, FTH1
GOTERM_CC_DIRECT	GO:0035354~Toll-like receptor 1-Toll-like receptor 2 protein complex	2	0.191388	4.49494	0.142082	872	2	19662	22.5482	1	0.518965	72.0971	0.720971	0.0866371	TLR1, TLR2
Category	Term	Count	%	Log2FE	NegLogFDR	List Total	Pop Hits	Pop Total	Fold Enrichment	Bonferroni	Benjamini	wrongFDR	FDRdiv100	PValue	Genes
GOTERM_MF_DIRECT	GO:0005515~protein binding	229	21.9139	0.294597	2.35317	796	4092	17446	1.22654	0.228243	0.0122616	0.443438	0.00443438	0.000285	GDF3, A2M, AIF1, PLEKHM1, B2M, BTK, CD48, MYD88, ISG15, CLEC4E, APOE, INSIG1, ADAM8, ICOSL, GBP5, NCF4, PLD4, VTI1B, OPTN, SIRPA, BAZ1A, EIF2AK2, GRAP2, TDRD7, ATP6V0C, LGALS3BP, MOV10, FCER1G, HAP1, BLNK, TYROBP, LAMTOR1, IKZF1, OSBPL8, TREX1, UBE2L6, SLAMF7, HS1BP3, BTLA, RGS2, CD300A, BCL2A1A, KLRB1F, CHRNB2, SYTL2, TRAFD1, PLAU, ADAR, LDLR, MYO7A, FERMT3, SYNJ1, H2-D1, DAXX, SCIMP, NOD2, NOD1…
GOTERM_MF_DIRECT	GO:0016787~hydrolase activity	110	10.5263	0.653202	4.58789	796	1533	17446	1.57265	0.00150465	0.000151	0.00258293	2.58e-05	1.65e-06	APOBEC3, GDA, RNASEL, APOBEC1, GNPDA1, CNDP2, LGMN, MMP8, MMP3, DNASE1L1, ISG20, PLA1A, ADAM8, CFD, IDUA, PLD3, F10, GBP5, BST1, PLD4, F7, PNPLA7, GNS, ABCB1A, ASCC3, NEU1, PLA2G2E, GBP3, GBP2, IFIH1, ACP5, CTSA, MOV10, CHIL3, NAGA, GALNS, IIGP1, DHX58, PTPN6, CFB, TREX1, ATP13A2, LACTB2, PSMB8, PSMB9, DDX58, PLCG2, IDI1, PLAU, ADAR, HELZ2, HEXA, ATP10A, HEXB, ANPEP, ASAH1, USP18, CASP4, MAN2B2, …
GOTERM_MF_DIRECT	GO:0008270~zinc ion binding	67	6.41148	0.449952	0.929468	796	1075	17446	1.366	0.999322	0.19835	11.7634	0.117634	0.00798526	APOBEC3, GDA, APOBEC1, S100A8, LMO2, ZNFX1, CNDP2, S100A9, MMP8, MMP27, PGLYRP1, ANPEP, MMP3, TRIM12C, TRIM5, MAN2B2, SMPDL3A, RABGEF1, RBCK1, MT1, MICAL1, RANBP2, ADAM8, RNF31, CAR13, DTX3L, SP140, MMP10, ADAMTS6, TRIM12A, BAZ1A, ZFAND2A, NBR1, PHF11C, RNF25, MDM2, PHF11D, NEURL3, RNPEP, IFIH1, PML, ZMYND8, TRIM30B, TRIM30A, LPXN, MEFV, TRIM30D, TRIM30C, CD4, TRAF5, DHX58, CAR3, DTX4, RNF144B, S…
GOTERM_MF_DIRECT	GO:0042803~protein homodimerization activity	59	5.64593	0.696382	2.33353	796	798	17446	1.62044	0.237459	0.0122471	0.463953	0.00463953	0.000298	NAMPT, A2M, HMGCR, MYO7A, HEXB, MITD1, GDNF, DAXX, TRIM12C, TRIM5, MAX, TMEM173, NOD1, APOE, LRRFIP1, NOS2, CEACAM1, MUC13, IRAK2, GZMA, VEGFB, C1QB, RENBP, XDH, MVD, DCK, PML, KLRK1, SNX2, APOC2, CCL5, SLC11A1, ALOX5AP, TAP1, NAGA, CD2, PYCARD, CD4, HPGDS, ADSSL1, CR2, PLEK, H2-M3, GIMAP7, TLR13, TREX1, STAT1, ADIPOQ, ABCG1, IL6RA, LCN2, MEF2D, BCL2A1D, CORO1A, BCL2A1B, GLA, BCL2A1A, KLRE1, KLRB…
GOTERM_MF_DIRECT	GO:0005525~GTP binding	45	4.30622	1.36464	6.58503	796	383	17446	2.57511	1.51e-05	2.16e-06	2.6e-05	2.6e-07	1.66e-08	9930111J21RIK1, 9930111J21RIK2, GM5431, GFM2, BC023105, ARL11, IGTP, GM4841, GBP10, GUCY1A3, GBP11, IIGP1, MX1, HCAR2, RHOF, MX2, RHOH, GM4070, GBP8, ARL2, GBP7, ADSSL1, GM12185, GBP6, RAB8A, IRGM1, IRGM2, GBP5, RAB8B, GIMAP6, GIMAP7, GBP9, RAB32, TUBA8, GM12250, GVIN1, F830016B08RIK, ARL8A, TGTP1, TGTP2, GBP4, GBP3, GM4951, GBP2, DNM2
GOTERM_MF_DIRECT	GO:0005102~receptor binding	41	3.92344	1.12504	4.04824	796	412	17446	2.18107	0.00520349	0.000474	0.00894874	8.95e-05	5.73e-06	A2M, H2-D1, TESPA1, ACOX3, MYD88, APOE, CD2, H2-T10, NOS2, HAP1, GBA, IDUA, TYROBP, H2-Q2, H2-K1, FYB, H2-Q4, PAOX, ICOSL, H2-Q10, TMC8, RAB8B, LYN, H2-M3, IL27, HCK, H2-Q1, F7, TNFSF9, H2-Q6, H2-Q7, ADIPOQ, LGALS9, P2RX4, ARRB2, GM8909, GLA, H2-T22, H2-T23, H2-T24, SEMA4D
GOTERM_MF_DIRECT	GO:0008233~peptidase activity	41	3.92344	0.800309	1.92482	796	516	17446	1.74147	0.502074	0.0286363	1.189	0.01189	0.000766	CNDP2, LGMN, USP4, MMP8, ABHD5, ANPEP, CTSA, MMP3, USP18, CASP4, TPP1, CASP8, LTF, FGL2, C2, ADAM8, CFD, USP15, DPP7, DPEP2, TMPRSS2, CTSZ, F10, GZMA, CFB, GZMB, CTSS, F7, PSMB8, PSMB9, MMP10, ADAMTS6, CTSL, ADAM17, CTSD, CTSC, CTSB, USP25, CTSH, RNPEP, PLAU
GOTERM_MF_DIRECT	GO:0004871~signal transducer activity	40	3.82775	0.436062	0.276352	796	648	17446	1.35291	1	0.563379	52.9234	0.529234	0.0471182	OPRM1, C3AR1, CYSLTR1, FFAR4, GPR65, MAPKAPK3, GPR141, CCRL2, STAT6, P2RY6, CXCR4, HRH2, SHISA5, CNR2, GNG2, HCAR2, PLCB2, TRAF5, C5AR2, ADGRE1, C5AR1, BST2, GPR171, MRGPRE, GPR132, MRGPRG, ADGRG2, STAT1, SECTM1A, ADGRG3, STAT2, LSP1, GPR31B, P2RY13, GNGT2, GPR35, CCR5, P2RY14, PLCG2, PTAFR
GOTERM_MF_DIRECT	GO:0042802~identical protein binding	39	3.73206	0.451674	0.30131	796	625	17446	1.36763	1	0.546874	49.9678	0.499678	0.0433939	FTL1, TNF, LDLR, CEP57L1, USP4, TLR3, CCL4, TPCN1, TRIM12C, B2M, BTK, STAT6, TRIM5, TMEM173, NOD1, MYD88, APOE, CASP8, PYCARD, IIGP1, USP15, TYROBP, GBP5, IFIT3B, OPTN, STAT1, WAS, ADIPOQ, TRIM21, AIM2, STAT2, DDX58, IFIT3, CORO1A, RIPK3, MDM2, MVK, CTSC, LCP1
GOTERM_MF_DIRECT	GO:0030246~carbohydrate binding	35	3.34928	1.74406	7.74232	796	229	17446	3.34977	1.05e-06	3.51e-07	1.81e-06	1.81e-08	1.16e-09	FCER2A, KLRA17, GALNT7, GALNT6, HEXB, KLRK1, CD72, MAN2B2, CLEC4E, CD93, KLRA8, CD69, CHIL3, CLEC2D, KLRA4, CD22, CLEC4A1, KLRA7, CLEC4A3, SELPLG, KLRD1, KLRA3, CLEC2I, C4A, C4B, SELL, LGALS8, LGALS9, SIGLEC1, KLRG1, CLEC12A, CD33, KLRB1F, KLRE1, KLRB1C
GOTERM_MF_DIRECT	GO:0046982~protein heterodimerization activity	35	3.34928	0.577643	0.572322	796	514	17446	1.49241	1	0.35792	26.7719	0.267719	0.0197634	BID, HEXA, TLR1, HEXB, SNX2, TLR2, H2-D1, ITGB2, TLR6, MAX, ALOX5AP, TAP1, CASP8, GUCY1A3, H2-Q2, IRAK2, H2-K1, H2-Q4, H2-Q10, IKZF1, H2-Q1, HGF, H2-Q6, H2-Q7, ABCG1, DDIT3, VEGFB, MEF2D, CYBA, CYBB, BCL2A1D, BCL2A1B, BCL2A1A, CHRNB2, ITGAD
GOTERM_MF_DIRECT	GO:0003924~GTPase activity	34	3.25359	1.83409	8.20343	796	209	17446	3.56546	3.65e-07	1.83e-07	6.26e-07	6.26e-09	4.01e-10	9930111J21RIK1, GM5431, GFM2, IGTP, GM4841, GBP10, GBP11, IIGP1, GNG2, MX1, MX2, GBP8, ARL2, GBP7, ADSSL1, RAB8A, GM12185, GBP6, IRGM1, GBP5, IRGM2, GIMAP7, GBP9, RAB32, TUBA8, GNGT2, F830016B08RIK, TGTP1, TGTP2, GBP4, GM4951, GBP3, GBP2, DNM2
GOTERM_MF_DIRECT	GO:0003779~actin binding	29	2.77512	0.911086	1.57267	796	338	17446	1.88046	0.794167	0.0568634	2.67502	0.0267502	0.00173552	AIF1, MYO7A, PXK, FXYD5, VILL, TPM3, NOD2, MEFV, CXCR4, PSTPIP1, MICAL1, WIPF1, NOS2, STK38L, CEACAM1, FGD4, PARVG, FMNL1, PPP1R18, HCLS1, MSRB1, MYO1F, WAS, TNNI2, LSP1, CORO1A, CCR5, CAPG, LCP1
GOTERM_MF_DIRECT	GO:0008289~lipid binding	27	2.58373	1.13206	2.37144	796	270	17446	2.19171	0.219944	0.0123427	0.42517	0.0042517	0.000273	FFAR4, SNX5, PTGS1, CYTH4, SNX2, APOC2, ESYT1, FABP3-PS1, BTK, APOD, APOE, PLTP, SNX20, OSBPL8, NCF4, ARHGEF5, PSD4, PBP2, APOL7E, ZFYVE26, FABP3, FABP4, APOL9A, APOL9B, APOL7A, APOL7B, FABP5
GOTERM_MF_DIRECT	GO:0005125~cytokine activity	26	2.48804	1.41296	3.6171	796	214	17446	2.66282	0.0139811	0.00108248	0.0241489	0.000241489	1.55e-05	GDF3, IL1F9, NAMPT, CCL3, TNF, CCL2, IL18, PGLYRP1, TNFSF12, CCL5, CCL4, CCL7, CXCL10, FASL, EBI3, TNFSF4, IL27, TNFSF9, SECTM1A, TNFSF8, OSM, CCL12, TNFSF10, TNFSF13B, GRN, CXCL16
GOTERM_MF_DIRECT	GO:0003725~double-stranded RNA binding	20	1.91388	2.64663	8.53462	796	70	17446	6.26202	1.7e-07	1.7e-07	2.92e-07	2.92e-09	1.87e-10	IFIH1, TLR13, OAS3, TLR3, SIDT1, OAS2, RFTN1, TLR7, TLR8, DDX58, OAS1H, OASL2, DDX60, OASL1, OAS1B, OAS1C, OAS1A, EIF2AK2, OAS1G, DHX58
GOTERM_MF_DIRECT	GO:0005096~GTPase activator activity	20	1.91388	0.899395	0.786686	796	235	17446	1.86528	0.99997	0.257112	16.3423	0.163423	0.0113661	ABR, TBC1D10C, TBC1D9, ARHGAP19, ARHGAP27, NCKAP1L, ARHGAP24, ARHGAP15, ARHGAP25, ARHGAP30, DOCK2, RGS1, ADAP2, RGS2, RINL, RASAL3, SH3BGRL3, RASA3, RASA4, RIN3
GOTERM_MF_DIRECT	GO:0004872~receptor activity	19	1.81818	1.27565	1.86412	796	172	17446	2.42107	0.551845	0.0315948	1.36734	0.0136734	0.000882	TNFRSF22, CD244, CR2, TLR2, TLR3, ITGB2, GM21188, TLR7, CD180, CD48, BTLA, TNFRSF9, CLEC4E, ITGB7, KLRB1F, TREML2, SEMA4D, CD200R4, KLRB1C
GOTERM_MF_DIRECT	GO:0017124~SH3 domain binding	17	1.62679	1.6588	2.85536	796	118	17446	3.15755	0.0781696	0.00477644	0.139522	0.00139522	8.94e-05	PTPN6, OSTF1, LYN, HCLS1, SYNJ1, ARHGAP27, PTTG1, SIRPA, WAS, CYBA, SH2D2A, INPP5J, ADAM17, MICAL1, INPP5D, SH3BP2, DNM2
GOTERM_MF_DIRECT	GO:0004252~serine-type endopeptidase activity	17	1.62679	0.813526	0.384647	796	212	17446	1.7575	1	0.490293	41.2433	0.412433	0.0334925	TMPRSS2, F10, CFB, GZMA, MMP8, GZMB, F7, HGF, MMP3, TPP1, ADAM17, LTF, CTSC, C2, CFD, CTSH, PLAU
GOTERM_MF_DIRECT	GO:0042605~peptide antigen binding	15	1.43541	2.86902	6.98297	796	45	17446	7.3057	6.04e-06	1.01e-06	1.04e-05	1.04e-07	6.64e-09	H2-K1, H2-Q2, H2-Q4, H2-Q10, H2-M3, H2-Q1, H2-D1, H2-Q6, H2-Q7, GM8909, TAP1, H2-T22, H2-T23, H2-T10, H2-T24
GOTERM_MF_DIRECT	GO:0042277~peptide binding	15	1.43541	1.82172	2.9176	796	93	17446	3.53501	0.0680904	0.00439777	0.120893	0.00120893	7.75e-05	H2-K1, H2-Q2, NUP98, H2-Q4, H2-Q10, H2-Q1, H2-D1, ANPEP, H2-Q6, H2-Q7, CTSL, TPP1, CTSD, CTSB, RNPEP
GOTERM_MF_DIRECT	GO:0005085~guanyl-nucleotide exchange factor activity	15	1.43541	1.07547	0.76473	796	156	17446	2.10741	0.999983	0.257094	17.1898	0.171898	0.0120107	DOCK2, TAGAP, ABR, LAMTOR1, RINL, ARHGEF5, CYTH4, PSD4, DENND4B, DOCK8, DOCK10, VAV1, FNIP1, FGD3, FGD4
GOTERM_MF_DIRECT	GO:0008234~cysteine-type peptidase activity	14	1.33971	1.12179	0.755158	796	141	17446	2.17616	0.999987	0.256569	17.5728	0.175728	0.0123041	CTSZ, 4930486L24RIK, LGMN, USP4, CTSS, CTSL, USP18, CASP4, CASP8, CTSC, CTSB, USP25, CTSH, USP15
GOTERM_MF_DIRECT	GO:0004896~cytokine receptor activity	11	1.05263	2.42156	3.37132	796	45	17446	5.35751	0.0244932	0.00165184	0.0425286	0.000425286	2.73e-05	IL2RB, OSMR, CSF2RB2, IL21R, CSF2RB, CSF3R, IL2RG, IL7R, IL3RA, EBI3, IL6RA
GOTERM_MF_DIRECT	GO:0004197~cysteine-type endopeptidase activity	11	1.05263	2.03077	2.32814	796	59	17446	4.08624	0.24004	0.0118634	0.469741	0.00469741	0.000302	CTSL, CTSZ, CASP4, 4930486L24RIK, LGMN, CASP8, CTSC, CTSB, CTSS, USP15, CTSH
GOTERM_MF_DIRECT	GO:0016798~hydrolase activity, acting on glycosyl bonds	11	1.05263	1.62801	1.37151	796	78	17446	3.09087	0.920534	0.0864744	4.25101	0.0425101	0.00277902	MAN2B2, GLA, HPSE, HEXA, CHIL3, HEXB, NAGA, NEU1, FUCA2, GBA, IDUA
GOTERM_MF_DIRECT	GO:0004518~nuclease activity	11	1.05263	1.06793	0.350622	796	115	17446	2.09642	1	0.511971	44.6044	0.446044	0.0371329	USB1, RNASEL, EAR1, RNASE6, ZC3H12A, TREX1, LACTB2, ZC3H12D, DNASE2A, ISG20, DNASE1L1
GOTERM_MF_DIRECT	GO:0003690~double-stranded DNA binding	11	1.05263	0.825953	0.107992	796	136	17446	1.77271	1	0.732017	77.9844	0.779844	0.0924017	DDX58, GM4955, DDX60, MNDAL, RBCK1, TREX1, STAT1, IFI203, AIM2, IFI205, IFI204
GOTERM_MF_DIRECT	GO:0005164~tumor necrosis factor receptor binding	10	0.956938	2.77591	3.86136	796	32	17446	6.84909	0.00799046	0.000668	0.0137606	0.000137606	8.82e-06	TNFSF10, TNFSF4, TNF, TNFSF13B, CASP8, FASL, TNFSF12, STAT1, TNFSF9, TNFSF8
GOTERM_MF_DIRECT	GO:0016779~nucleotidyltransferase activity	10	0.956938	1.36652	0.673423	796	85	17446	2.57848	0.999999	0.299785	21.2118	0.212118	0.0151569	POLD4, OAS1H, OASL2, OAS1B, OAS3, POLB, OAS2, UAP1L1, FLAD1, OAS1G
GOTERM_MF_DIRECT	GO:0004175~endopeptidase activity	10	0.956938	0.968557	0.169675	796	112	17446	1.95688	1	0.654032	67.6589	0.676589	0.069763	TPP1, CASP8, CTSD, CTSB, F7, MMP3, CFD, CTSH, PSMB8, PSMB9
GOTERM_MF_DIRECT	GO:0001730~2'-5'-oligoadenylate synthetase activity	9	0.861244	4.16448	7.38722	796	11	17446	17.9322	2.39e-06	5.97e-07	4.1e-06	4.1e-08	2.62e-09	OAS1H, OASL2, OASL1, OAS1B, OAS3, OAS1C, OAS1A, OAS2, OAS1G
GOTERM_MF_DIRECT	GO:0030881~beta-2-microglobulin binding	9	0.861244	3.92347	6.53165	796	13	17446	15.1734	1.72e-05	2.15e-06	2.94e-05	2.94e-07	1.89e-08	H2-K1, H2-Q2, H2-Q4, H2-Q10, H2-Q1, H2-D1, H2-T23, H2-Q6, H2-Q7
GOTERM_MF_DIRECT	GO:0042608~T cell receptor binding	9	0.861244	3.81655	6.18111	796	14	17446	14.0896	3.84e-05	4.27e-06	6.59e-05	6.59e-07	4.22e-08	H2-K1, H2-Q2, H2-Q4, DOCK2, H2-Q10, H2-Q1, H2-D1, H2-Q6, H2-Q7
GOTERM_MF_DIRECT	GO:0004553~hydrolase activity, hydrolyzing O-glycosyl compounds	9	0.861244	2.37598	2.39282	796	38	17446	5.19089	0.210562	0.0123668	0.404748	0.00404748	0.00026	CHIL4, MAN2B2, CHIL1, GLA, HEXA, CHIL3, HEXB, NAGA, IDUA
GOTERM_MF_DIRECT	GO:0008009~chemokine activity	9	0.861244	2.03895	1.68329	796	48	17446	4.10945	0.705213	0.0458944	2.07351	0.0207351	0.00134141	CCL12, CCL3, CCL2, CXCL16, CCL5, CXCL11, CCL4, CCL7, CXCL10
GOTERM_MF_DIRECT	GO:0001948~glycoprotein binding	9	0.861244	1.32013	0.456519	796	79	17446	2.49688	1	0.4495	34.9528	0.349528	0.0271745	CCR5, LDLR, FOXRED2, CD2, ITGB2, CD4, CTSA, F7, B2M
GOTERM_MF_DIRECT	GO:0046977~TAP binding	8	0.76555	4.45398	7.32148	796	8	17446	21.9171	2.78e-06	5.56e-07	4.77e-06	4.77e-08	3.06e-09	H2-K1, H2-Q2, H2-Q4, H2-Q10, H2-Q1, H2-D1, H2-Q6, H2-Q7
GOTERM_MF_DIRECT	GO:0003950~NAD+ ADP-ribosyltransferase activity	8	0.76555	3.06167	3.38573	796	21	17446	8.34937	0.0237032	0.00171201	0.0411406	0.000411406	2.64e-05	PARP9, ZC3HAV1, PARP12, LIG1, PARP14, PARP3, PARP11, PARP10
GOTERM_MF_DIRECT	GO:0043130~ubiquitin binding	8	0.76555	1.1872	0.203476	796	77	17446	2.2771	1	0.61534	62.5928	0.625928	0.0610501	CXCR4, NBR1, UBE2L6, RBCK1, OPTN, UBTD1, AUP1, RNF31
GOTERM_MF_DIRECT	GO:0004519~endonuclease activity	8	0.76555	1.07894	0.127529	796	83	17446	2.11249	1	0.712536	74.5541	0.745541	0.0839432	RNASEL, EAR1, RNASE6, ZC3H12A, LACTB2, ZC3H12D, DNASE2A, DNASE1L1
GOTERM_MF_DIRECT	GO:0003727~single-stranded RNA binding	7	0.669856	1.86902	0.787033	796	42	17446	3.65285	0.999969	0.263381	16.3293	0.163293	0.0113562	DDX58, IFIH1, DDX60, TLR7, LACTB2, TLR8, DHX58
GOTERM_MF_DIRECT	GO:0043621~protein self-association	7	0.669856	1.35445	0.232578	796	60	17446	2.55699	1	0.593581	58.5358	0.585358	0.0548361	MYD88, CD2, RSAD2, CTSC, CTSB, CCL5, CTSH
GOTERM_MF_DIRECT	GO:0045028~G-protein coupled purinergic nucleotide receptor activity	6	0.574163	3.33851	2.54264	796	13	17446	10.1156	0.154097	0.0092542	0.286655	0.00286655	0.000184	P2RY13, P2RY6, A630033H20RIK, P2RY14, GPR171, PTAFR
GOTERM_MF_DIRECT	GO:0000975~regulatory region DNA binding	5	0.478469	2.77591	1.12174	796	16	17446	6.84909	0.989744	0.141581	7.55545	0.0755545	0.00502019	IRF9, IRF5, IRF7, IRF8, IRF2
GOTERM_MF_DIRECT	GO:0042288~MHC class I protein binding	5	0.478469	2.77591	1.12174	796	16	17446	6.84909	0.989744	0.141581	7.55545	0.0755545	0.00502019	CD244, KLRA17, TAP1, KLRK1, H2-T23
GOTERM_MF_DIRECT	GO:0005504~fatty acid binding	5	0.478469	2.07547	0.436345	796	26	17446	4.21482	1	0.453426	36.6147	0.366147	0.0287861	FFAR4, FABP3, FABP4, FABP5, ACOX3
GOTERM_MF_DIRECT	GO:0005070~SH3/SH2 adaptor activity	5	0.478469	2.02102	0.393604	796	27	17446	4.05872	1	0.488528	40.4014	0.404014	0.0326112	SH2D2A, STAP1, SKAP2, BLNK, HSH2D
GOTERM_MF_DIRECT	GO:0004177~aminopeptidase activity	5	0.478469	1.96856	0.354268	796	28	17446	3.91377	1	0.515347	44.2315	0.442315	0.036719	CTSL, ANPEP, CTSH, DPP7, RNPEP
GOTERM_MF_DIRECT	GO:0004866~endopeptidase inhibitor activity	5	0.478469	1.82172	0.254574	796	31	17446	3.53501	1	0.577547	55.645	0.55645	0.0507465	A2M, RENBP, C4A, C4B, CSTB
GOTERM_MF_DIRECT	GO:0019864~IgG binding	4	0.382775	3.64663	1.35716	796	7	17446	12.524	0.927156	0.086366	4.3938	0.043938	0.00287436	FCGR2B, FCER1G, FCGR1, FCGR3
GOTERM_MF_DIRECT	GO:0001848~complement binding	4	0.382775	3.28406	1.01794	796	9	17446	9.74093	0.997207	0.167873	9.59528	0.0959528	0.00644139	CR2, C4A, C4B, SERPING1
GOTERM_MF_DIRECT	GO:0042834~peptidoglycan binding	4	0.382775	3.28406	1.01794	796	9	17446	9.74093	0.997207	0.167873	9.59528	0.0959528	0.00644139	NOD2, PGLYRP1, TLR2, TREM2
GOTERM_MF_DIRECT	GO:0050544~arachidonic acid binding	4	0.382775	3.28406	1.01794	796	9	17446	9.74093	0.997207	0.167873	9.59528	0.0959528	0.00644139	STX3, S100A8, ALOX5AP, S100A9
GOTERM_MF_DIRECT	GO:0046703~natural killer cell lectin-like receptor binding	4	0.382775	2.36652	0.328546	796	17	17446	5.15696	1	0.522264	46.9303	0.469303	0.0397751	PTPN6, CLEC2D, H2-T23, CLEC2I
GOTERM_MF_DIRECT	GO:0001784~phosphotyrosine binding	4	0.382775	2.28406	0.282504	796	18	17446	4.87046	1	0.562657	52.179	0.52179	0.04616	PTPN6, SH2D1B1, FGR, STAP1
GOTERM_MF_DIRECT	GO:0042975~peroxisome proliferator activated receptor binding	4	0.382775	2.20606	0.242057	796	19	17446	4.61412	1	0.587367	57.2721	0.572721	0.0530165	HMGA1-RS1, MDM2, HMGA1, LPIN1
GOTERM_MF_DIRECT	GO:0004950~chemokine receptor activity	4	0.382775	2.13206	0.206606	796	20	17446	4.38342	1	0.623311	62.1433	0.621433	0.0603314	CCRL2, GPR35, CCR5, CXCR4
GOTERM_MF_DIRECT	GO:0019955~cytokine binding	4	0.382775	2.06167	0.175622	796	21	17446	4.17468	1	0.650761	66.7388	0.667388	0.0680897	TNFRSF9, IL12RB1, OSMR, CXCR4
GOTERM_MF_DIRECT	GO:0016209~antioxidant activity	4	0.382775	1.86902	0.104975	796	24	17446	3.65285	1	0.732571	78.528	0.78528	0.0938543	SEPW1, S100A8, APOE, S100A9
GOTERM_MF_DIRECT	GO:0016505~peptidase activator activity involved in apoptotic process	3	0.287081	4.45398	1.04507	796	3	17446	21.9171	0.995943	0.162766	9.01433	0.0901433	0.0060336	PYCARD, CTSC, CTSH
GOTERM_MF_DIRECT	GO:0019976~interleukin-2 binding	3	0.287081	4.45398	1.04507	796	3	17446	21.9171	0.995943	0.162766	9.01433	0.0901433	0.0060336	IL2RB, IL2RA, IL2RG
GOTERM_MF_DIRECT	GO:0030984~kininogen binding	3	0.287081	4.03895	0.775049	796	4	17446	16.4378	0.999978	0.257378	16.7862	0.167862	0.0117029	CTSL, CTSB, CTSH
GOTERM_MF_DIRECT	GO:0031727~CCR2 chemokine receptor binding	3	0.287081	4.03895	0.775049	796	4	17446	16.4378	0.999978	0.257378	16.7862	0.167862	0.0117029	CCL12, CCL2, CCL7
GOTERM_MF_DIRECT	GO:0035662~Toll-like receptor 4 binding	3	0.287081	3.71702	0.588714	796	5	17446	13.1503	1	0.352421	25.7802	0.257802	0.0189183	S100A8, S100A9, SAA3
GOTERM_MF_DIRECT	GO:0035325~Toll-like receptor binding	3	0.287081	3.71702	0.588714	796	5	17446	13.1503	1	0.352421	25.7802	0.257802	0.0189183	UNC93B1, TLR2, CEACAM1
GOTERM_MF_DIRECT	GO:0071723~lipopeptide binding	3	0.287081	3.71702	0.588714	796	5	17446	13.1503	1	0.352421	25.7802	0.257802	0.0189183	TLR1, TLR2, TLR6
GOTERM_MF_DIRECT	GO:0004563~beta-N-acetylhexosaminidase activity	3	0.287081	3.45398	0.451977	796	6	17446	10.9585	1	0.446075	35.3202	0.353202	0.0275274	HEXA, CHIL3, HEXB
GOTERM_MF_DIRECT	GO:0016004~phospholipase activator activity	3	0.287081	3.45398	0.451977	796	6	17446	10.9585	1	0.446075	35.3202	0.353202	0.0275274	CCL3, APOC2, CCL5
GOTERM_MF_DIRECT	GO:0032813~tumor necrosis factor receptor superfamily binding	3	0.287081	3.45398	0.451977	796	6	17446	10.9585	1	0.446075	35.3202	0.353202	0.0275274	TNFSF10, TNFSF4, TNFSF9
GOTERM_MF_DIRECT	GO:0008329~signaling pattern recognition receptor activity	3	0.287081	3.23159	0.348395	796	7	17446	9.39304	1	0.507211	44.8337	0.448337	0.0373887	TRIM5, TLR2, TRIM12C
GOTERM_MF_DIRECT	GO:0005138~interleukin-6 receptor binding	3	0.287081	3.23159	0.348395	796	7	17446	9.39304	1	0.507211	44.8337	0.448337	0.0373887	PYCARD, ADAM17, IL6RA
GOTERM_MF_DIRECT	GO:0031730~CCR5 chemokine receptor binding	3	0.287081	3.23159	0.348395	796	7	17446	9.39304	1	0.507211	44.8337	0.448337	0.0373887	CCL5, STAT1, CCL4
GOTERM_MF_DIRECT	GO:0050700~CARD domain binding	3	0.287081	3.23159	0.348395	796	7	17446	9.39304	1	0.507211	44.8337	0.448337	0.0373887	CARD11, NOD2, NOD1
GOTERM_MF_DIRECT	GO:0001849~complement component C1q binding	3	0.287081	3.03895	0.268574	796	8	17446	8.21891	1	0.566344	53.8798	0.538798	0.0483703	C4A, CD93, C4B
GOTERM_MF_DIRECT	GO:0005068~transmembrane receptor protein tyrosine kinase adaptor activity	3	0.287081	2.86902	0.206524	796	9	17446	7.3057	1	0.617143	62.155	0.62155	0.06035	STAP1, PAG1, BLNK
GOTERM_MF_DIRECT	GO:0004568~chitinase activity	3	0.287081	2.71702	0.158128	796	10	17446	6.57513	1	0.666547	69.482	0.69482	0.0732142	CHIL4, CHIL1, CHIL3
GOTERM_MF_DIRECT	GO:0051400~BH domain binding	3	0.287081	2.57951	0.120395	796	11	17446	5.97739	1	0.719755	75.7888	0.757888	0.0868577	BCL2A1D, BCL2A1B, BCL2A1A
GOTERM_MF_DIRECT	GO:0004875~complement receptor activity	3	0.287081	2.57951	0.120395	796	11	17446	5.97739	1	0.719755	75.7888	0.757888	0.0868577	C3AR1, CR2, C5AR1
GOTERM_MF_DIRECT	GO:0016817~hydrolase activity, acting on acid anhydrides	3	0.287081	2.57951	0.120395	796	11	17446	5.97739	1	0.719755	75.7888	0.757888	0.0868577	DDX58, IFIH1, DHX58
GOTERM_MF_DIRECT	GO:0023024~MHC class I protein complex binding	2	0.191388	4.45398	0.115283	796	2	17446	21.9171	1	0.723674	76.6862	0.766862	0.0890643	KLRD1, KLRC1
GOTERM_MF_DIRECT	GO:0003692~left-handed Z-DNA binding	2	0.191388	4.45398	0.115283	796	2	17446	21.9171	1	0.723674	76.6862	0.766862	0.0890643	ZBP1, ADAR
GOTERM_MF_DIRECT	GO:0042498~diacyl lipopeptide binding	2	0.191388	4.45398	0.115283	796	2	17446	21.9171	1	0.723674	76.6862	0.766862	0.0890643	TLR2, TLR6
GOTERM_MF_DIRECT	GO:0005415~nucleoside:sodium symporter activity	2	0.191388	4.45398	0.115283	796	2	17446	21.9171	1	0.723674	76.6862	0.766862	0.0890643	GM14085, SLC28A2
GOTERM_MF_DIRECT	GO:0045523~interleukin-27 receptor binding	2	0.191388	4.45398	0.115283	796	2	17446	21.9171	1	0.723674	76.6862	0.766862	0.0890643	IL27, EBI3
GOTERM_MF_DIRECT	GO:0004878~complement component C5a receptor activity	2	0.191388	4.45398	0.115283	796	2	17446	21.9171	1	0.723674	76.6862	0.766862	0.0890643	C5AR2, C5AR1
GOTERM_MF_DIRECT	GO:0042497~triacyl lipopeptide binding	2	0.191388	4.45398	0.115283	796	2	17446	21.9171	1	0.723674	76.6862	0.766862	0.0890643	TLR1, TLR2
GOTERM_MF_DIRECT	GO:0015211~purine nucleoside transmembrane transporter activity	2	0.191388	4.45398	0.115283	796	2	17446	21.9171	1	0.723674	76.6862	0.766862	0.0890643	GM14085, SLC28A2
GOTERM_MF_DIRECT	GO:0000254~C-4 methylsterol oxidase activity	2	0.191388	4.45398	0.115283	796	2	17446	21.9171	1	0.723674	76.6862	0.766862	0.0890643	MSMO1, CH25H
GOTERM_MF_DIRECT	GO:0004557~alpha-galactosidase activity	2	0.191388	4.45398	0.115283	796	2	17446	21.9171	1	0.723674	76.6862	0.766862	0.0890643	GLA, NAGA
GOTERM_MF_DIRECT	GO:0004911~interleukin-2 receptor activity	2	0.191388	4.45398	0.115283	796	2	17446	21.9171	1	0.723674	76.6862	0.766862	0.0890643	IL2RB, IL2RA
GOTERM_MF_DIRECT	GO:0031726~CCR1 chemokine receptor binding	2	0.191388	4.45398	0.115283	796	2	17446	21.9171	1	0.723674	76.6862	0.766862	0.0890643	CCL5, CCL4
INTERPRO	IPR013783:Immunoglobulin-like fold	98	9.37799		9.7167	889	1099	20594	2.0657	1.44e-08	4.79e-09	1.92e-08	1.92e-10	1.18e-11	OSMR, IGHV1-19, B2M, CD48, SIRPB1A, SIRPB1B, LILRA6, CSF3R, FNDC3A, EBI3, ICOSL, PTPRH, A530064D06RIK, SIRPA, PIRA2, IGHV9-2, CD33, IGHD, VSIR, H2-OB, CD300LF, CD300LD, IGKV2-109, PLXNC1, CSF2RB2, IL12RB1, H2-T10, HAVCR2, H2-Q2, H2-Q4, H2-Q5, H2-Q1, CD300E, FCGR4, SLAMF7, H2-Q6, FCGR1, SECTM1A, H2-Q7, FCGR3, BTLA, H2-EB2, CD300A, CD274, H2-T22, NXPE4, H2-T23, CD79B, TREML2, CD79A, H2-T24, IL3RA, …
INTERPRO	IPR007110:Immunoglobulin-like domain	82	7.84689		7.92082	889	920	20594	2.06474	9.03e-07	1.29e-07	1.2e-06	1.2e-08	7.44e-10	H2-D1, FCRL1, GM7030, IGHV1-19, LY9, GM5150, B2M, GM15448, SIRPB1A, CD48, SIRPB1B, LILRA6, CSF3R, SEMA3B, CD200R4, CEACAM1, H2-K1, LAIR1, ICOSL, A530064D06RIK, LILRB4A, GM11127, SIRPA, NCR1, PIRA2, CD84, SIGLEC1, IGHV9-2, IL18BP, GM8909, CD33, IGHD, VSIR, H2-OB, CD300LF, SEMA4D, LILR4B, TREM2, CD300LD, IGKV2-109, CD244, VCAM1, MYOM2, FCMR, CD2, CD22, H2-T10, CD4, GM14548, CD7, H2-Q2, HAVCR2, H2-Q…
INTERPRO	IPR027417:P-loop containing nucleoside triphosphate hydrolase	72	6.88995		4.82289	889	909	20594	1.83488	0.00112679	5.37e-05	0.00150354	1.5e-05	9.29e-07	ZNFX1, HELZ2, MYO7A, SLFN9, SLFN8, SLFN5, PMVK, NLRC5, TOR3A, NOD2, ARL11, DDX60, GM4841, GBP10, GBP11, MX1, MX2, RHOF, RHOH, GBP8, ARL2, GBP7, GBP6, GBP5, GBP9, CHST3, IFI44, CARD11, GM12250, ABCB1A, RFC2, ASCC3, ARL8A, GBP4, GBP3, GBP2, 9930111J21RIK1, 9930111J21RIK2, IFIH1, DCK, GM5431, NLRP1B, SAMD9L, CMPK2, GFM2, BC023105, MOV10, IGTP, NAIP2, TAP1, IIGP1, DHX58, GM4070, ADSSL1, GM12185, RAB8…
INTERPRO	IPR003599:Immunoglobulin subtype	46	4.40191		3.94202	889	518	20594	2.05716	0.00853323	0.000357	0.0114282	0.000114282	7.06e-06	FCRL1, LY9, GM5150, GM15448, CD48, VCAM1, SIRPB1A, SIRPB1B, MYOM2, LILRA6, CD22, CD4, SEMA3B, GM14548, CD200R4, CEACAM1, CD7, HAVCR2, ICOSL, A530064D06RIK, CD300E, FCGR4, FCGR1, NCR1, SIRPA, FCGR3, IL6RA, PIRB, PIRA2, BTLA, CD84, IGKV5-43, SIGLEC1, IGHV3-6, CD19, FCGR2B, CD300A, CD33, CD274, VSIR, CD300LF, CD79B, CD79A, TREML2, TREM2, CD300LD
INTERPRO	IPR011993:Pleckstrin homology-like domain	38	3.63636		3.51302	889	409	20594	2.15228	0.0227525	0.000742	0.0306887	0.000306887	1.9e-05	PLEKHM2, PLEKHM1, FERMT3, MYO7A, CYTH4, SKAP2, ARHGAP15, BTK, RASAL3, PLEKHO2, RANBP2, DOCK10, RASA3, PLCB2, RASA4, NBEAL2, FGD3, FGD4, ABR, STAP1, PLEK, OSBPL8, WDFY4, ARHGEF5, PSD4, ARHGAP27, ARHGAP24, WAS, VAV1, ARHGAP25, ADAP2, DOK3, DEF6, LYST, PLCG2, PLEKHN1, SH3BP2, DNM2
INTERPRO	IPR013083:Zinc finger, RING/FYVE/PHD-type	35	3.34928		1.81335	889	445	20594	1.82199	0.686955	0.024408	1.53693	0.0153693	0.000956	PML, ZMYND8, TRIM12C, TRIM30B, TRIM5, TRIM30A, TRIM30D, TRIM30C, RBCK1, TRAF5, FGD3, FGD4, DTX4, WDFY1, SP100, UBE4A, DTX3L, TRIM34B, TRIM34A, TRIM25, SP140, TRIM21, RNF114, TRIM12A, BAZ1A, GM6904, ZFYVE26, WHSC1L1, RNF25, PHF11C, MDM2, PHF11B, SYTL2, PHF11D, NEURL3
INTERPRO	IPR001849:Pleckstrin homology domain	30	2.87081		4.25643	889	262	20594	2.65252	0.00414622	0.000189	0.00554079	5.54e-05	3.42e-06	PLEKHM2, PLEKHM1, FERMT3, CYTH4, ARHGAP15, SKAP2, BTK, PLEKHO2, DOCK10, RASA3, RASA4, FGD3, FGD4, ABR, PLEK, OSBPL8, STAP1, ARHGEF5, PSD4, ARHGAP27, ARHGAP24, VAV1, ARHGAP25, ADAP2, DOK3, DEF6, PLCG2, PLEKHN1, SH3BP2, DNM2
INTERPRO	IPR003597:Immunoglobulin C1-set	25	2.39234		10.0443	889	101	20594	5.734	6.77e-09	3.39e-09	9.03e-09	9.03e-11	5.58e-12	H2-D1, GM7030, B2M, SIRPB1A, SIRPB1B, H2-T10, H2-K1, H2-Q2, H2-Q10, H2-Q4, H2-Q5, H2-M3, H2-Q1, GM11127, H2-Q6, SIRPA, H2-Q7, H2-EB2, GM8909, IGHD, H2-OB, TCRG-C2, H2-T22, H2-T23, H2-T24
INTERPRO	IPR001304:C-type lectin	24	2.29665		7.32239	889	124	20594	4.48362	3.57e-06	3.24e-07	4.76e-06	4.76e-08	2.94e-09	FCER2A, KLRC2, KLRA17, SELL, KLRK1, CD72, KLRG1, CD93, CLEC12A, CLEC4E, KLRA8, CD69, KLRB1F, KLRE1, CLEC2D, KLRA4, CLEC4A1, KLRA7, CLEC4A3, KLRD1, KLRB1C, KLRC1, KLRA3, CLEC2I
INTERPRO	IPR016186:C-type lectin-like	24	2.29665		6.46218	889	137	20594	4.05816	2.58e-05	1.85e-06	3.45e-05	3.45e-07	2.13e-08	FCER2A, KLRC2, KLRA17, SELL, KLRK1, CD72, KLRG1, CD93, CLEC12A, CLEC4E, KLRA8, CD69, KLRB1F, KLRE1, CLEC2D, KLRA4, CLEC4A1, KLRA7, CLEC4A3, KLRD1, KLRB1C, KLRC1, KLRA3, CLEC2I
INTERPRO	IPR016187:C-type lectin fold	24	2.29665		5.98716	889	145	20594	3.83427	7.7e-05	4.81e-06	0.000103	1.03e-06	6.34e-08	FCER2A, KLRC2, KLRA17, SELL, KLRK1, CD72, KLRG1, CD93, CLEC12A, CLEC4E, KLRA8, CD69, KLRB1F, KLRE1, CLEC2D, KLRA4, CLEC4A1, KLRA7, CLEC4A3, KLRD1, KLRB1C, KLRC1, KLRA3, CLEC2I
INTERPRO	IPR003006:Immunoglobulin/major histocompatibility complex, conserved site	22	2.10526		9.06298	889	85	20594	5.99574	6.48e-08	1.3e-08	8.65e-08	8.65e-10	5.34e-11	H2-Q2, H2-K1, H2-Q4, H2-Q10, H2-Q5, H2-M3, GM11127, H2-Q1, H2-D1, GM7030, H2-Q6, SIRPA, H2-Q7, B2M, GM8909, H2-EB2, IGHD, H2-OB, H2-T22, H2-T23, H2-T10, H2-T24
INTERPRO	IPR000980:SH2 domain	21	2.00957		5.9393	889	113	20594	4.30507	8.62e-05	5.07e-06	0.000115	1.15e-06	7.1e-08	PTPN6, FGR, LYN, STAP1, HCK, STAT1, VAV1, STAT2, HSH2D, BTK, SLA, STAT6, SH2D2A, SH2D1B1, RINL, PLCG2, INPP5D, GRAP2, RIN3, SH3BP2, BLNK
INTERPRO	IPR001452:Src homology-3 domain	21	2.00957		1.84475	889	212	20594	2.29468	0.660339	0.0232007	1.42972	0.0142972	0.000889	FYB, OSTF1, FGR, LYN, NCF4, HCLS1, HCK, MYO7A, ARHGEF5, ABI3, ARHGAP27, MYO1F, SKAP2, VAV1, BTK, SLA, DOCK2, PLCG2, PSTPIP1, GRAP2, SASH3
INTERPRO	IPR001841:Zinc finger, RING-type	21	2.00957		0.496587	889	286	20594	1.70095	1	0.34918	31.8723	0.318723	0.0234264	DTX4, RNF144B, DTX3L, TRIM34B, TRIM34A, PML, TRIM25, TRIM12C, TRIM21, TRIM30B, TRIM30A, TRIM5, RNF114, TRIM12A, TRIM30D, TRIM30C, RNF25, RBCK1, MDM2, TRAF5, NEURL3
INTERPRO	IPR011162:MHC classes I/II-like antigen recognition protein	19	1.81818		8.10624	889	69	20594	6.37887	5.87e-07	9.79e-08	7.83e-07	7.83e-09	4.84e-10	H2-Q2, H2-K1, H2-Q4, H2-Q10, H2-Q5, H2-M3, GM11127, H2-Q1, H2-D1, GM7030, H2-Q6, H2-Q7, GM8909, H2-EB2, H2-OB, H2-T22, H2-T23, H2-T10, H2-T24
INTERPRO	IPR003961:Fibronectin, type III	19	1.81818		1.13753	889	211	20594	2.08598	0.99656	0.0979941	7.2857	0.072857	0.00466158	PTPRC, IL2RB, OSMR, CSF2RB2, PTPRH, SORL1, IL21R, IL7R, IL6RA, IL12RB1, MYOM2, IL10RA, CSF2RB, CSF3R, IL2RG, FNDC3A, EBI3, IL3RA, IDUA
INTERPRO	IPR017907:Zinc finger, RING-type, conserved site	18	1.72249		1.95176	889	163	20594	2.55814	0.569433	0.0198632	1.11748	0.0111748	0.000694	RNF144B, TRIM34B, DTX3L, TRIM34A, PML, TRIM25, TRIM12C, TRIM21, TRIM30B, TRIM5, TRIM30A, RNF114, TRIM12A, TRIM30D, TRIM30C, RBCK1, TRAF5, RNF31
INTERPRO	IPR001039:MHC class I, alpha chain, alpha1/alpha2	17	1.62679		9.39362	889	45	20594	8.75136	3.03e-08	7.57e-09	4.04e-08	4.04e-10	2.5e-11	H2-Q2, H2-K1, H2-Q4, H2-Q10, H2-Q5, H2-M3, GM11127, H2-Q1, H2-D1, GM7030, H2-Q6, H2-Q7, GM8909, H2-T22, H2-T23, H2-T10, H2-T24
INTERPRO	IPR011161:MHC class I-like antigen recognition	17	1.62679		7.53018	889	58	20594	6.78985	2.21e-06	2.46e-07	2.95e-06	2.95e-08	1.82e-09	H2-Q2, H2-K1, H2-Q4, H2-Q10, H2-Q5, H2-M3, GM11127, H2-Q1, H2-D1, GM7030, H2-Q6, H2-Q7, GM8909, H2-T22, H2-T23, H2-T10, H2-T24
INTERPRO	IPR013151:Immunoglobulin	17	1.62679		6.95861	889	63	20594	6.25097	8.28e-06	6.37e-07	1.1e-05	1.1e-07	6.82e-09	NCR1, FCGR1, GM15448, IL6RA, BTLA, VCAM1, PIRA2, PIRB, SIGLEC1, CD33, LILRA6, CD4, SEMA3B, SEMA4D, CD79A, GM14548, LILR4B
INTERPRO	IPR011029:Death-like domain	16	1.5311		4.03608	889	89	20594	4.16456	0.00687716	0.0003	0.00920271	9.2e-05	5.68e-06	IRAK2, IFIH1, MNDAL, NLRP1B, CARD6, AIM2, DDX58, CARD11, NOD2, MYD88, NOD1, CASP4, MEFV, CASP8, PYCARD, IFI203
INTERPRO	IPR007743:Interferon-inducible GTPase	15	1.43541		14.4498	889	18	20594	19.3045	2.7e-13	2.7e-13	3.55e-13	3.55e-15	1.79e-16	9930111J21RIK1, 9930111J21RIK2, GM12185, IRGM1, IRGM2, GM5431, BC023105, GM12250, IGTP, F830016B08RIK, GM4841, IIGP1, TGTP1, TGTP2, GM4951
INTERPRO	IPR000315:Zinc finger, B-box	14	1.33971		3.82158	889	71	20594	4.56782	0.0112453	0.000404	0.0150806	0.000150806	9.32e-06	TRIM34B, TRIM29, TRIM34A, PML, TRIM25, TRIM12C, TRIM21, TRIM30B, TRIM5, TRIM30A, TRIM12A, MEFV, TRIM30D, TRIM30C
INTERPRO	IPR008983:Tumour necrosis factor-like domain	12	1.14833		3.8459	889	51	20594	5.45067	0.0106361	0.000411	0.0142593	0.000142593	8.81e-06	C1QA, C1QB, TNFSF10, TNFSF4, TNF, TNFSF13B, FASL, TNFSF12, TNFSF9, ADIPOQ, C1QC, TNFSF8
INTERPRO	IPR008936:Rho GTPase activation protein	12	1.14833		1.61222	889	89	20594	3.12342	0.84339	0.0371298	2.44219	0.0244219	0.00152601	ARHGAP30, TAGAP, PLXNC1, ABR, RASAL3, ARHGAP19, ARHGAP27, RASA3, ARHGAP15, ARHGAP24, RASA4, ARHGAP25
INTERPRO	IPR007237:CD20-like	11	1.05263		5.82974	889	27	20594	9.43774	0.000111	6.16e-06	0.000148	1.48e-06	9.13e-08	MS4A4A, MS4A7, MS4A4B, MS4A4C, MS4A4D, MS4A6C, MS4A6D, GM8369, MS4A1, MS4A6B, MS4A14
INTERPRO	IPR017853:Glycoside hydrolase, superfamily	11	1.05263		2.63147	889	57	20594	4.47051	0.160872	0.00499867	0.233631	0.00233631	0.000144	CHIL4, CHIL1, GLA, HPSE, HEXA, CHIL3, HEXB, NAGA, FUCA2, GBA, IDUA
INTERPRO	IPR011011:Zinc finger, FYVE/PHD-type	11	1.05263		0.161054	889	136	20594	1.87367	1	0.671141	69.0154	0.690154	0.0698139	WDFY1, SP100, BAZ1A, ZFYVE26, WHSC1L1, PHF11C, SYTL2, PHF11D, ZMYND8, SP140, FGD3
INTERPRO	IPR003191:Guanylate-binding protein, C-terminal	10	0.956938		7.87943	889	14	20594	16.5467	9.9e-07	1.24e-07	1.32e-06	1.32e-08	8.16e-10	GBP8, GBP7, GBP6, GBP5, GBP9, GBP10, GBP11, GBP4, GBP3, GBP2
INTERPRO	IPR015894:Guanylate-binding protein, N-terminal	10	0.956938		7.49757	889	15	20594	15.4436	2.38e-06	2.38e-07	3.18e-06	3.18e-08	1.96e-09	GBP8, GBP7, GBP6, GBP5, GBP9, GBP10, GBP11, GBP4, GBP3, GBP2
INTERPRO	IPR018952:2'-5'-oligoadenylate synthetase 1, domain 2/C-terminal	9	0.861244		7.09909	889	12	20594	17.374	5.97e-06	4.97e-07	7.96e-06	7.96e-08	4.92e-09	OAS1H, OASL2, OASL1, OAS1B, OAS3, OAS1C, OAS1A, OAS2, OAS1G
INTERPRO	IPR026774:2'-5'-oligoadenylate synthase	9	0.861244		7.09909	889	12	20594	17.374	5.97e-06	4.97e-07	7.96e-06	7.96e-08	4.92e-09	OAS1H, OASL2, OASL1, OAS1B, OAS3, OAS1C, OAS1A, OAS2, OAS1G
INTERPRO	IPR006116:2-5-oligoadenylate synthetase, N-terminal	9	0.861244		6.34969	889	14	20594	14.892	3.35e-05	2.23e-06	4.47e-05	4.47e-07	2.76e-08	OAS1H, OASL2, OASL1, OAS1B, OAS3, OAS1C, OAS1A, OAS2, OAS1G
INTERPRO	IPR000157:Toll/interleukin-1 receptor homology (TIR) domain	9	0.861244		3.83439	889	26	20594	8.01878	0.0109202	0.000407	0.0146422	0.000146422	9.04e-06	MYD88, TLR1, TLR13, TLR2, TLR3, TLR6, TLR7, TLR8, TLR9
INTERPRO	IPR013781:Glycoside hydrolase, catalytic domain	9	0.861244		2.29812	889	41	20594	5.08508	0.315042	0.0101748	0.503363	0.00503363	0.000312	CHIL4, CHIL1, HPSE, HEXA, CHIL3, HEXB, FUCA2, GBA, IDUA
INTERPRO	IPR003879:Butyrophylin-like	9	0.861244		1.33226	889	57	20594	3.65769	0.971925	0.0651906	4.65307	0.0465307	0.00293873	TRIM5, TRIM30A, TRIM30D, TRIM34B, TRIM34A, TRIM30C, TRIM25, TRIM21, TRIM12C
INTERPRO	IPR003877:SPla/RYanodine receptor SPRY	9	0.861244		0.600314	889	77	20594	2.70764	1	0.294998	25.1007	0.251007	0.0176937	TRIM5, TRIM30A, TRIM30D, TRIM34B, TRIM34A, TRIM30C, TRIM25, TRIM21, TRIM12C
INTERPRO	IPR001870:B30.2/SPRY domain	9	0.861244		0.452044	889	83	20594	2.51191	1	0.372905	35.3147	0.353147	0.026549	TRIM5, TRIM30A, TRIM30D, TRIM34B, TRIM34A, TRIM30C, TRIM25, TRIM21, TRIM12C
INTERPRO	IPR006052:Tumour necrosis factor	8	0.76555		3.85384	889	19	20594	9.75383	0.0104445	0.00042	0.0140011	0.000140011	8.65e-06	TNFSF10, TNFSF4, TNF, TNFSF13B, FASL, TNFSF12, TNFSF9, TNFSF8
INTERPRO	IPR001811:Chemokine interleukin-8-like domain	8	0.76555		1.07899	889	50	20594	3.70646	0.998537	0.110026	8.33704	0.0833704	0.00536245	CCL12, CCL3, CCL2, CCL5, CXCL11, CCL4, CCL7, CXCL10
INTERPRO	IPR000198:Rho GTPase-activating protein domain	8	0.76555		0.500038	889	66	20594	2.80792	1	0.350681	31.62	0.3162	0.0232034	ARHGAP30, TAGAP, ABR, ARHGAP19, ARHGAP27, ARHGAP15, ARHGAP24, ARHGAP25
INTERPRO	IPR006117:2-5-oligoadenylate synthetase, conserved site	7	0.669856		5.57512	889	8	20594	20.2697	0.000199	1.05e-05	0.000266	2.66e-06	1.64e-07	OASL2, OASL1, OAS1B, OAS3, OAS1A, OAS2, OAS1G
INTERPRO	IPR007421:ATPase, AAA-4	7	0.669856		5.11407	889	9	20594	18.0175	0.000576	2.88e-05	0.000769	7.69e-06	4.75e-07	SLFN9, SLFN8, SLFN5, SLFN3, SLFN4, SLFN1, SLFN2
INTERPRO	IPR002934:Nucleotidyl transferase domain	7	0.669856		3.64187	889	14	20594	11.5827	0.0169605	0.00059	0.0228101	0.000228101	1.41e-05	OAS1H, OASL2, OAS1B, OAS3, OAS1A, OAS2, OAS1G
INTERPRO	IPR025661:Cysteine peptidase, asparagine active site	7	0.669856		3.4362	889	15	20594	10.8105	0.0270958	0.000858	0.0366271	0.000366271	2.26e-05	CTSL, CTSZ, 4930486L24RIK, CTSC, CTSB, CTSS, CTSH
INTERPRO	IPR012317:Poly(ADP-ribose) polymerase, catalytic domain	7	0.669856		3.24825	889	16	20594	10.1348	0.0414649	0.00128248	0.0564612	0.000564612	3.49e-05	PARP9, ZC3HAV1, PARP12, PARP14, PARP3, PARP11, PARP10
INTERPRO	IPR000668:Peptidase C1A, papain C-terminal	7	0.669856		2.26123	889	23	20594	7.05033	0.337698	0.0107844	0.547986	0.00547986	0.000339	CTSL, CTSZ, 4930486L24RIK, CTSC, CTSB, CTSS, CTSH
INTERPRO	IPR001315:Caspase Recruitment	7	0.669856		2.04984	889	25	20594	6.4863	0.48908	0.0166484	0.891577	0.00891577	0.000553	CARD11, NOD2, CASP4, NOD1, PYCARD, NLRP1B, CARD6
INTERPRO	IPR004020:DAPIN domain	7	0.669856		1.85973	889	27	20594	6.00583	0.647578	0.0229096	1.38123	0.0138123	0.000859	MEFV, MNDAL, PYCARD, IFI203, AIM2, IFI205, IFI204
INTERPRO	IPR013128:Peptidase C1A, papain	7	0.669856		1.85973	889	27	20594	6.00583	0.647578	0.0229096	1.38123	0.0138123	0.000859	CTSL, CTSZ, 4930486L24RIK, CTSC, CTSB, CTSS, CTSH
INTERPRO	IPR001683:Phox homologous domain	7	0.669856		0.522148	889	51	20594	3.17956	1	0.337872	30.0505	0.300505	0.0218333	SNX5, NCF4, SNX2, PXK, SNX30, HS1BP3, SNX20
INTERPRO	IPR003531:Short hematopoietin receptor, family 1, conserved site	6	0.574163		3.58489	889	9	20594	15.4436	0.0193159	0.00065	0.0260085	0.000260085	1.61e-05	IL2RB, CSF2RB2, IL21R, CSF2RB, IL2RG, IL7R
INTERPRO	IPR021184:Tumour necrosis factor, conserved site	6	0.574163		3.0522	889	11	20594	12.6356	0.0643571	0.0019546	0.0886742	0.000886742	5.48e-05	TNFSF10, TNFSF4, TNF, FASL, TNFSF9, TNFSF8
INTERPRO	IPR000827:CC chemokine, conserved site	6	0.574163		1.89596	889	18	20594	7.72178	0.616697	0.0215581	1.27069	0.0127069	0.00079	CCL12, CCL3, CCL2, CCL5, CCL4, CCL7
INTERPRO	IPR025660:Cysteine peptidase, histidine active site	6	0.574163		1.56993	889	21	20594	6.61867	0.870778	0.0400983	2.69196	0.0269196	0.0016841	CTSL, 4930486L24RIK, CTSC, CTSB, CTSS, CTSH
INTERPRO	IPR027370:RING-type zinc-finger, LisH dimerisation motif	6	0.574163		0.545877	889	37	20594	3.75654	1	0.324482	28.4527	0.284527	0.0204677	TRIM30B, TRIM30A, RNF114, TRIM34B, TRIM34A, RBCK1
INTERPRO	IPR004865:Sp100	5	0.478469		2.47105	889	8	20594	14.4783	0.224229	0.0070279	0.338028	0.00338027	0.000209	SP100, A530032D15RIK, C130026I21RIK, SP110, SP140
INTERPRO	IPR019817:Interferon regulatory factor, conserved site	5	0.478469		2.23137	889	9	20594	12.8696	0.356893	0.0112553	0.586985	0.00586985	0.000364	IRF9, IRF5, IRF7, IRF8, IRF2
INTERPRO	IPR001346:Interferon regulatory factor DNA-binding domain	5	0.478469		2.23137	889	9	20594	12.8696	0.356893	0.0112553	0.586985	0.00586985	0.000364	IRF9, IRF5, IRF7, IRF8, IRF2
INTERPRO	IPR015321:Interleukin-6 receptor alpha chain, binding	5	0.478469		2.02532	889	10	20594	11.5827	0.508717	0.0171856	0.943364	0.00943364	0.000585	CSF2RB2, CSF2RB, IL2RG, IL3RA, IL6RA
INTERPRO	IPR004021:HIN-200/IF120x	5	0.478469		2.02532	889	10	20594	11.5827	0.508717	0.0171856	0.943364	0.00943364	0.000585	MNDAL, IFI203, AIM2, IFI205, IFI204
INTERPRO	IPR004170:WWE domain	5	0.478469		1.68531	889	12	20594	9.65223	0.790663	0.0320544	2.06391	0.0206391	0.00128732	DTX4, ZC3HAV1, PARP12, PARP14, PARP11
INTERPRO	IPR008405:Apolipoprotein L	5	0.478469		1.54228	889	13	20594	8.90975	0.887267	0.0418957	2.86895	0.0286895	0.00179635	APOL7E, APOL9A, APOL9B, APOL7A, APOL7B
INTERPRO	IPR013600:Ly49-like N-terminal	5	0.478469		0.643436	889	23	20594	5.03595	1	0.275471	22.7282	0.227282	0.0157998	KLRA17, KLRA8, KLRA4, KLRA7, KLRA3
INTERPRO	IPR000169:Cysteine peptidase, cysteine active site	5	0.478469		0.587045	889	24	20594	4.82612	1	0.299841	25.8795	0.258795	0.0183276	CTSL, CTSC, CTSB, CTSS, CTSH
INTERPRO	IPR001368:TNFR/NGFR cysteine-rich region	5	0.478469		0.587045	889	24	20594	4.82612	1	0.299841	25.8795	0.258795	0.0183276	TNFRSF22, TNFRSF9, TNFRSF1B, TNFRSF23, TNFRSF26
INTERPRO	IPR007111:NACHT nucleoside triphosphatase	5	0.478469		0.264117	889	32	20594	3.61959	1	0.544282	54.4356	0.544356	0.0473914	NLRC5, NOD2, NOD1, NAIP2, NLRP1B
INTERPRO	IPR013162:CD80-like, immunoglobulin C2-set	5	0.478469		0.14841	889	37	20594	3.13045	1	0.687147	71.0542	0.710542	0.0737162	SIGLEC1, ICOSL, CD274, CD22, CD200R4
INTERPRO	IPR016054:Ly-6 antigen / uPA receptor -like	5	0.478469		0.131105	889	38	20594	3.04807	1	0.703288	73.9427	0.739427	0.0797114	LY6A, LY6C1, LY6E, LY6I, LY6C2
INTERPRO	IPR010579:MHC class I, alpha chain, C-terminal	4	0.382775		1.91904	889	5	20594	18.5323	0.597073	0.0209177	1.20493	0.0120493	0.000748	H2-K1, H2-Q2, H2-Q1, H2-D1
INTERPRO	IPR019471:Interferon regulatory factor-3	4	0.382775		1.40888	889	7	20594	13.2373	0.949376	0.0557571	3.90049	0.0390049	0.00245442	IRF9, IRF5, IRF7, IRF8
INTERPRO	IPR000770:SAND domain	4	0.382775		1.22328	889	8	20594	11.5827	0.990186	0.0820649	5.98025	0.0598025	0.00380161	SP100, C130026I21RIK, SP110, SP140
INTERPRO	IPR010919:SAND domain-like	4	0.382775		0.71539	889	12	20594	7.72178	1	0.238042	19.258	0.19258	0.0131256	SP100, C130026I21RIK, SP110, SP140
INTERPRO	IPR013780:Glycosyl hydrolase, family 13, all-beta	4	0.382775		0.478174	889	15	20594	6.17743	1	0.359674	33.2526	0.332526	0.0246602	MAN2B2, GLA, NAGA, GBA
INTERPRO	IPR017855:SMAD domain-like	4	0.382775		0.478174	889	15	20594	6.17743	1	0.359674	33.2526	0.332526	0.0246602	IRF9, IRF5, IRF7, IRF8
INTERPRO	IPR021158:Peptidase M10A, cysteine switch, zinc binding site	4	0.382775		0.478174	889	15	20594	6.17743	1	0.359674	33.2526	0.332526	0.0246602	MMP10, MMP8, MMP27, MMP3
INTERPRO	IPR018363:CD59 antigen, conserved site	4	0.382775		0.416642	889	16	20594	5.79134	1	0.39964	38.314	0.38314	0.0293994	LY6A, LY6C1, LY6I, LY6C2
INTERPRO	IPR000463:Cytosolic fatty-acid binding	4	0.382775		0.416642	889	16	20594	5.79134	1	0.39964	38.314	0.38314	0.0293994	FABP3, FABP4, FABP3-PS1, FABP5
INTERPRO	IPR025875:Leucine rich repeat 4	4	0.382775		0.271249	889	19	20594	4.87692	1	0.540204	53.5489	0.535489	0.0462567	LRRC2, TLR1, TLR13, TLR6
INTERPRO	IPR018486:Hemopexin, conserved site	4	0.382775		0.271249	889	19	20594	4.87692	1	0.540204	53.5489	0.535489	0.0462567	MMP10, MMP8, MMP27, MMP3
INTERPRO	IPR013201:Proteinase inhibitor I29, cathepsin propeptide	4	0.382775		0.271249	889	19	20594	4.87692	1	0.540204	53.5489	0.535489	0.0462567	CTSL, 4930486L24RIK, CTSS, CTSH
INTERPRO	IPR016293:Peptidase M10A, metazoans	4	0.382775		0.271249	889	19	20594	4.87692	1	0.540204	53.5489	0.535489	0.0462567	MMP10, MMP8, MMP27, MMP3
INTERPRO	IPR002477:Peptidoglycan binding-like	4	0.382775		0.200441	889	21	20594	4.41245	1	0.620561	63.0316	0.630316	0.0596135	MMP10, MMP8, MMP27, MMP3
INTERPRO	IPR021190:Peptidase M10A	4	0.382775		0.145832	889	23	20594	4.02876	1	0.686923	71.4773	0.714773	0.0745583	MMP10, MMP8, MMP27, MMP3
INTERPRO	IPR001818:Peptidase M10, metallopeptidase	4	0.382775		0.145832	889	23	20594	4.02876	1	0.686923	71.4773	0.714773	0.0745583	MMP10, MMP8, MMP27, MMP3
INTERPRO	IPR018487:Hemopexin-like repeats	4	0.382775		0.123598	889	24	20594	3.86089	1	0.712297	75.2319	0.752319	0.0825912	MMP10, MMP8, MMP27, MMP3
INTERPRO	IPR001876:Zinc finger, RanBP2-type	4	0.382775		0.123598	889	24	20594	3.86089	1	0.712297	75.2319	0.752319	0.0825912	MDM2, RBCK1, RANBP2, RNF31
INTERPRO	IPR000585:Hemopexin-like domain	4	0.382775		0.123598	889	24	20594	3.86089	1	0.712297	75.2319	0.752319	0.0825912	MMP10, MMP8, MMP27, MMP3
INTERPRO	IPR017241:Toll-like receptor	3	0.287081		1.07516	889	3	20594	23.1654	0.998623	0.10915	8.41094	0.0841094	0.005412	TLR1, TLR2, TLR6
INTERPRO	IPR008424:Immunoglobulin C2-set	3	0.287081		1.07516	889	3	20594	23.1654	0.998623	0.10915	8.41094	0.0841094	0.005412	VCAM1, CD2, CD4
INTERPRO	IPR021673:C-terminal domain of RIG-I	3	0.287081		1.07516	889	3	20594	23.1654	0.998623	0.10915	8.41094	0.0841094	0.005412	DDX58, IFIH1, DHX58
INTERPRO	IPR018647:Domain of unknown function DUF2075	3	0.287081		1.07516	889	3	20594	23.1654	0.998623	0.10915	8.41094	0.0841094	0.005412	SLFN9, SLFN8, SLFN5
INTERPRO	IPR013282:Bcl-2-related protein A1	3	0.287081		0.803296	889	4	20594	17.374	0.999997	0.198482	15.7291	0.157291	0.0105147	BCL2A1D, BCL2A1B, BCL2A1A
INTERPRO	IPR006694:Fatty acid hydroxylase	3	0.287081		0.614903	889	5	20594	13.8992	1	0.289475	24.2715	0.242715	0.0170254	SC5D, MSMO1, CH25H
INTERPRO	IPR003130:Dynamin GTPase effector	3	0.287081		0.475962	889	6	20594	11.5827	1	0.357305	33.4224	0.334224	0.0248137	MX1, MX2, DNM2
INTERPRO	IPR000375:Dynamin central domain	3	0.287081		0.475962	889	6	20594	11.5827	1	0.357305	33.4224	0.334224	0.0248137	MX1, MX2, DNM2
INTERPRO	IPR019762:Dynamin, GTPase region, conserved site	3	0.287081		0.475962	889	6	20594	11.5827	1	0.357305	33.4224	0.334224	0.0248137	MX1, MX2, DNM2
INTERPRO	IPR013800:STAT transcription factor, all-alpha	3	0.287081		0.370096	889	7	20594	9.92801	1	0.439551	42.6485	0.426485	0.0337574	STAT6, STAT1, STAT2
INTERPRO	IPR013799:STAT transcription factor, protein interaction	3	0.287081		0.370096	889	7	20594	9.92801	1	0.439551	42.6485	0.426485	0.0337574	STAT6, STAT1, STAT2
INTERPRO	IPR001401:Dynamin, GTPase domain	3	0.287081		0.370096	889	7	20594	9.92801	1	0.439551	42.6485	0.426485	0.0337574	MX1, MX2, DNM2
INTERPRO	IPR012345:STAT transcription factor, DNA-binding, subdomain	3	0.287081		0.370096	889	7	20594	9.92801	1	0.439551	42.6485	0.426485	0.0337574	STAT6, STAT1, STAT2
INTERPRO	IPR013801:STAT transcription factor, DNA-binding	3	0.287081		0.370096	889	7	20594	9.92801	1	0.439551	42.6485	0.426485	0.0337574	STAT6, STAT1, STAT2
INTERPRO	IPR003110:Phosphorylated immunoreceptor signaling ITAM	3	0.287081		0.370096	889	7	20594	9.92801	1	0.439551	42.6485	0.426485	0.0337574	FCER1G, CD79B, CD79A
INTERPRO	IPR001217:STAT transcription factor, core	3	0.287081		0.370096	889	7	20594	9.92801	1	0.439551	42.6485	0.426485	0.0337574	STAT6, STAT1, STAT2
INTERPRO	IPR015988:STAT transcription factor, coiled coil	3	0.287081		0.370096	889	7	20594	9.92801	1	0.439551	42.6485	0.426485	0.0337574	STAT6, STAT1, STAT2
INTERPRO	IPR020850:GTPase effector domain, GED	3	0.287081		0.370096	889	7	20594	9.92801	1	0.439551	42.6485	0.426485	0.0337574	MX1, MX2, DNM2
INTERPRO	IPR001562:Zinc finger, Btk motif	3	0.287081		0.28797	889	8	20594	8.68701	1	0.524713	51.5264	0.515264	0.0437427	RASA3, RASA4, BTK
INTERPRO	IPR023362:PH-BEACH domain	3	0.287081		0.28797	889	8	20594	8.68701	1	0.524713	51.5264	0.515264	0.0437427	LYST, WDFY4, NBEAL2
INTERPRO	IPR006935:Helicase/UvrB domain	3	0.287081		0.28797	889	8	20594	8.68701	1	0.524713	51.5264	0.515264	0.0437427	DDX58, IFIH1, DHX58
INTERPRO	IPR020726:Apoptosis regulator, Bcl-2, BH2 motif, conserved site	3	0.287081		0.223648	889	9	20594	7.72178	1	0.592594	59.7519	0.597519	0.0546633	BCL2A1D, BCL2A1B, BCL2A1A
INTERPRO	IPR020717:Apoptosis regulator, Bcl-2, BH1 motif, conserved site	3	0.287081		0.223648	889	9	20594	7.72178	1	0.592594	59.7519	0.597519	0.0546633	BCL2A1D, BCL2A1B, BCL2A1A
INTERPRO	IPR000409:BEACH domain	3	0.287081		0.223648	889	9	20594	7.72178	1	0.592594	59.7519	0.597519	0.0546633	LYST, WDFY4, NBEAL2
INTERPRO	IPR001223:Glycoside hydrolase, family 18, catalytic domain	3	0.287081		0.17306	889	10	20594	6.94961	1	0.656889	67.1336	0.671336	0.0664201	CHIL4, CHIL1, CHIL3
INTERPRO	IPR000826:Formyl peptide receptor family	3	0.287081		0.17306	889	10	20594	6.94961	1	0.656889	67.1336	0.671336	0.0664201	C3AR1, C5AR2, C5AR1
INTERPRO	IPR003123:Vacuolar sorting protein 9	3	0.287081		0.17306	889	10	20594	6.94961	1	0.656889	67.1336	0.671336	0.0664201	RINL, RABGEF1, RIN3
INTERPRO	IPR011583:Chitinase II	3	0.287081		0.17306	889	10	20594	6.94961	1	0.656889	67.1336	0.671336	0.0664201	CHIL4, CHIL1, CHIL3
INTERPRO	IPR019742:Alpha-2-macroglobulin, conserved site	3	0.287081		0.17306	889	10	20594	6.94961	1	0.656889	67.1336	0.671336	0.0664201	A2M, C4A, C4B
INTERPRO	IPR000300:Inositol polyphosphate-related phosphatase	3	0.287081		0.17306	889	10	20594	6.94961	1	0.656889	67.1336	0.671336	0.0664201	INPP5J, SYNJ1, INPP5D
INTERPRO	IPR019565:Alpha-2-macroglobulin, thiol-ester bond-forming	3	0.287081		0.17306	889	10	20594	6.94961	1	0.656889	67.1336	0.671336	0.0664201	A2M, C4A, C4B
INTERPRO	IPR009048:Alpha-macroglobulin, receptor-binding	3	0.287081		0.133252	889	11	20594	6.31782	1	0.703913	73.578	0.73578	0.0789211	A2M, C4A, C4B
INTERPRO	IPR011626:A-macroglobulin complement component	3	0.287081		0.133252	889	11	20594	6.31782	1	0.703913	73.578	0.73578	0.0789211	A2M, C4A, C4B
INTERPRO	IPR026791:Dedicator of cytokinesis	3	0.287081		0.133252	889	11	20594	6.31782	1	0.703913	73.578	0.73578	0.0789211	DOCK2, DOCK8, DOCK10
INTERPRO	IPR027357:DHR-2 domain	3	0.287081		0.133252	889	11	20594	6.31782	1	0.703913	73.578	0.73578	0.0789211	DOCK2, DOCK8, DOCK10
INTERPRO	IPR027007:DHR-1 domain	3	0.287081		0.133252	889	11	20594	6.31782	1	0.703913	73.578	0.73578	0.0789211	DOCK2, DOCK8, DOCK10
INTERPRO	IPR010703:Dedicator of cytokinesis C-terminal	3	0.287081		0.133252	889	11	20594	6.31782	1	0.703913	73.578	0.73578	0.0789211	DOCK2, DOCK8, DOCK10
INTERPRO	IPR015373:Interferon alpha/beta receptor, beta chain	3	0.287081		0.101993	889	12	20594	5.79134	1	0.744267	79.0691	0.790691	0.0920801	CSF2RB2, CSF2RB, EBI3
INTERPRO	IPR011625:Alpha-2-macroglobulin, N-terminal 2	3	0.287081		0.101993	889	12	20594	5.79134	1	0.744267	79.0691	0.790691	0.0920801	A2M, C4A, C4B
INTERPRO	IPR002890:Alpha-2-macroglobulin, N-terminal	3	0.287081		0.101993	889	12	20594	5.79134	1	0.744267	79.0691	0.790691	0.0920801	A2M, C4A, C4B
INTERPRO	IPR001599:Alpha-2-macroglobulin	3	0.287081		0.101993	889	12	20594	5.79134	1	0.744267	79.0691	0.790691	0.0920801	A2M, C4A, C4B
INTERPRO	IPR000111:Glycoside hydrolase, clan GH-D	2	0.191388		0.11917	889	2	20594	23.1654	1	0.716081	76.0029	0.760029	0.0843814	GLA, NAGA
INTERPRO	IPR008608:Ectropic viral integration site 2A protein	2	0.191388		0.11917	889	2	20594	23.1654	1	0.716081	76.0029	0.760029	0.0843814	GM21975, EVI2A
INTERPRO	IPR024122:Interferon-induced protein with tetratricopeptide repeats 3	2	0.191388		0.11917	889	2	20594	23.1654	1	0.716081	76.0029	0.760029	0.0843814	IFIT3, IFIT3B
INTERPRO	IPR002241:Glycoside hydrolase, family 27	2	0.191388		0.11917	889	2	20594	23.1654	1	0.716081	76.0029	0.760029	0.0843814	GLA, NAGA
INTERPRO	IPR022174:Nuclear coactivator	2	0.191388		0.11917	889	2	20594	23.1654	1	0.716081	76.0029	0.760029	0.0843814	NCOA4, GM6768
INTERPRO	IPR002234:Anaphylatoxin chemotactic receptor	2	0.191388		0.11917	889	2	20594	23.1654	1	0.716081	76.0029	0.760029	0.0843814	C3AR1, C5AR1
INTERPRO	IPR009909:Nmi/IFP 35	2	0.191388		0.11917	889	2	20594	23.1654	1	0.716081	76.0029	0.760029	0.0843814	NMI, IFI35
INTERPRO	IPR009938:Interferon induced 35kDa, N-terminal	2	0.191388		0.11917	889	2	20594	23.1654	1	0.716081	76.0029	0.760029	0.0843814	NMI, IFI35
INTERPRO	IPR025705:Beta-hexosaminidase subunit alpha/beta	2	0.191388		0.11917	889	2	20594	23.1654	1	0.716081	76.0029	0.760029	0.0843814	HEXA, HEXB
INTERPRO	IPR011360:Complement B/C2	2	0.191388		0.11917	889	2	20594	23.1654	1	0.716081	76.0029	0.760029	0.0843814	CFB, C2
INTERPRO	IPR001274:C5A-anaphylatoxin receptor	2	0.191388		0.11917	889	2	20594	23.1654	1	0.716081	76.0029	0.760029	0.0843814	C5AR2, C5AR1
INTERPRO	IPR000607:Double-stranded RNA-specific adenosine deaminase (DRADA)	2	0.191388		0.11917	889	2	20594	23.1654	1	0.716081	76.0029	0.760029	0.0843814	ZBP1, ADAR
INTERPRO	IPR011365:Cytokine IL-3/IL-5/GM-CSF receptor common beta chain	2	0.191388		0.11917	889	2	20594	23.1654	1	0.716081	76.0029	0.760029	0.0843814	CSF2RB2, CSF2RB
Category	Term	Count	%	Log2FE	NegLogFDR	List Total	Pop Hits	Pop Total	Fold Enrichment	Bonferroni	Benjamini	wrongFDR	FDRdiv100	PValue	Genes
KEGG_PATHWAY	mmu05168:Herpes simplex infection	43	4.11483	1.87323	11.6536	434	208	7691	3.66352	4.19e-11	2.1e-11	2.22e-10	2.22e-12	1.72e-13	RNASEL, IFIH1, CCL2, TNF, PML, OAS3, TLR2, H2-D1, TLR3, OAS2, CCL5, DAXX, TLR9, MYD88, TAP1, CASP8, H2-T10, FASL, TRAF5, H2-Q2, H2-K1, H2-Q10, SP100, H2-M3, H2-Q1, STAT1, H2-Q6, H2-Q7, STAT2, DDX58, IRF9, CCL12, IFIT1, IRF7, H2-OB, OAS1B, H2-T22, H2-T23, OAS1A, H2-T24, EIF2AK2, OAS1G, IFIT1BL1
KEGG_PATHWAY	mmu04060:Cytokine-cytokine receptor interaction	36	3.44498	1.39847	5.60033	434	242	7691	2.63621	4.73e-05	4.3e-06	0.000251	2.51e-06	1.94e-07	CCL3, TNF, CCL2, CSF2RB2, OSMR, IL18, IL21R, TNFSF12, CCL5, IL7R, CXCL11, CCL4, CCL7, CXCL10, TNFRSF1B, IL12RB1, CXCR4, IL10RA, CSF2RB, CSF3R, IL2RG, FASL, IL2RB, IL2RA, TNFSF4, TNFSF9, IL6RA, TNFSF8, OSM, CCL12, TNFRSF9, TNFSF10, TNFSF13B, CCR5, CXCL16, IL3RA
KEGG_PATHWAY	mmu04142:Lysosome	35	3.34928	2.34595	13.6676	434	122	7691	5.08395	4.06e-13	4.06e-13	2.15e-12	2.15e-14	1.7e-15	LGMN, HEXA, HEXB, ACP5, CTSA, ASAH1, ATP6V0C, SLC11A1, CD68, LAPTM5, TPP1, NAGA, GALNS, AP3D1, MCOLN1, ATP6V0D2, GBA, IDUA, TCIRG1, CLN3, CTSZ, LIPA, PSAP, CTSS, DNASE2A, GNS, CTSL, NPC2, GLA, CTSD, NEU1, CTSC, CTSB, CTNS, CTSH
KEGG_PATHWAY	mmu05164:Influenza A	34	3.25359	1.81701	8.45346	434	171	7691	3.52351	6.63e-08	1.66e-08	3.52e-07	3.52e-09	2.72e-10	RNASEL, NUP98, IFIH1, TNF, CCL2, IL18, OAS3, PML, RSAD2, TLR3, OAS2, CCL5, TLR7, CXCL10, MYD88, PYCARD, PIK3R5, FASL, MX2, TMPRSS2, TRIM25, STAT1, STAT2, DDX58, IRF9, CCL12, TNFSF10, IRF7, H2-OB, OAS1B, OAS1A, EIF2AK2, OAS1G, ADAR
KEGG_PATHWAY	mmu04145:Phagosome	32	3.0622	1.72955	7.21112	434	171	7691	3.31625	1.16e-06	2.32e-07	6.15e-06	6.15e-08	4.75e-09	TLR2, H2-D1, ITGB2, TLR6, ATP6V0C, TAP1, H2-T10, ATP6V0D2, TCIRG1, H2-Q2, H2-K1, H2-Q10, H2-M3, NCF4, H2-Q1, FCGR4, CTSS, H2-Q6, ATP6V1D, H2-Q7, FCGR1, FCGR3, CYBA, CTSL, CORO1A, TUBA8, FCGR2B, H2-OB, MPO, H2-T22, H2-T23, H2-T24
KEGG_PATHWAY	mmu05152:Tuberculosis	30	2.87081	1.59486	5.75696	434	176	7691	3.02066	3.29e-05	3.66e-06	0.000175	1.75e-06	1.35e-07	BID, TNF, IL18, TLR1, TLR2, ITGB2, TLR6, TLR9, ATP6V0C, NOD2, MYD88, ITGAX, CLEC4E, IL10RA, CASP8, FCER1G, NOS2, ATP6V0D2, TCIRG1, IRAK2, FCGR4, CTSS, STAT1, FCGR1, FCGR3, LSP1, CORO1A, FCGR2B, H2-OB, CTSD
KEGG_PATHWAY	mmu04144:Endocytosis	30	2.87081	1.02639	2.37799	434	261	7691	2.03692	0.0760793	0.00239498	0.418806	0.00418806	0.000324	LDLR, SNX5, CYTH4, SNX2, H2-D1, PML, FAM21, CXCR4, H2-T10, IL2RG, WIPF1, H2-Q2, H2-K1, IL2RB, RAB8A, H2-Q10, IL2RA, H2-M3, H2-Q1, PSD4, H2-Q6, H2-Q7, WAS, ARRB2, CCR5, H2-T22, MDM2, H2-T23, H2-T24, DNM2
KEGG_PATHWAY	mmu05203:Viral carcinogenesis	28	2.67943	1.10301	2.53208	434	231	7691	2.14802	0.0539486	0.00173157	0.293709	0.00293709	0.000227	H2-D1, CASP8, PIK3R5, H2-T10, TRAF5, ATP6V0D2, H2-Q2, H2-K1, H2-Q10, SP100, VAC14, H2-M3, LYN, H2-Q1, POLB, H2-Q6, H2-Q7, IRF9, CDKN1A, CCR5, CCND2, IRF7, GM11787, H2-T22, MDM2, H2-T23, H2-T24, EIF2AK2
KEGG_PATHWAY	mmu05166:HTLV-I infection	28	2.67943	0.846235	1.36941	434	276	7691	1.7978	0.560925	0.0203668	4.27157	0.0427157	0.00336761	TNF, ADCY7, H2-D1, ITGB2, PTTG1, VCAM1, PIK3R5, H2-T10, IL2RG, H2-Q2, H2-K1, IL2RB, H2-Q10, IL2RA, VAC14, H2-M3, H2-Q1, POLB, H2-Q6, H2-Q7, POLD4, CDKN1A, CCND2, H2-OB, H2-T22, H2-T23, H2-T24, MAP3K14
KEGG_PATHWAY	mmu05162:Measles	26	2.48804	1.76038	5.82681	434	136	7691	3.38788	2.82e-05	3.52e-06	0.000149	1.49e-06	1.15e-07	IFIH1, OAS3, TLR2, OAS2, TLR7, TLR9, MYD88, FASL, PIK3R5, IL2RG, MX2, IL2RB, IL2RA, STAT1, STAT2, IRF9, DDX58, TNFSF10, FCGR2B, CCND2, IRF7, OAS1B, OAS1A, EIF2AK2, OAS1G, ADAR
KEGG_PATHWAY	mmu04514:Cell adhesion molecules (CAMs)	26	2.48804	1.50799	4.34758	434	162	7691	2.84414	0.000847	5.29e-05	0.00449179	4.49e-05	3.47e-06	H2-D1, ITGB2, SDC3, VCAM1, ITGB7, CD2, CD22, CD4, H2-T10, SELPLG, H2-Q2, H2-K1, PTPRC, ICOSL, H2-Q10, H2-M3, SELL, H2-Q1, H2-Q6, H2-Q7, SIGLEC1, H2-OB, CD274, H2-T22, H2-T23, H2-T24
KEGG_PATHWAY	mmu04062:Chemokine signaling pathway	26	2.48804	1.23313	2.90239	434	196	7691	2.35077	0.0233439	0.000843	0.125201	0.00125201	9.68e-05	CCL3, CCL2, ADCY7, FGR, CCL5, CXCL11, CCL4, CCL7, CXCL10, DOCK2, CXCR4, GNG2, PIK3R5, PLCB2, LYN, HCK, STAT1, VAV1, WAS, STAT2, CCL12, GNGT2, ARRB2, CCR5, CXCL16, GM11787
KEGG_PATHWAY	mmu04612:Antigen processing and presentation	25	2.39234	2.43371	9.95468	434	82	7691	5.4028	2.09e-09	6.98e-10	1.11e-08	1.11e-10	8.58e-12	KLRC2, TNF, LGMN, H2-D1, IFI30, B2M, TAP1, H2-T10, CD4, KLRD1, H2-K1, H2-Q2, H2-Q10, H2-M3, H2-Q1, CTSS, H2-Q6, H2-Q7, CTSL, H2-OB, H2-T22, H2-T23, CTSB, H2-T24, KLRC1
KEGG_PATHWAY	mmu05169:Epstein-Barr virus infection	25	2.39234	1.7038	5.22768	434	136	7691	3.25757	0.000112	7.45e-06	0.000592	5.92e-06	4.58e-07	FCER2A, H2-D1, PIK3R5, H2-T10, TRAF5, H2-K1, H2-Q2, H2-Q10, CR2, LYN, H2-M3, H2-Q1, H2-Q6, H2-Q7, DDX58, CDKN1A, CD19, PLCG2, GM11787, MDM2, H2-T22, H2-T23, H2-T24, MAP3K14, EIF2AK2
KEGG_PATHWAY	mmu04380:Osteoclast differentiation	24	2.29665	1.75509	5.25806	434	126	7691	3.37547	0.000104	7.43e-06	0.000552	5.52e-06	4.26e-07	TNF, NCF4, FCGR4, ACP5, STAT1, SIRPA, FCGR1, STAT2, BTK, FCGR3, SIRPB1A, IRF9, PIRB, CYBA, SIRPB1B, CYBB, FCGR2B, PLCG2, LILRA6, PIK3R5, TREM2, MAP3K14, TYROBP, BLNK
KEGG_PATHWAY	mmu05202:Transcriptional misregulation in cancer	24	2.29665	1.36604	3.22471	434	165	7691	2.57763	0.0111789	0.00045	0.0596067	0.000596067	4.61e-05	TMPRSS2, IL2RB, LMO2, PML, PAX5, GZMB, MMP3, FCGR1, DDIT3, MAX, CDKN1A, BCL2A1D, FLI1, NUPR1, ID2, BCL2A1B, CCND2, BCL2A1A, LYL1, ITGB7, MPO, MDM2, BCL6, PLAU
KEGG_PATHWAY	mmu04630:Jak-STAT signaling pathway	21	2.00957	1.35981	2.66837	434	145	7691	2.56652	0.0396958	0.00139575	0.214601	0.00214601	0.000166	PTPN6, IL2RB, IL2RA, OSMR, CSF2RB2, IL21R, STAT1, IL7R, STAT2, IL6RA, OSM, IRF9, STAT6, IL12RB1, CCND2, IL10RA, CSF2RB, CSF3R, PIK3R5, IL2RG, IL3RA
KEGG_PATHWAY	mmu04650:Natural killer cell mediated cytotoxicity	20	1.91388	1.75509	4.19076	434	105	7691	3.37547	0.00121453	6.75e-05	0.00644532	6.45e-05	4.98e-06	BID, PTPN6, CD244, TNF, KLRK1, FCGR4, ITGB2, GZMB, VAV1, NCR1, CD48, TNFSF10, SH2D1B1, PLCG2, FCER1G, FASL, PIK3R5, KLRD1, SH3BP2, TYROBP
KEGG_PATHWAY	mmu04064:NF-kappa B signaling pathway	19	1.81818	1.79542	4.10168	434	97	7691	3.47116	0.00149083	7.85e-05	0.00791269	7.91e-05	6.11e-06	TNF, LYN, TRIM25, CCL4, BTK, VCAM1, DDX58, CARD11, BCL2A1D, MYD88, TNFSF13B, BCL2A1B, BCL2A1A, PLCG2, GM11787, MAP3K14, TRAF5, PLAU, BLNK
KEGG_PATHWAY	mmu04620:Toll-like receptor signaling pathway	19	1.81818	1.73712	3.84585	434	101	7691	3.33369	0.0026854	0.000122	0.014261	0.00014261	1.1e-05	CCL3, TNF, TLR1, TLR2, TLR3, STAT1, CCL5, TLR6, CXCL11, CCL4, TLR7, TLR8, TLR9, CXCL10, MYD88, IRF5, IRF7, CASP8, PIK3R5
KEGG_PATHWAY	mmu05160:Hepatitis C	19	1.81818	1.30787	2.12589	434	136	7691	2.47576	0.132056	0.00392639	0.748355	0.00748355	0.00058	RNASEL, TNF, LDLR, OAS3, TLR3, OAS2, STAT1, STAT2, IRF9, DDX58, IFIT1, CDKN1A, IRF7, OAS1B, PIK3R5, OAS1A, EIF2AK2, OAS1G, IFIT1BL1
KEGG_PATHWAY	mmu04662:B cell receptor signaling pathway	18	1.72249	2.18805	5.57187	434	70	7691	4.55688	5.06e-05	4.22e-06	0.000268	2.68e-06	2.07e-07	PTPN6, CR2, LYN, CD72, VAV1, BTK, CARD11, CD19, FCGR2B, PLCG2, GM11787, CD22, PIK3AP1, CD79B, PIK3R5, CD79A, INPP5D, BLNK
KEGG_PATHWAY	mmu04640:Hematopoietic cell lineage	18	1.72249	1.90794	4.3041	434	85	7691	3.75272	0.000936	5.51e-05	0.00496474	4.96e-05	3.84e-06	FCER2A, IL2RA, TNF, CR2, ANPEP, IL7R, FCGR1, IL6RA, CD37, CD19, CD33, MS4A1, CD2, CSF3R, CD22, CD4, IL3RA, CD7
KEGG_PATHWAY	mmu05150:Staphylococcus aureus infection	17	1.62679	2.59101	7.07676	434	50	7691	6.02521	1.58e-06	2.63e-07	8.38e-06	8.38e-08	6.48e-09	C3AR1, C5AR1, CFB, C4B, FCGR4, ITGB2, C1QC, FCGR1, FCGR3, C1QA, C1QB, FCGR2B, H2-OB, C2, CFD, SELPLG, PTAFR
KEGG_PATHWAY	mmu04940:Type I diabetes mellitus	17	1.62679	2.28067	5.60555	434	62	7691	4.85904	4.68e-05	4.68e-06	0.000248	2.48e-06	1.92e-07	H2-Q2, H2-K1, H2-Q10, TNF, H2-M3, H2-Q1, H2-D1, GZMB, H2-Q6, PTPRN, H2-Q7, H2-OB, H2-T22, H2-T23, FASL, H2-T10, H2-T24
KEGG_PATHWAY	mmu05416:Viral myocarditis	17	1.62679	1.93109	4.09328	434	79	7691	3.81342	0.00151992	7.61e-05	0.00806718	8.07e-05	6.23e-06	H2-Q2, H2-K1, BID, H2-Q10, H2-M3, H2-Q1, H2-D1, ITGB2, H2-Q6, H2-Q7, H2-OB, CASP8, H2-T22, H2-T23, H2-T10, H2-T24, SGCB
KEGG_PATHWAY	mmu05323:Rheumatoid arthritis	17	1.62679	1.87732	3.87445	434	82	7691	3.67391	0.00251444	0.00012	0.013352	0.00013352	1.03e-05	TCIRG1, CCL3, CCL2, TNF, IL18, TLR2, ACP5, ITGB2, CCL5, MMP3, ATP6V1D, ATP6V0C, CTSL, CCL12, TNFSF13B, H2-OB, ATP6V0D2
KEGG_PATHWAY	mmu05142:Chagas disease (American trypanosomiasis)	17	1.62679	1.54837	2.61854	434	103	7691	2.92486	0.0444188	0.00151337	0.240692	0.00240691	0.000186	CCL3, TNF, CCL2, TLR2, CCL5, TLR6, C1QC, TLR9, C1QA, C1QB, CCL12, MYD88, CASP8, FASL, PIK3R5, NOS2, PLCB2
KEGG_PATHWAY	mmu04668:TNF signaling pathway	17	1.62679	1.46668	2.32985	434	109	7691	2.76386	0.0846285	0.00259736	0.467893	0.00467893	0.000362	TNF, CCL2, GM5431, CCL5, MMP3, CXCL10, VCAM1, CCL12, NOD2, TNFRSF1B, CASP8, RIPK3, BCL3, MLKL, PIK3R5, MAP3K14, TRAF5
KEGG_PATHWAY	mmu05332:Graft-versus-host disease	16	1.5311	2.44696	5.92082	434	52	7691	5.45268	2.27e-05	3.24e-06	0.00012	1.2e-06	9.29e-08	H2-Q2, H2-K1, H2-Q10, TNF, H2-M3, H2-Q1, H2-D1, GZMB, H2-Q6, H2-Q7, H2-OB, H2-T22, H2-T23, FASL, H2-T10, H2-T24
KEGG_PATHWAY	mmu05330:Allograft rejection	16	1.5311	2.34005	5.451	434	56	7691	5.0632	6.67e-05	5.13e-06	0.000354	3.54e-06	2.73e-07	H2-Q2, H2-K1, H2-Q10, TNF, H2-M3, H2-Q1, H2-D1, GZMB, H2-Q6, H2-Q7, H2-OB, H2-T22, H2-T23, FASL, H2-T10, H2-T24
KEGG_PATHWAY	mmu05320:Autoimmune thyroid disease	15	1.43541	1.90455	3.37532	434	71	7691	3.74392	0.00791522	0.000331	0.042139	0.00042139	3.26e-05	H2-Q2, H2-K1, H2-Q10, H2-M3, H2-Q1, H2-D1, GZMB, H2-Q6, H2-Q7, H2-OB, H2-T22, H2-T23, FASL, H2-T10, H2-T24
KEGG_PATHWAY	mmu04610:Complement and coagulation cascades	15	1.43541	1.80637	3.03217	434	76	7691	3.4976	0.0173639	0.000649	0.0928606	0.000928606	7.18e-05	C3AR1, A2M, C5AR1, CR2, F10, CFB, C4B, SERPING1, F7, C1QC, C1QA, C1QB, C2, CFD, PLAU
KEGG_PATHWAY	mmu04621:NOD-like receptor signaling pathway	14	1.33971	2.12187	3.80937	434	57	7691	4.35257	0.0029204	0.000127	0.0155107	0.000155107	1.2e-05	TNF, CCL2, IL18, NLRP1B, CCL5, CARD6, CCL12, NOD2, NOD1, NAIP2, MEFV, CASP8, PSTPIP1, PYCARD
KEGG_PATHWAY	mmu05161:Hepatitis B	14	1.33971	0.764935	0.226376	434	146	7691	1.69929	1	0.278654	59.3778	0.593778	0.0672434	DDX58, STAT6, CDKN1A, IFIH1, TNF, MYD88, IRF7, CASP8, TLR2, TLR3, PIK3R5, FASL, STAT1, STAT2
KEGG_PATHWAY	mmu04623:Cytosolic DNA-sensing pathway	13	1.24402	1.84784	2.5946	434	64	7691	3.59962	0.0468797	0.00154764	0.254334	0.00254334	0.000197	DDX58, TMEM173, IRF7, IL18, RIPK3, PYCARD, TREX1, CCL5, CCL4, AIM2, CXCL10, ADAR, ZBP1
KEGG_PATHWAY	mmu05140:Leishmaniasis	13	1.24402	1.84784	2.5946	434	64	7691	3.59962	0.0468797	0.00154764	0.254334	0.00254334	0.000197	CYBA, PTPN6, TNF, MYD88, NCF4, H2-OB, FCGR4, TLR2, ITGB2, NOS2, STAT1, FCGR1, FCGR3
KEGG_PATHWAY	mmu05133:Pertussis	13	1.24402	1.63839	1.99325	434	74	7691	3.11318	0.175087	0.00518858	1.01567	0.0101567	0.000789	C1QA, C1QB, TNF, NOD1, MYD88, C4B, IRF8, PYCARD, ITGB2, SERPING1, NOS2, C2, C1QC
KEGG_PATHWAY	mmu04666:Fc gamma R-mediated phagocytosis	12	1.14833	1.34005	1.0531	434	84	7691	2.5316	0.825693	0.0389253	8.84915	0.0884915	0.00713402	PTPRC, DOCK2, FCGR2B, LYN, HCK, PLCG2, GM11787, PIK3R5, INPP5D, FCGR1, VAV1, WAS
KEGG_PATHWAY	mmu05145:Toxoplasmosis	12	1.14833	1.01812	0.447457	434	105	7691	2.02528	0.999757	0.1592	35.6897	0.356897	0.0335365	IRGM1, IGTP, TNF, MYD88, CCR5, LDLR, IL10RA, H2-OB, CASP8, TLR2, NOS2, STAT1
KEGG_PATHWAY	mmu05144:Malaria	10	0.956938	1.88437	1.8015	434	48	7691	3.69192	0.259306	0.00786803	1.57943	0.0157943	0.00122944	VCAM1, CCL12, CCL2, TNF, MYD88, IL18, TLR2, ITGB2, HGF, TLR9
KEGG_PATHWAY	mmu05321:Inflammatory bowel disease (IBD)	10	0.956938	1.58669	1.17517	434	59	7691	3.00359	0.728472	0.0305634	6.68089	0.0668089	0.00532874	STAT6, NOD2, IL12RB1, TNF, IL18, IL21R, H2-OB, TLR2, IL2RG, STAT1
KEGG_PATHWAY	mmu04210:Apoptosis	10	0.956938	1.56244	1.12774	434	60	7691	2.95353	0.76778	0.0333852	7.4517	0.074517	0.00596603	BID, TNFSF10, TNF, CSF2RB2, CASP8, CSF2RB, PIK3R5, FASL, MAP3K14, IL3RA
KEGG_PATHWAY	mmu04622:RIG-I-like receptor signaling pathway	10	0.956938	1.38187	0.795445	434	68	7691	2.60606	0.96278	0.0676244	16.016	0.16016	0.0133968	DDX58, IFIH1, TMEM173, TNF, ISG15, IRF7, CASP8, TRIM25, DHX58, CXCL10
KEGG_PATHWAY	mmu05340:Primary immunodeficiency	9	0.861244	2.22987	2.21795	434	34	7691	4.69091	0.108181	0.00326587	0.605407	0.00605406	0.000469	PTPRC, CD19, TAP1, CD4, IL2RG, CD79A, IL7R, BLNK, BTK
KEGG_PATHWAY	mmu04664:Fc epsilon RI signaling pathway	9	0.861244	1.22987	0.421125	434	68	7691	2.34545	0.999875	0.167605	37.9206	0.379206	0.0361696	TNF, LYN, PLCG2, GM11787, FCER1G, PIK3R5, INPP5D, VAV1, BTK
KEGG_PATHWAY	mmu00100:Steroid biosynthesis	8	0.76555	2.89948	3.21036	434	19	7691	7.46156	0.0115521	0.000447	0.0616081	0.000616081	4.76e-05	CYP51, SC5D, MSMO1, LIPA, SQLE, HSD17B7, NSDHL, FDFT1
KEGG_PATHWAY	mmu05134:Legionellosis	8	0.76555	1.31451	0.389599	434	57	7691	2.48719	0.999949	0.179247	40.7757	0.407757	0.0396697	TNF, MYD88, NAIP2, IL18, CASP8, PYCARD, TLR2, ITGB2
KEGG_PATHWAY	mmu05143:African trypanosomiasis	7	0.669856	1.82548	0.826321	434	35	7691	3.54424	0.95244	0.064068	14.9169	0.149169	0.0124051	VCAM1, TNF, MYD88, IL18, FASL, PLCB2, TLR9
KEGG_PATHWAY	mmu00511:Other glycan degradation	6	0.574163	2.56244	1.48484	434	18	7691	5.90707	0.466206	0.0159672	3.27462	0.0327462	0.00256942	MAN2B2, HEXA, HEXB, NEU1, FUCA2, GBA
KEGG_PATHWAY	mmu00531:Glycosaminoglycan degradation	6	0.574163	2.34005	1.17692	434	21	7691	5.0632	0.726989	0.0311684	6.65392	0.0665392	0.00530653	GNS, HPSE, HEXA, HEXB, GALNS, IDUA
KEGG_PATHWAY	mmu00900:Terpenoid backbone biosynthesis	6	0.574163	2.2088	1.00571	434	23	7691	4.62292	0.859025	0.042603	9.86942	0.0986942	0.00799723	MVD, HMGCR, MVK, ACAT2, IDI1, PMVK
KEGG_PATHWAY	mmu04672:Intestinal immune network for IgA production	6	0.574163	1.34005	0.165254	434	42	7691	2.5316	1	0.335865	68.3511	0.683511	0.085062	ICOSL, TNFSF13B, CXCR4, ITGB7, H2-OB, MAP3K14
KEGG_PATHWAY	mmu00603:Glycosphingolipid biosynthesis - globo series	4	0.382775	2.24051	0.322853	434	15	7691	4.72565	0.999995	0.212242	47.5496	0.475496	0.048641	GLA, HEXA, HEXB, NAGA
PIR_SUPERFAMILY	PIRSF001191:matrix metalloproteinase, stromelysin type	4	0.382775		0.288653	91	19	1807	4.18045	0.996681	0.942387	51.4455	0.514455	0.064948	MMP10, MMP8, MMP27, MMP3
PIR_SUPERFAMILY	PIRSF037595:toll-like receptor, 1/2/4/6/10 types [Parent=PIRSF800008]	3	0.287081		1.13056	91	3	1807	19.8571	0.455405	0.455405	7.40363	0.0740363	0.00712406	TLR1, TLR2, TLR6
PIR_SUPERFAMILY	PIRSF001154:complement B/C2	2	0.191388		0.175871	91	2	1807	19.8571	0.999831	0.94475	66.7005	0.667005	0.0971582	CFB, C2
PIR_SUPERFAMILY	PIRSF001093:beta-hexosaminidase, subunit alpha/subunit beta, eukaryotic type	2	0.191388		0.175871	91	2	1807	19.8571	0.999831	0.94475	66.7005	0.667005	0.0971582	HEXA, HEXB
PIR_SUPERFAMILY	PIRSF001956:cytokine IL-3/IL-5/GM-CSF receptor common beta chain	2	0.191388		0.175871	91	2	1807	19.8571	0.999831	0.94475	66.7005	0.667005	0.0971582	CSF2RB2, CSF2RB
SMART	SM00409:IG	46	4.40191		2.85674	509	518	10425	1.81881	0.0273916	0.0034657	0.13908	0.0013908	0.000106	FCRL1, LY9, GM5150, GM15448, CD48, VCAM1, SIRPB1A, SIRPB1B, MYOM2, LILRA6, CD22, CD4, SEMA3B, GM14548, CD200R4, CEACAM1, CD7, HAVCR2, ICOSL, A530064D06RIK, CD300E, FCGR4, FCGR1, NCR1, SIRPA, FCGR3, IL6RA, PIRB, PIRA2, BTLA, CD84, IGKV5-43, SIGLEC1, IGHV3-6, CD19, FCGR2B, CD300A, CD33, CD274, VSIR, CD300LF, CD79B, CD79A, TREML2, TREM2, CD300LD
SMART	SM00233:PH	30	2.87081		3.70013	509	253	10425	2.42862	0.00397302	0.000796	0.0199468	0.000199468	1.53e-05	PLEKHM2, PLEKHM1, FERMT3, CYTH4, ARHGAP15, SKAP2, BTK, PLEKHO2, DOCK10, RASA3, RASA4, FGD3, FGD4, ABR, PLEK, OSBPL8, STAP1, ARHGEF5, PSD4, ARHGAP27, ARHGAP24, VAV1, ARHGAP25, ADAP2, DOK3, DEF6, PLCG2, PLEKHN1, SH3BP2, DNM2
SMART	SM00407:IGc1	25	2.39234		9.41229	509	98	10425	5.22483	7.73e-09	7.73e-09	3.87e-08	3.87e-10	2.96e-11	H2-D1, GM7030, B2M, SIRPB1A, SIRPB1B, H2-T10, H2-K1, H2-Q2, H2-Q10, H2-Q4, H2-Q5, H2-M3, H2-Q1, GM11127, H2-Q6, SIRPA, H2-Q7, H2-EB2, GM8909, IGHD, H2-OB, TCRG-C2, H2-T22, H2-T23, H2-T24
SMART	SM00034:CLECT	24	2.29665		6.48678	509	124	10425	3.96413	6.5e-06	3.25e-06	3.26e-05	3.26e-07	2.49e-08	FCER2A, KLRC2, KLRA17, SELL, KLRK1, CD72, KLRG1, CD93, CLEC12A, CLEC4E, KLRA8, CD69, KLRB1F, KLRE1, CLEC2D, KLRA4, CLEC4A1, KLRA7, CLEC4A3, KLRD1, KLRB1C, KLRC1, KLRA3, CLEC2I
SMART	SM00326:SH3	20	1.91388		1.35428	509	197	10425	2.07932	0.594556	0.0724708	4.42306	0.0442306	0.00345292	FYB, OSTF1, FGR, LYN, NCF4, HCLS1, HCK, MYO7A, ARHGEF5, ABI3, MYO1F, SKAP2, VAV1, BTK, SLA, DOCK2, PLCG2, PSTPIP1, GRAP2, SASH3
SMART	SM00184:RING	20	1.91388		0.631587	509	234	10425	1.75054	0.99505	0.282352	23.3568	0.233568	0.0201333	DTX4, RNF144B, TRIM34B, DTX3L, TRIM34A, PML, TRIM25, TRIM12C, TRIM21, TRIM30B, TRIM30A, TRIM5, RNF114, TRIM12A, TRIM30D, TRIM30C, RNF25, RBCK1, TRAF5, NEURL3
SMART	SM00252:SH2	18	1.72249		3.93922	509	103	10425	3.57926	0.00229283	0.000574	0.0115021	0.000115021	8.79e-06	PTPN6, LYN, STAP1, FGR, HCK, VAV1, STAT2, HSH2D, BTK, SLA, STAT6, SH2D2A, SH2D1B1, PLCG2, INPP5D, GRAP2, SH3BP2, BLNK
SMART	SM00336:BBOX	13	1.24402		3.39496	509	61	10425	4.36487	0.00800671	0.00133893	0.0402757	0.000402757	3.08e-05	TRIM34B, TRIM29, TRIM34A, PML, TRIM12C, TRIM21, TRIM30B, TRIM30A, TRIM5, TRIM12A, MEFV, TRIM30D, TRIM30C
SMART	SM00255:TIR	9	0.861244		3.99661	509	23	10425	8.01444	0.00200929	0.00067	0.0100784	0.000100784	7.71e-06	MYD88, TLR1, TLR13, TLR2, TLR3, TLR6, TLR7, TLR8, TLR9
SMART	SM00449:SPRY	9	0.861244		0.49556	509	75	10425	2.45776	0.999538	0.34735	31.9477	0.319477	0.0289998	TRIM5, TRIM30A, TRIM30D, TRIM34B, TRIM34A, TRIM30C, TRIM25, TRIM21, TRIM12C
SMART	SM00199:SCY	8	0.76555		0.994894	509	48	10425	3.41356	0.881019	0.132309	10.1183	0.101183	0.00812311	CCL12, CCL3, CCL2, CCL5, CXCL11, CCL4, CCL7, CXCL10
SMART	SM00324:RhoGAP	8	0.76555		0.425389	509	64	10425	2.56017	0.999917	0.37485	37.5501	0.375501	0.035357	ARHGAP30, TAGAP, ABR, ARHGAP19, ARHGAP27, ARHGAP15, ARHGAP24, ARHGAP25
SMART	SM00207:TNF	7	0.669856		3.04806	509	16	10425	8.96058	0.0177142	0.00255003	0.0895231	0.000895231	6.85e-05	TNFSF10, TNFSF4, TNF, FASL, TNFSF12, TNFSF9, TNFSF8
SMART	SM00645:Pept_C1	7	0.669856		2.07575	509	23	10425	6.23345	0.154919	0.0166914	0.839934	0.00839934	0.000645	CTSL, CTSZ, 4930486L24RIK, CTSC, CTSB, CTSS, CTSH
SMART	SM01289:SM01289	7	0.669856		1.68309	509	27	10425	5.30998	0.341856	0.0373161	2.07447	0.0207447	0.00160152	MEFV, MNDAL, PYCARD, IFI203, AIM2, IFI205, IFI204
SMART	SM00312:PX	6	0.574163		0.298855	509	42	10425	2.92591	0.999999	0.469166	50.251	0.50251	0.0519822	NCF4, SNX2, PXK, SNX30, HS1BP3, SNX20
SMART	SM00348:IRF	5	0.478469		2.12371	509	9	10425	11.3785	0.139858	0.0166005	0.752118	0.00752118	0.000577	IRF9, IRF5, IRF7, IRF8, IRF2
SMART	SM00208:TNFR	5	0.478469		0.571436	509	23	10425	4.45246	0.998036	0.306943	26.8265	0.268265	0.023598	TNFRSF22, TNFRSF9, TNFRSF1B, TNFRSF23, TNFRSF26
SMART	SM00134:LU	5	0.478469		0.571436	509	23	10425	4.45246	0.998036	0.306943	26.8265	0.268265	0.023598	LY6A, LY6C1, LY6E, LY6I, LY6C2
SMART	SM01243:SM01243	4	0.382775		1.3516	509	7	10425	11.7036	0.596865	0.0674974	4.45042	0.0445042	0.00347473	IRF9, IRF5, IRF7, IRF8
SMART	SM00258:SAND	4	0.382775		1.16831	509	8	10425	10.2407	0.754043	0.0953304	6.78722	0.0678722	0.00535952	SP100, C130026I21RIK, SP110, SP140
SMART	SM00848:SM00848	4	0.382775		0.244662	509	19	10425	4.31186	1	0.503609	56.9295	0.569295	0.0623737	CTSL, 4930486L24RIK, CTSS, CTSH
SMART	SM00302:GED	3	0.287081		0.469402	509	6	10425	10.2407	0.999744	0.352943	33.9311	0.339311	0.0311932	MX1, MX2, DNM2
SMART	SM00964:SM00964	3	0.287081		0.36487	509	7	10425	8.77772	0.999987	0.415454	43.1648	0.431648	0.0422806	STAT6, STAT1, STAT2
SMART	SM00053:DYNc	3	0.287081		0.36487	509	7	10425	8.77772	0.999987	0.415454	43.1648	0.431648	0.0422806	MX1, MX2, DNM2
SMART	SM00077:ITAM	3	0.287081		0.36487	509	7	10425	8.77772	0.999987	0.415454	43.1648	0.431648	0.0422806	FCER1G, CD79B, CD79A
SMART	SM00167:VPS9	3	0.287081		0.283915	509	8	10425	7.6805	1	0.471123	52.0098	0.520098	0.0545876	RINL, RABGEF1, RIN3
SMART	SM00107:BTK	3	0.287081		0.283915	509	8	10425	7.6805	1	0.471123	52.0098	0.520098	0.0545876	RASA3, RASA4, BTK
SMART	SM01026:SM01026	3	0.287081		0.220599	509	9	10425	6.82711	1	0.520432	60.1729	0.601729	0.0679695	LYST, WDFY4, NBEAL2
SMART	SM00636:Glyco_18	3	0.287081		0.170853	509	10	10425	6.1444	1	0.577714	67.4756	0.674756	0.0822929	CHIL4, CHIL1, CHIL3
SMART	SM00128:IPPc	3	0.287081		0.170853	509	10	10425	6.1444	1	0.577714	67.4756	0.674756	0.0822929	INPP5J, SYNJ1, INPP5D
SMART	SM01359:SM01359	3	0.287081		0.131734	509	11	10425	5.58582	1	0.61541	73.8357	0.738357	0.0974345	A2M, C4A, C4B
SMART	SM01361:SM01361	3	0.287081		0.131734	509	11	10425	5.58582	1	0.61541	73.8357	0.738357	0.0974345	A2M, C4A, C4B
SMART	SM00550:Zalpha	2	0.191388		0.137082	509	2	10425	20.4813	1	0.619348	72.9319	0.729319	0.095088	ZBP1, ADAR
UP_KEYWORDS	Membrane	422	40.3828		4.58816	923	8683	22680	1.19422	0.000664	2.66e-05	0.00258133	2.58e-05	1.89e-06	KLRC2, SC5D, AIF1, PLEKHM1, OSMR, BTC, PTGS1, TESPA1, BTK, TMEM140, SIRPB1A, SIRPB1B, TMEM144, CH25H, GNG2, ADAM8, KLRD1, AUP1, ICOSL, GBP6, GBP5, PTPRH, NCF4, GBP9, PTPRN, SIRPA, IGHD, ARL8A, KLRC1, RTP4, CSF2RB2, ATP6V0C, SLC28A2, GM14005, CD300E, SECTM1A, GNGT2, RGS1, ADAP2, FAM151A, RGS2, CD300A, KLRE1, SYTL2, TREML2, OPRM1, LDLR, TRPV2, ATP10A, H2-D1, LY9, SCIMP, NOD2, NOD1, GM21975, 1810011…
UP_KEYWORDS	Phosphoprotein	341	32.6316		0.674885	923	7617	22680	1.10005	0.997774	0.105101	21.1405	0.211405	0.017201	MOCOS, CTTNBP2NL, SC5D, GDA, PRR14, PLEKHM2, AIF1, PLEKHM1, S100A9, CMTR1, PTTG1, TESPA1, BTK, FLI1, MYD88, APOE, HCAR2, AUP1, C5AR2, C5AR1, LIG1, NCF4, VTI1B, OPTN, PTPRN, SIRPA, BAZ1A, CCR5, PARP12, ASCC3, PARP14, EIF2AK2, GRAP2, BIN2, OSTF1, CSF2RB2, TDRD7, ALDOC, CD72, NAGK, MOV10, PPP1R3B, CD69, LYL1, NAGA, FCER1G, SLC28A2, HAP1, TYROBP, BLNK, ABR, LAMTOR1, IKZF1, OSBPL8, FAM111A, TAOK3, TRE…
UP_KEYWORDS	Transmembrane helix	321	30.7177		1.35294	923	6938	22680	1.13687	0.688696	0.0250502	4.43668	0.0443668	0.00330981	SLC36A1, KLRC2, SC5D, AW112010, KLRA17, ADCY7, OSMR, BTC, CD53, SIDT1, TMEM140, SIRPB1A, SIRPB1B, TMEM144, CLEC4E, CH25H, INSIG1, ADAM8, KLRD1, HCAR2, MUC13, GGTA1, AUP1, PLD3, C5AR2, ICOSL, C5AR1, PTPRH, PLD4, GBP9, VTI1B, GPR132, PTPRN, SIRPA, TMEM150A, LHFPL2, CD37, CCR5, ABCB1A, CD33, IGHD, KLRC1, GPR146, FCER2A, RTP4, CSF2RB2, CD72, GPR141, ATP6V0C, SLC11A1, CD68, CD69, FCER1G, SLC28A2, GM14…
UP_KEYWORDS	Transmembrane	321	30.7177		1.28347	923	6955	22680	1.13409	0.747142	0.02883	5.20632	0.0520632	0.00389843	SLC36A1, KLRC2, SC5D, AW112010, KLRA17, ADCY7, OSMR, BTC, CD53, SIDT1, TMEM140, SIRPB1A, SIRPB1B, TMEM144, CLEC4E, CH25H, INSIG1, ADAM8, KLRD1, HCAR2, MUC13, GGTA1, AUP1, PLD3, C5AR2, ICOSL, C5AR1, PTPRH, PLD4, GBP9, VTI1B, GPR132, PTPRN, SIRPA, TMEM150A, LHFPL2, CD37, CCR5, ABCB1A, CD33, IGHD, KLRC1, GPR146, FCER2A, RTP4, CSF2RB2, CD72, GPR141, ATP6V0C, SLC11A1, CD68, CD69, FCER1G, SLC28A2, GM14…
UP_KEYWORDS	Glycoprotein	295	28.2297		28.9508	923	3815	22680	1.90007	2.88e-28	9.61e-29	1.12e-27	1.12e-29	8.19e-31	SLC36A1, GDF3, A2M, ADCY7, FAM20A, OSMR, BTC, PTGS1, CD53, SIDT1, DNASE1L1, CD48, CLEC4E, APOD, APOE, CH25H, BC028528, PLA1A, CFD, ADAM8, KLRD1, MUC13, GGTA1, PLD3, C5AR2, ICOSL, F10, C5AR1, C4B, GPR132, SERPING1, F7, PTPRN, SIRPA, TMEM150A, VEGFB, C1QA, C1QB, CD37, NPC2, CCR5, ABCB1A, CD33, IGHD, GPR146, FCER2A, CSF2RB2, IFI30, ACP5, OAS2, CD72, GPR141, SLC11A1, CD68, LGALS3BP, CHIL1, CD69, NAGA…
UP_KEYWORDS	Signal	276	26.4115		11.3665	923	4543	22680	1.49282	1.11e-10	1.38e-11	4.3e-10	4.3e-12	3.14e-13	GDF3, A2M, FAM20A, OSMR, BTC, PTGS1, SIDT1, IGHV1-19, C1QC, B2M, DNASE1L1, CD48, SIRPB1A, SIRPB1B, APOD, APOE, LILRA6, BC028528, PLA1A, CFD, ADAM8, KLRD1, MUC13, ICOSL, F10, C4A, C4B, PTPRH, SERPING1, F7, WFDC17, PTPRN, SIRPA, TMEM150A, VEGFB, PIRA2, C1QA, RETN, C1QB, ADAMTS6, NPC2, CD33, PLA2G2E, HSD17B11, FCER2A, CSF2RB2, IFI30, ACP5, CHIL4, CD68, LGALS3BP, CHIL1, CHIL3, NAGA, GALNS, FCER1G, FG…
UP_KEYWORDS	Disulfide bond	255	24.4019		27.719	923	3124	22680	2.00572	4.92e-27	9.85e-28	1.91e-26	1.91e-28	1.4e-29	SLC36A1, GDF3, A2M, FAM20A, OSMR, BTC, PTGS1, C1QC, B2M, DNASE1L1, CD48, ISG15, APOD, CLEC4E, PLA1A, CFD, ADAM8, KLRD1, HCAR2, MUC13, C5AR2, ICOSL, F10, C5AR1, C4A, C4B, GPR132, SERPING1, F7, PTPRN, SIRPA, VEGFB, C1QA, RETN, C1QB, ADAMTS6, NPC2, CCR5, CD33, IGHD, PLA2G2E, FCER2A, CSF2RB2, IFI30, ACP5, CD72, CHIL4, CD68, LGALS3BP, CHIL1, CD69, CHIL3, NAGA, GALNS, FCER1G, FGL2, PLTP, TYROBP, CFB, C…
UP_KEYWORDS	Cytoplasm	242	23.1579		5.4908	923	4404	22680	1.35024	8.31e-05	4.38e-06	0.000323	3.23e-06	2.36e-07	CTTNBP2NL, GDF3, S100A8, PLEKHM2, AIF1, PLEKHM1, S100A9, PTTG1, TESPA1, ISG20, BTK, MYD88, ISG15, OASL1, GBP5, NCF4, POLB, DCTN5, IFI44, OPTN, PARP14, TGFBRAP1, EIF2AK2, GRAP2, BIN2, HSD17B11, OSTF1, TDRD7, OAS3, PXK, OAS2, ACAT2, CHIL4, MOV10, CHIL1, CHIL3, HAP1, DHX58, BLNK, IKZF1, TRIM34A, FAM111A, TAOK3, TREX1, PBP2, LGALS8, SULT6B1, FNIP1, LGALS9, ADAP2, RGS1, PARP9, RGS2, BCL2A1A, ADAR, TRP…
UP_KEYWORDS	Alternative splicing	221	21.1483		0.61813	923	4779	22680	1.13631	0.999165	0.11504	24.0919	0.240919	0.0199359	PLEKHM2, OSMR, FAM105A, PTTG1, SIDT1, TESPA1, ISG20, MYD88, BC028528, CFD, GGTA1, ICOSL, GBP5, PLD4, PARP11, SIRPA, VEGFB, ASCC3, PARP14, IGHD, CD33, TGFBRAP1, HSD17B11, FCER2A, OAS2, PXK, CD68, CHIL1, HAP1, ABR, IKZF1, TRIM34A, PBP2, UAP1L1, HGF, SLAMF7, LGALS9, BTLA, RGS1, PARP9, CD300A, NXPE4, SYTL2, TRAFD1, KLRB1C, ADAR, OPRM1, 2310030G06RIK, MYO7A, H2-D1, FCRL1, SLIRP, PMVK, VILL, ART3, NOD2…
UP_KEYWORDS	Cell membrane	169	16.1722		0.135584	923	3759	22680	1.10473	1	0.352034	73.1839	0.731839	0.0916743	SLC36A1, S100A8, AIF1, S100A9, TLR1, BTC, TLR2, CD53, TNFSF12, TLR6, BTK, CD48, MS4A1, MCOLN1, GNG2, MLKL, HCAR2, PAG1, MUC13, C5AR2, C5AR1, BST2, BST1, MRGPRE, PSD4, GPR132, MRGPRG, PTPRN, TMEM150A, LAT2, ABCB1A, CCR5, CLEC12A, ARRB2, CD33, IGHD, VSIR, RIPK3, CD300LF, NEU1, BIN2, CD300LD, FCER2A, C3AR1, GPR146, FGR, CYSLTR1, SNX5, IFITM3, KLRK1, KCNA3, PXK, GPR141, CD68, P2RY6, APOBR, CNR2, NRRO…
UP_KEYWORDS	Metal-binding	155	14.8325		0.18874	923	3395	22680	1.12185	1	0.300607	64.7531	0.647531	0.0733513	APOBEC3, RNASEL, GDA, PDP2, APOBEC1, ZC3HAV1, LMO2, ADCY7, S100A8, AIF1, PLEKHM1, CNDP2, PTGS1, MMP8, S100A9, MMP3, ISG20, BTK, OASL2, CH25H, RABGEF1, RBCK1, ADAM8, GGTA1, RNF31, ZFP691, LIG1, DTX3L, POLB, OPTN, SP140, GNS, BAZ1A, PARP12, NBR1, RNF25, OAS1A, PLA2G2E, NEURL3, XDH, FCER2A, IFIH1, OAS3, ACP5, ITGB2, OAS2, ZMYND8, FTH1, ZFP456, ITGAX, GALNS, TRAF5, STK38L, FGD3, DHX58, FGD4, B4GALT5,…
UP_KEYWORDS	Immunity	127	12.1531		75.1457	923	401	22680	7.78217	1.84e-74	1.84e-74	7.15e-74	7.15e-76	5.22e-77	APOBEC3, ZC3HAV1, S100A8, TLR1, S100A9, TLR2, PGLYRP1, TLR3, TLR6, TLR7, C1QC, TLR8, B2M, BTK, TLR9, ISG20, NLRC5, MYD88, CLEC4E, OASL2, OASL1, MX1, CFD, MX2, PAG1, ICOSL, GBP5, BST2, C4B, IL27, SERPING1, C1QA, C1QB, LAT2, H2-OB, OAS1B, CD300LF, OAS1A, EIF2AK2, CD300LD, IFIH1, LST1, FGR, IFITM3, UNC93B1, OAS3, KLRK1, IFI30, SP110, OAS2, IIGP1, NRROS, DHX58, HAVCR2, H2-Q2, CFB, H2-Q1, TLR13, CD300…
UP_KEYWORDS	Receptor	125	11.9617		0.387725	923	2613	22680	1.17547	0.999999	0.190774	40.952	0.40952	0.0377555	KLRC2, KLRA17, OSMR, TLR1, TLR2, TLR3, TLR6, TLR7, TLR8, TLR9, CSF3R, HCAR2, KLRD1, C5AR2, C5AR1, PTPRH, A530064D06RIK, MRGPRE, GPR132, MRGPRG, PTPRN, CLEC12A, CCR5, LRP12, VSIR, CD300LF, KLRC1, CD300LD, C3AR1, FCER2A, GPR146, PLXNC1, CYSLTR1, CSF2RB2, KLRK1, ITGB2, GPR141, P2RY6, IL12RB1, ITGAX, ITGB7, CNR2, APOBR, FCER1G, TRAF5, HAVCR2, TLR13, CD300E, FCGR4, SLAMF7, ADGRG2, FCGR1, FCGR3, ADGRG3…
UP_KEYWORDS	Hydrolase	117	11.1962		7.31605	923	1646	22680	1.74662	1.24e-06	1.04e-07	4.83e-06	4.83e-08	3.53e-09	APOBEC3, GDA, RNASEL, PDP2, APOBEC1, GNPDA1, CNDP2, LGMN, MMP8, MMP3, DNASE1L1, ISG20, PLA1A, ADAM8, CFD, IDUA, PLD3, F10, GBP5, BST1, PTPRH, PLD4, F7, PTPRN, PNPLA7, GNS, ABCB1A, ASCC3, NEU1, PLA2G2E, GBP3, GBP2, IFIH1, ACP5, CTSA, MOV10, CHIL3, NAGA, GALNS, IIGP1, DHX58, PTPN6, CFB, TREX1, ATP13A2, LACTB2, PSMB8, PSMB9, DDX58, PLCG2, TGTP1, TGTP2, PLAU, ADAR, HELZ2, HEXA, SYNJ1, ATP10A, HEXB, M…
UP_KEYWORDS	Secreted	105	10.0478		3.78722	923	1685	22680	1.5312	0.00418883	0.00015	0.0163222	0.000163222	1.19e-05	GDF3, A2M, S100A8, TUFT1, FAM20A, IL18, MMP8, BTC, S100A9, PGLYRP1, TNFSF12, MMP3, CXCL11, C1QC, GDNF, B2M, CXCL10, ISG15, APOD, APOE, TGFBI, PLA1A, BC028528, CFD, MUC13, EBI3, F10, C4A, C4B, IL27, SERPING1, F7, C1QA, VEGFB, RETN, C1QB, NPC2, IGHD, PLA2G2E, HSD17B11, XDH, CCL3, CCL2, 4930486L24RIK, APOC2, IFI30, CCL5, CCL4, CCL7, CHIL4, LGALS3BP, CHIL1, CHIL3, APELA, FGL2, TFF1, PLTP, SRGN, HAVCR…
UP_KEYWORDS	Zinc	99	9.47368		0.173623	923	2099	22680	1.15895	1	0.313126	67.0467	0.670467	0.0778952	APOBEC3, GDA, RNASEL, APOBEC1, ZC3HAV1, S100A8, LMO2, PLEKHM1, MMP8, S100A9, MMP3, BTK, RABGEF1, RBCK1, ADAM8, RNF31, ZFP691, DTX3L, OPTN, SP140, BAZ1A, PARP12, NBR1, RNF25, NEURL3, IFIH1, ZMYND8, ZFP456, TRAF5, DHX58, FGD3, FGD4, SETDB2, IKZF1, TRIM34B, TRIM34A, VAV1, LACTB2, DDX58, CDKN1A, ADAP2, TRAFD1, ADAR, ZNFX1, HELZ2, MMP27, ANPEP, TRIM12C, TRIM5, MAN2B2, SMPDL3A, MICAL1, NOS2, RANBP2, ZF…
UP_KEYWORDS	Nucleotide-binding	90	8.61244		0.673633	923	1754	22680	1.26082	0.997818	0.103643	21.2015	0.212015	0.0172566	RNASEL, ADCY7, HELZ2, MYO7A, ATP10A, SLFN5, PMVK, BTK, NLRC5, TOR3A, NOD2, TMEM173, ARL11, NOD1, OASL2, GBP10, GBP11, GUCY1A3, MLKL, MX1, MX2, RHOF, CDK15, ATP8B4, RHOH, GBP8, ARL2, IRAK2, GBP7, GBP6, GBP5, LYN, LIG1, GBP9, PRKCH, ABCB1A, ASCC3, RFC2, RIPK3, MVK, ARL8A, OAS1A, MAP3K14, FLAD1, EIF2AK2, GBP4, GBP3, GBP2, IFIH1, FGR, MVD, MKNK2, MAPKAPK3, DCK, OAS3, OAS2, NLRP1B, NAGK, CMPK2, GFM2, …
UP_KEYWORDS	Innate immunity	86	8.22967		54.6556	923	241	22680	8.76845	5.67e-54	2.84e-54	2.21e-53	2.21e-55	1.61e-56	APOBEC3, ZC3HAV1, S100A8, LY86, TLR1, S100A9, PGLYRP1, TLR2, TLR3, LY9, TLR6, TLR7, C1QC, TLR8, TLR9, BTK, ISG20, NLRC5, NOD2, TMEM173, MYD88, CASP4, NOD1, SH2D1B1, OASL2, OASL1, CFD, MX1, MX2, LYN, BST2, C4B, IL27, HERC6, SERPING1, CD84, C1QA, C1QB, KLRG1, OAS1B, OAS1A, EIF2AK2, IL1F9, IFIH1, CD244, FGR, IFITM3, PML, KLRK1, UNC93B1, OAS3, RSAD2, OAS2, NLRP1B, SP110, NAIP2, MEFV, PSTPIP1, PYCARD,…
UP_KEYWORDS	Endoplasmic reticulum	62	5.93301		1.86782	923	997	22680	1.52805	0.296029	0.00873705	1.35574	0.0135574	0.000997	SC5D, FAM20A, HMGCR, ATP10A, PTGS1, TLR3, TLR7, TESPA1, TLR9, FDFT1, DNASE1L1, TOR3A, TMEM173, CASP4, CH25H, INSIG1, MX1, AUP1, PLD3, TMEM189, LPIN2, LPIN1, PNPLA7, NPC2, SQLE, SLC37A2, OAS1B, OAS1A, CYP51, CERS6, PML, UNC93B1, RSAD2, OAS2, ESYT1, DTNBP1, CHIL1, NUP210, ALOX5AP, CHIL3, TAP1, SHISA5, PYCARD, IIGP1, ZC3H12A, NRROS, NBEAL2, HAP1, NSDHL, MSMO1, TMC8, VAC14, OSBPL8, FADS1, FOXRED2, TR…
UP_KEYWORDS	Lysosome	61	5.83732		27.8539	923	249	22680	6.01966	3.59e-27	8.98e-28	1.4e-26	1.4e-28	1.02e-29	SLC36A1, LDLR, PLEKHM1, LGMN, HEXA, HEXB, TLR7, ASAH1, TLR9, HPSE, TPP1, CXCR4, MCOLN1, DPP7, PQLC2, IDUA, CLN3, CTSZ, VTI1B, CTSS, OSTM1, DNASE2A, PNPLA7, GNS, CTSL, NPC2, NBR1, CTSD, NEU1, CTSC, ARL8A, CTSB, CTSH, IFITM3, UNC93B1, PLBD1, ACP5, IFI30, CTSA, TPCN1, CD68, LAPTM5, NAGA, GALNS, FASL, SLC35F6, HAP1, GBA, IRGM1, LIPA, LAMTOR1, PSAP, HCK, GPR137B, ATP13A2, GLA, GLMP, MPO, CTNS, CLCN7, …
UP_KEYWORDS	Lipoprotein	56	5.35885		3.114	923	780	22680	1.76415	0.0195916	0.000638	0.0769135	0.000769135	5.62e-05	OPRM1, APOBEC3, APOBEC1, LDLR, SCIMP, SLA, CD48, ART3, ARL11, APOE, MS4A1, GNG2, RHOF, PAG1, RHOH, DPEP2, ARL2, FMNL1, CLN3, GBP5, BST2, LYN, BST1, SPECC1, RFTN1, LAT2, CCR5, APOL7A, APOL7B, GBP2, FCER2A, TNFRSF23, TNF, FGR, IFITM3, APOC2, KCNA3, OAS2, LY6A, VCAM1, LY6E, HRH2, APOBR, IIGP1, CD4, CD7, LY6C1, RAB8A, RAB8B, LAMTOR1, HCK, LY6I, ABCG1, LY6C2, RAB32, GNGT2
UP_KEYWORDS	Immunoglobulin domain	52	4.97608		8.20691	923	481	22680	2.65644	1.6e-07	1.45e-08	6.21e-07	6.21e-09	4.54e-10	FCRL1, LY9, GM15448, B2M, CD48, LILRA6, CSF3R, SEMA3B, CD200R4, CEACAM1, H2-K1, LAIR1, ICOSL, LILRB4A, NCR1, SIRPA, PIRA2, CD84, SIGLEC1, IL18BP, CD33, IGHD, VSIR, CD300LF, SEMA4D, LILR4B, TREM2, CD300LD, CD244, VCAM1, FCMR, CD2, CD22, CD4, GM14548, CD7, HAVCR2, CD300E, SLAMF7, FCGR1, FCGR3, IL6RA, PIRB, BTLA, CD19, IGHV3-6, FCGR2B, CD300A, CD274, CD79B, CD79A, TREML2
UP_KEYWORDS	Inflammatory response	43	4.11483		20.7447	923	161	22680	6.56272	4.62e-20	7.7e-21	1.8e-19	1.8e-21	1.31e-22	IL1F9, CCL3, CCL2, S100A8, LY86, TLR1, S100A9, TLR2, TLR3, NLRP1B, CCL5, TLR6, CXCL11, TLR7, CCL4, CCL7, TLR8, TLR9, CXCL10, CHIL4, CASP4, MYD88, MEFV, NAIP2, CHIL1, CHIL3, CNR2, PYCARD, PSTPIP1, NRROS, ZC3H12A, BCL6, HAVCR2, GBP5, LYN, C4B, IL27, HCK, TLR13, AIM2, CD180, CCL12, THEMIS2
UP_KEYWORDS	Lipid metabolism	41	3.92344		5.16178	923	417	22680	2.41596	0.000177	8.06e-06	0.000689	6.89e-06	5.03e-07	HSD17B11, CYP51, SC5D, LDLR, MVD, HMGCR, PTGS1, SORL1, ABHD5, CERS6, PLBD1, APOC2, PMVK, ACOX3, FDFT1, CH25H, APOBR, INSIG1, ETNK1, PLA1A, PLCB2, HPGDS, HSD17B7, GBA, NSDHL, PLD3, PLA2G16, MSMO1, LIPA, FADS1, PLD4, CYP4V3, LPIN2, NPC2, PLCG2, PLA2G7, NEU1, MVK, AACS, IDI1, PLA2G2E
UP_KEYWORDS	Signal-anchor	40	3.82775		4.20297	923	439	22680	2.23891	0.00161022	6.2e-05	0.00626659	6.27e-05	4.58e-06	TNFRSF22, FCER2A, TNF, GALNT7, GALNT6, IFITM3, KLRK1, ANPEP, TNFSF12, CD72, B3GNT5, CLEC4E, KLRA8, CD69, CLEC2D, KLRA4, KLRA7, FASL, KLRD1, PAG1, KLRA3, GGTA1, CLEC2I, B4GALT5, PLD3, TMPRSS2, TNFSF4, BST2, CHST3, RFNG, TNFSF9, TNFSF8, LAT2, TNFSF10, KLRG1, TNFSF13B, CLEC12A, KLRB1F, KLRB1C, SGCB
UP_KEYWORDS	Apoptosis	39	3.73206		2.81466	923	489	22680	1.95973	0.0386664	0.00115914	0.15323	0.0015323	0.000112	BID, S100A8, S100A9, MKNK2, PML, PGLYRP1, SP110, TNFSF12, DAXX, BTK, TMEM173, NOD1, NAIP2, CHIL1, CASP8, SHISA5, PYCARD, ZC3H12A, FASL, INPP5D, XAF1, HCAR2, TRAF5, SRGN, RNF144B, GZMA, GZMB, AIM2, DNASE2A, DDIT3, LCN2, IFIT2, MEF2D, RASSF5, TNFSF10, SERPINA3G, BCL2A1A, GADD45G, CYFIP2
UP_KEYWORDS	Protease	39	3.73206		1.94229	923	542	22680	1.7681	0.255758	0.00754548	1.14212	0.0114212	0.000839	CNDP2, LGMN, USP4, MMP8, MMP27, ANPEP, CTSA, MMP3, USP18, CASP4, TPP1, CASP8, LTF, C2, ADAM8, CFD, USP15, DPP7, DPEP2, TMPRSS2, CTSZ, F10, GZMA, CFB, GZMB, CTSS, F7, PSMB8, PSMB9, MMP10, CTSL, ADAM17, CTSD, CTSC, CTSB, USP25, CTSH, RNPEP, PLAU
UP_KEYWORDS	Endosome	37	3.54067		3.02212	923	443	22680	2.05229	0.0241532	0.000764	0.0950335	0.000950335	6.95e-05	LDLR, PLEKHM1, SNX5, IFITM3, SORL1, PML, SNX2, UNC93B1, TLR3, MITD1, DTNBP1, TLR7, TPCN1, TLR9, SLA, CD68, FAM21, CXCR4, RABGEF1, MCOLN1, SNX20, CLN3, IRGM1, RAB8A, WDFY1, VAC14, BST2, LAMTOR1, NCF4, TLR13, VTI1B, OPTN, PTPRN, ARL8A, TGFBRAP1, GRAP2, RIN3
UP_KEYWORDS	Cytoplasmic vesicle	33	3.15789		1.11609	923	489	22680	1.65824	0.870974	0.0409294	7.65432	0.0765432	0.00580055	SNX5, TLR1, UNC93B1, TLR2, TLR6, DTNBP1, TLR7, TLR9, MEFV, RINL, FASL, WIPF1, GPNMB, DPP7, HAP1, CEACAM1, FMNL1, IRGM1, RAB8A, C5AR1, RAB8B, HCK, OPTN, PTPRN, TRIM21, ARHGAP30, RAB32, CORO1A, ARRB2, NBR1, NEU1, RIN3, DNM2
UP_KEYWORDS	Lectin	31	2.96651		9.64397	923	173	22680	4.40308	5.83e-09	6.48e-10	2.27e-08	2.27e-10	1.66e-11	FCER2A, KLRA17, GALNT7, GALNT6, KLRK1, CD72, CLEC4E, CD93, KLRA8, CD69, CHIL3, CLEC2D, KLRA4, CLEC4A1, CD22, KLRA7, CLEC4A3, SELPLG, KLRD1, KLRA3, CLEC2I, SELL, LGALS8, LGALS9, SIGLEC1, KLRG1, CLEC12A, CD33, KLRB1F, KLRE1, KLRB1C
UP_KEYWORDS	GTP-binding	31	2.96651		3.26043	923	332	22680	2.29438	0.0140222	0.000471	0.0548996	0.000548996	4.01e-05	GFM2, ARL11, GBP10, IIGP1, GBP11, GUCY1A3, MX1, MX2, RHOF, RHOH, GM4070, GBP8, ARL2, GBP7, RAB8A, GBP6, IRGM1, ADSSL1, GBP5, RAB8B, GIMAP6, GBP9, RAB32, TUBA8, ARL8A, TGTP1, TGTP2, GBP4, GBP3, GBP2, DNM2
UP_KEYWORDS	Antiviral defense	29	2.77512		14.5229	923	100	22680	7.12589	7.82e-14	1.12e-14	3e-13	3e-15	2.09e-16	APOBEC3, IFIH1, RNASEL, ZC3HAV1, IFITM3, UNC93B1, OAS3, PML, RSAD2, OAS2, ISG20, ISG15, OASL2, OASL1, MX1, MX2, DHX58, ZBP1, TRIM34A, TRIM25, IFIT3, DDX58, IFIT2, IFIT1, IRF5, OAS1B, OAS1A, EIF2AK2, ADAR
UP_KEYWORDS	Polymorphism	29	2.77512		6.37469	923	209	22680	3.40952	1.09e-05	7.24e-07	4.22e-05	4.22e-07	3.08e-08	APOBEC3, TNF, CCL2, IL21R, LY9, CD72, B2M, LY6A, TOR3A, NOD1, KLRA4, FASL, NOS2, KLRD1, H2-K1, MNDAL, LY6I, SIRPA, PSMB8, PSMB9, CD84, CCL12, TNFSF13B, CCR5, FCGR2B, PARP14, OAS1B, SERPINB2, MOSPD2
UP_KEYWORDS	Zymogen	29	2.77512		6.19518	923	213	22680	3.34549	1.64e-05	9.12e-07	6.38e-05	6.38e-07	4.66e-08	LGMN, HEXA, MMP8, CTSA, MMP3, CASP4, TPP1, AOAH, CASP8, CFD, DPP7, TMPRSS2, CTSZ, F10, CFB, GZMA, GZMB, CTSS, F7, PSMB8, PSMB9, MMP10, CTSL, ADAM17, CTSD, CTSC, CTSB, CTSH, PLAU
UP_KEYWORDS	Cell adhesion	27	2.58373		0.259791	923	459	22680	1.44541	1	0.257276	54.9806	0.549806	0.0566361	FERMT3, ITGB2, LY9, VCAM1, LGALS3BP, LPXN, ITGAX, CD93, HPSE, KLRA8, ITGB7, TGFBI, PSTPIP1, CD2, CD22, KLRA4, CSF3R, KLRA7, SELPLG, KLRA3, PARVG, SELL, CD84, SIGLEC1, CD33, CYFIP2, ITGAD
UP_KEYWORDS	Cytokine	26	2.48804		5.06048	923	200	22680	3.19437	0.000224	9.72e-06	0.00087	8.7e-06	6.35e-07	GDF3, IL1F9, NAMPT, CCL3, TNF, CCL2, IL18, PGLYRP1, TNFSF12, CCL5, CXCL11, CCL4, CCL7, CXCL10, FASL, EBI3, TNFSF4, IL27, TNFSF9, TNFSF8, OSM, CCL12, TNFSF10, TNFSF13B, GRN, CXCL16
UP_KEYWORDS	Adaptive immunity	23	2.20096		9.19723	923	98	22680	5.76691	1.63e-08	1.63e-09	6.35e-08	6.35e-10	4.64e-11	HAVCR2, CD244, ADGRE1, ICOSL, LYN, LILRB4A, KLRK1, UNC93B1, LY9, SLAMF7, BTK, BTLA, CD84, PIRB, LAT2, SH2D1B1, SERPINA3G, TAP1, CD4, CD79B, CD79A, PAG1, CD7
UP_KEYWORDS	SH3 domain	21	2.00957		2.33779	923	208	22680	2.48083	0.11167	0.00328382	0.459416	0.00459416	0.000336	FYB, OSTF1, FGR, LYN, NCF4, HCLS1, HCK, MYO7A, ARHGEF5, ABI3, ARHGAP27, MYO1F, SKAP2, VAV1, BTK, SLA, DOCK2, PLCG2, PSTPIP1, GRAP2, SASH3
UP_KEYWORDS	SH2 domain	20	1.91388		6.24109	923	105	22680	4.68039	1.48e-05	8.68e-07	5.74e-05	5.74e-07	4.19e-08	PTPN6, LYN, STAP1, FGR, HCK, STAT1, VAV1, STAT2, HSH2D, BTK, SLA, STAT6, SH2D2A, SH2D1B1, PLCG2, INPP5D, GRAP2, RIN3, SH3BP2, BLNK
UP_KEYWORDS	Lipid biosynthesis	19	1.81818		2.89379	923	160	22680	2.91793	0.0323269	0.000995	0.127706	0.00127706	9.34e-05	HSD17B11, CYP51, SC5D, MSMO1, MVD, HMGCR, FADS1, PTGS1, ABHD5, CERS6, PMVK, FDFT1, CH25H, ETNK1, MVK, IDI1, HPGDS, HSD17B7, NSDHL
UP_KEYWORDS	NADP	19	1.81818		2.40241	923	175	22680	2.66782	0.0969792	0.00291032	0.395904	0.00395904	0.00029	HSD17B11, CYP51, SC5D, HMGCR, BST1, CYP4V3, FDFT1, RDH12, CYBA, ART3, CYBB, DHRS3, MTHFR, CYP4F18, AKR1C18, SQLE, MICAL1, NOS2, HSD17B7
UP_KEYWORDS	Lipid-binding	18	1.72249		1.40636	923	197	22680	2.24516	0.642703	0.0236505	3.92322	0.0392322	0.00291956	OSBPL8, FFAR4, SNX5, NCF4, ARHGEF5, CYTH4, SNX2, PBP2, PSD4, ESYT1, FABP3-PS1, BTK, APOD, ZFYVE26, FABP3, FABP4, FABP5, SNX20
UP_KEYWORDS	GTPase activation	17	1.62679		1.85679	923	163	22680	2.56273	0.302401	0.00874473	1.39062	0.0139062	0.00102252	ABR, TBC1D10C, TBC1D9, ARHGAP19, ARHGAP27, ARHGAP24, ARHGAP15, ARHGAP25, ARHGAP30, RGS1, ADAP2, RINL, RGS2, RASAL3, RASA3, RASA4, RIN3
UP_KEYWORDS	Actin-binding	17	1.62679		0.280145	923	252	22680	1.65764	1	0.245145	52.4632	0.524632	0.0528789	PARVG, PPP1R18, AIF1, MYO7A, MYO1F, PXK, VILL, TPM3, TNNI2, CORO1A, MEFV, CAPG, MICAL1, WIPF1, STK38L, LCP1, FGD4
UP_KEYWORDS	Sterol metabolism	16	1.5311		6.58503	923	62	22680	6.34117	6.69e-06	5.15e-07	2.6e-05	2.6e-07	1.9e-08	CYP51, SC5D, MSMO1, LDLR, MVD, HMGCR, SORL1, PMVK, FDFT1, NPC2, CH25H, APOBR, INSIG1, MVK, IDI1, NSDHL
UP_KEYWORDS	Steroid metabolism	16	1.5311		5.4908	923	74	22680	5.31288	8.32e-05	4.16e-06	0.000323	3.23e-06	2.36e-07	CYP51, SC5D, MSMO1, LDLR, MVD, HMGCR, SORL1, PMVK, FDFT1, NPC2, CH25H, APOBR, INSIG1, MVK, IDI1, NSDHL
UP_KEYWORDS	Chemotaxis	15	1.43541		3.45229	923	94	22680	3.92107	0.00903669	0.000313	0.0352949	0.000352949	2.58e-05	C3AR1, CCL3, CCL2, C5AR1, S100A8, S100A9, CCL5, CXCL11, CCL4, CCL7, LGALS9, CXCL10, CCL12, CXCL16, PTAFR
UP_KEYWORDS	Steroid biosynthesis	13	1.24402		6.57675	923	38	22680	8.40623	6.81e-06	4.86e-07	2.65e-05	2.65e-07	1.93e-08	CYP51, HSD17B11, SC5D, MSMO1, MVD, HMGCR, PMVK, FDFT1, CH25H, MVK, IDI1, HSD17B7, NSDHL
UP_KEYWORDS	Cholesterol metabolism	13	1.24402		4.64444	923	55	22680	5.80794	0.000583	2.43e-05	0.00226758	2.27e-05	1.66e-06	CYP51, MVD, LDLR, HMGCR, SORL1, PMVK, FDFT1, NPC2, APOBR, INSIG1, MVK, IDI1, NSDHL
UP_KEYWORDS	Thiol protease	13	1.24402		0.954195	923	134	22680	2.38386	0.951644	0.057666	11.1123	0.111123	0.00856867	CTSZ, LGMN, USP4, CTSS, CTSL, USP18, CASP4, CASP8, CTSC, CTSB, USP25, CTSH, USP15
UP_KEYWORDS	Myristate	13	1.24402		0.30575	923	172	22680	1.85719	1	0.233468	49.4595	0.494595	0.04863	FMNL1, ARL2, ARL11, TNF, LAMTOR1, LYN, FGR, HCK, SPECC1, IIGP1, OAS2, RFTN1, SLA
UP_KEYWORDS	NAD	13	1.24402		0.198089	923	183	22680	1.74556	1	0.297997	63.374	0.63374	0.0707496	XDH, ART3, SC5D, MSMO1, PARP12, PARP9, BST1, PARP14, PARP11, PARP3, PARP10, HSD17B7, NSDHL
UP_KEYWORDS	Lipid degradation	12	1.14833		1.4773	923	100	22680	2.94865	0.581647	0.0205345	3.33199	0.0333199	0.00247259	PLD3, PLA2G16, LIPA, PLD4, PLCG2, PLA2G7, PLBD1, APOC2, PLA1A, NEU1, PLA2G2E, PLCB2
UP_KEYWORDS	Proto-oncogene	12	1.14833		1.37794	923	103	22680	2.86276	0.667226	0.0241544	4.18851	0.0418851	0.00312095	RAB8A, FLI1, GM21975, LYN, FGR, EVI2A, HCK, USP4, MDM2, EVI2B, PTTG1, VAV1
UP_KEYWORDS	Guanine-nucleotide releasing factor	12	1.14833		0.618645	923	133	22680	2.21703	0.999157	0.116785	24.0633	0.240633	0.0199089	TAGAP, DOCK2, ABR, ARHGEF5, CYTH4, PSD4, DOCK8, DENND4B, DOCK10, VAV1, FGD3, FGD4
UP_KEYWORDS	GPI-anchor	12	1.14833		0.494334	923	140	22680	2.10618	0.999951	0.152555	32.038	0.32038	0.027821	CD48, LY6A, VCAM1, LY6C1, ART3, TNFRSF23, BST2, LY6E, BST1, LY6I, DPEP2, LY6C2
UP_KEYWORDS	Serine protease	12	1.14833		0.126486	923	173	22680	1.70442	1	0.360966	74.7332	0.747332	0.0956148	TMPRSS2, F10, GZMA, TPP1, CFB, LTF, GZMB, F7, C2, CFD, DPP7, PLAU
UP_KEYWORDS	Sterol biosynthesis	11	1.05263		6.32606	923	26	22680	10.3959	1.21e-05	7.58e-07	4.72e-05	4.72e-07	3.45e-08	CYP51, SC5D, MSMO1, MVD, HMGCR, CH25H, MVK, IDI1, PMVK, NSDHL, FDFT1
UP_KEYWORDS	Endocytosis	11	1.05263		0.578678	923	118	22680	2.29061	0.99962	0.124971	26.3829	0.263829	0.0221276	SIGLEC1, LDLR, RINL, SNX5, LRP12, SYNJ1, SORL1, RABGEF1, PSTPIP1, ARHGAP27, DNM2
UP_KEYWORDS	Nuclease	11	1.05263		0.451286	923	125	22680	2.16234	0.999987	0.168106	35.3764	0.353764	0.0313917	USB1, RNASEL, EAR1, RNASE6, ZC3H12A, TREX1, LACTB2, ZC3H12D, DNASE2A, ISG20, DNASE1L1
UP_KEYWORDS	Lipid transport	10	0.956938		1.00422	923	85	22680	2.89083	0.931556	0.0522219	9.90326	0.0990326	0.00758965	OSBPL8, LDLR, APOE, APOBR, ATP10A, SORL1, APOC2, ESYT1, ABCG1, PLTP
UP_KEYWORDS	Glycosidase	10	0.956938		1.00422	923	85	22680	2.89083	0.931556	0.0522219	9.90326	0.0990326	0.00758965	MAN2B2, GLA, HEXA, CHIL3, HEXB, NAGA, NEU1, FUCA2, GBA, IDUA
UP_KEYWORDS	FAD	10	0.956938		0.288801	923	118	22680	2.08238	1	0.242065	51.4279	0.514279	0.051387	XDH, PAOX, CYBB, MTHFR, SQLE, FOXRED2, MICAL1, NOS2, FLAD1, ACOX3
UP_KEYWORDS	Flavoprotein	10	0.956938		0.157218	923	130	22680	1.89016	1	0.328315	69.6278	0.696278	0.0833733	XDH, PAOX, CYBB, MTHFR, SQLE, FOXRED2, MICAL1, NOS2, FLAD1, ACOX3
UP_KEYWORDS	MHC I	8	0.76555		5.46852	923	13	22680	15.1213	8.74e-05	4.16e-06	0.00034	3.4e-06	2.48e-07	H2-K1, H2-Q2, H2-Q10, H2-Q1, H2-D1, H2-T23, H2-Q7, B2M
UP_KEYWORDS	Cholesterol biosynthesis	8	0.76555		3.92244	923	20	22680	9.82882	0.00306982	0.000114	0.0119554	0.000119554	8.73e-06	CYP51, MVD, HMGCR, MVK, IDI1, PMVK, NSDHL, FDFT1
UP_KEYWORDS	Pyrrolidone carboxylic acid	8	0.76555		0.902244	923	59	22680	3.3318	0.967966	0.0628611	12.5244	0.125244	0.00972783	LCN2, C1QB, CCL2, APOD, HGF, TFF1, SELPLG, CCL7
UP_KEYWORDS	Nucleotidyltransferase	8	0.76555		0.416553	923	76	22680	2.58653	0.999996	0.179014	38.3219	0.383219	0.0346872	POLD4, OASL2, OAS3, POLB, OAS1A, OAS2, UAP1L1, FLAD1
UP_KEYWORDS	Endonuclease	8	0.76555		0.33762	923	80	22680	2.4572	1	0.216107	45.96	0.4596	0.0439654	RNASEL, EAR1, RNASE6, ZC3H12A, LACTB2, ZC3H12D, DNASE2A, DNASE1L1
UP_KEYWORDS	Hydroxylation	8	0.76555		0.212739	923	88	22680	2.23382	1	0.287375	61.2719	0.612719	0.0669533	C1QA, C1QB, F10, ARRB2, H2-D1, F7, ADIPOQ, C1QC
UP_KEYWORDS	Complement pathway	7	0.669856		2.06532	923	27	22680	6.37053	0.199244	0.00598738	0.860352	0.00860352	0.000631	C1QA, C1QB, CR2, C4B, SERPING1, C2, C1QC
UP_KEYWORDS	Sulfation	7	0.669856		1.38875	923	36	22680	4.7779	0.657908	0.0240842	4.08555	0.0408555	0.00304273	C3AR1, C5AR1, CCR5, C4B, CXCR4, ANPEP, SELPLG
UP_KEYWORDS	SH3-binding	7	0.669856		0.417712	923	60	22680	2.86674	0.999996	0.18106	38.2198	0.382198	0.0345705	SH2D2A, INPP5J, ADAM17, INPP5D, PTTG1, SIRPA, SH3BP2
UP_KEYWORDS	Integrin	6	0.574163		0.227423	923	53	22680	2.78174	1	0.277476	59.2347	0.592347	0.0634524	ITGAX, ITGB7, ADAM17, ITGB2, ITGAD, ADAM8
UP_KEYWORDS	B-cell activation	5	0.478469		2.01313	923	11	22680	11.1691	0.221756	0.00657605	0.970229	0.00970229	0.000712	GAPT, ICOSL, MS4A1, SKAP2, BLNK
UP_KEYWORDS	Host-virus interaction	5	0.478469		0.72673	923	24	22680	5.11918	0.995219	0.0942098	18.7616	0.187616	0.0150648	VCAM1, RIPK3, PML, CEACAM1, ZBP1
UP_KEYWORDS	LDL	4	0.382775		1.20632	923	9	22680	10.9209	0.808138	0.0338106	6.21847	0.0621847	0.0046793	LDLR, APOBR, SORL1, APOC2
UP_KEYWORDS	IgG-binding protein	3	0.287081		0.917207	923	4	22680	18.429	0.963723	0.0617887	12.1002	0.121002	0.00937781	FCGR2B, FCGR1, FCGR3
UP_KEYWORDS	Chylomicron	3	0.287081		0.243995	923	10	22680	7.37161	1	0.26669	57.017	0.57017	0.0598209	APOE, APOBR, APOC2
UP_KEYWORDS	VLDL	3	0.287081		0.196459	923	11	22680	6.70147	1	0.296231	63.6123	0.636123	0.0711925	APOE, APOBR, APOC2
UP_SEQ_FEATURE	glycosylation site:N-linked (GlcNAc...)	275	26.3158		22.2503	790	3563	18012	1.75975	5.9e-21	2.95e-21	5.62e-21	5.62e-23	3.31e-24	SLC36A1, GDF3, A2M, ADCY7, FAM20A, OSMR, BTC, PTGS1, CD53, SIDT1, DNASE1L1, CD48, APOD, CLEC4E, CH25H, BC028528, PLA1A, CFD, ADAM8, KLRD1, MUC13, GGTA1, PLD3, C5AR2, ICOSL, F10, C5AR1, C4A, C4B, GPR132, SERPING1, F7, PTPRN, SIRPA, TMEM150A, C1QA, CD37, NPC2, ABCB1A, CD33, IGHD, FCER2A, GPR146, CSF2RB2, ACP5, CD72, GPR141, SLC11A1, CD68, LGALS3BP, CHIL1, CD69, NAGA, GALNS, FGL2, PLTP, CFB, FOXRED2…
UP_SEQ_FEATURE	transmembrane region	262	25.0718		7.52724	790	4312	18012	1.38534	3.12e-06	5.2e-07	2.97e-06	2.97e-08	1.75e-09	SLC36A1, SC5D, ADCY7, OSMR, BTC, CD53, SIDT1, TMEM140, TMEM144, CLEC4E, CH25H, INSIG1, ADAM8, KLRD1, HCAR2, MUC13, GGTA1, AUP1, PLD3, C5AR2, ICOSL, C5AR1, PLD4, VTI1B, GPR132, PTPRN, SIRPA, TMEM150A, LHFPL2, CD37, CCR5, ABCB1A, CD33, IGHD, GPR146, FCER2A, RTP4, CSF2RB2, CD72, GPR141, ATP6V0C, SLC11A1, CD68, CD69, FCER1G, SLC28A2, TYROBP, CD300E, SLAMF7, SECTM1A, ATP13A2, FCGR1, ABCG1, FCGR3, BTLA…
UP_SEQ_FEATURE	signal peptide	236	22.5837		17.0595	790	3124	18012	1.72241	9.16e-16	2.29e-16	8.72e-16	8.72e-18	5.14e-19	GDF3, A2M, OSMR, FAM20A, BTC, PTGS1, SIDT1, C1QC, B2M, DNASE1L1, CD48, APOD, APOE, BC028528, PLA1A, ADAM8, CFD, MUC13, ICOSL, F10, C4A, C4B, SERPING1, F7, PTPRN, SIRPA, TMEM150A, VEGFB, C1QA, RETN, C1QB, NPC2, CD33, PLA2G2E, HSD17B11, CSF2RB2, ACP5, CHIL4, GM8810, LGALS3BP, CD68, CHIL1, CHIL3, NAGA, GALNS, FCER1G, FGL2, PLTP, TYROBP, CFB, FOXRED2, CD300E, HGF, SLAMF7, SECTM1A, FCGR1, FCGR3, BTLA,…
UP_SEQ_FEATURE	disulfide bond	217	20.7656		22.5346	790	2510	18012	1.97116	3.07e-21	3.07e-21	2.92e-21	2.92e-23	1.72e-24	SLC36A1, GDF3, A2M, OSMR, BTC, PTGS1, C1QC, B2M, DNASE1L1, CD48, APOD, CLEC4E, PLA1A, ADAM8, CFD, HCAR2, KLRD1, MUC13, C5AR2, ICOSL, F10, C5AR1, C4A, C4B, GPR132, SERPING1, F7, SIRPA, VEGFB, C1QA, RETN, C1QB, NPC2, CCR5, IGHD, CD33, PLA2G2E, FCER2A, CSF2RB2, ACP5, CD72, CHIL4, LGALS3BP, CD68, CHIL1, CD69, CHIL3, NAGA, FCER1G, FGL2, PLTP, CFB, CD300E, SLAMF7, HGF, FCGR1, FCGR3, BTLA, CD300A, KLRB1…
UP_SEQ_FEATURE	topological domain:Cytoplasmic	212	20.2871		13.383	790	2880	18012	1.67833	4.35e-12	8.7e-13	4.14e-12	4.14e-14	2.45e-15	SLC36A1, ADCY7, OSMR, BTC, SIDT1, CD53, TMEM140, CLEC4E, INSIG1, ADAM8, HCAR2, KLRD1, MUC13, GGTA1, AUP1, PLD3, C5AR2, ICOSL, C5AR1, VTI1B, GPR132, PTPRN, SIRPA, TMEM150A, CD37, CCR5, ABCB1A, IGHD, CD33, FCER2A, GPR146, RTP4, CSF2RB2, CD72, GPR141, ATP6V0C, SLC11A1, CD68, CD69, FCER1G, TYROBP, CD300E, SLAMF7, FCGR1, ATP13A2, SECTM1A, ABCG1, FCGR3, BTLA, CD300A, KLRB1F, CHRNB2, TREML2, KLRB1C, CLC…
UP_SEQ_FEATURE	topological domain:Extracellular	189	18.0861		17.5528	790	2256	18012	1.91011	2.94e-16	9.79e-17	2.8e-16	2.8e-18	1.65e-19	SLC36A1, OSMR, TLR1, BTC, TLR2, CD53, SIDT1, TNFSF12, TLR6, TLR7, TLR8, TLR9, TMEM140, CLEC4E, CSF3R, ADAM8, KLRD1, HCAR2, PAG1, PQLC2, MUC13, C5AR2, ICOSL, C5AR1, BST2, MRGPRE, GPR132, MRGPRG, PTPRN, SIRPA, TMEM150A, LAT2, CD37, ABCB1A, CCR5, CLEC12A, CD33, LRP12, VSIR, CD300LF, CD300LD, FCER2A, C3AR1, GPR146, AB124611, PLXNC1, CYSLTR1, CSF2RB2, KLRK1, ITGB2, CD72, FXYD5, GPR141, SLC11A1, CD68, …
UP_SEQ_FEATURE	mutagenesis site	58	5.55024		2.86274	790	772	18012	1.71295	0.134233	0.00684029	0.137169	0.00137169	8.09e-05	SAT1, FAM20A, CNDP2, LGMN, FERMT3, TLR2, PTTG1, TLR6, SKAP2, HVCN1, DAXX, TLR9, SLA, BTK, CASP4, MYD88, CREG2, CH25H, PIK3AP1, MX1, PAG1, RHOH, GPR132, LPIN2, LPIN1, SIGLEC1, KLRG1, DOK3, ARRB2, RIPK3, RNF25, BID, PSTPIP1, IIGP1, CD22, ZC3H12A, INPP5D, SELPLG, BLNK, TOMT, PLA2G16, IRGM1, IKZF1, ADIPOQ, VAV1, LSP1, BTLA, MEF2D, RASSF5, CD300A, IRF7, GLMP, CD274, FABP4, SYTL2, TRAFD1, CD79A, KLRB1C
UP_SEQ_FEATURE	sequence variant	48	4.5933		6.91009	790	429	18012	2.55105	1.29e-05	1.84e-06	1.23e-05	1.23e-07	7.24e-09	APOBEC3, CCL2, TNF, MYO7A, IL21R, H2-D1, LY9, CD72, B2M, BTK, LY6A, TOR3A, SLC11A1, NOD2, NOD1, APOD, KLRA8, EVI2A, KLRA4, CD22, FASL, NOS2, KLRD1, KLRA3, H2-K1, PTPN6, VAC14, CTSS, LY6I, LPIN1, ADIPOQ, SIRPA, PSMB8, PSMB9, CD84, BTLA, CCL12, TNFSF13B, FCGR2B, CCR5, PARP14, CYFIP2, SERPINB2, NEU1, MOSPD2, MAP3K14, TREM2, ADAR
UP_SEQ_FEATURE	domain:PH	24	2.29665		3.13072	790	208	18012	2.63077	0.0748	0.00430987	0.0740089	0.000740089	4.37e-05	ABR, PLEKHM2, STAP1, FERMT3, CYTH4, ARHGAP27, PSD4, ARHGAP24, ARHGAP15, SKAP2, VAV1, BTK, ARHGAP25, DOK3, DEF6, PLCG2, RASAL3, PLEKHO2, PLEKHN1, DOCK10, RASA3, RASA4, DNM2, SH3BP2
UP_SEQ_FEATURE	propeptide:Removed in mature form	24	2.29665		2.25218	790	238	18012	2.29916	0.445231	0.0224068	0.559524	0.00559524	0.000331	LY6C1, RAB8A, RAB8B, GBP5, TNFRSF23, BST2, SORL1, BTC, LY6I, PSMB8, PSMB9, LY6C2, CD48, LY6A, ART3, GNGT2, LY6E, ISG15, TPP1, GNG2, RHOF, GBP2, DPEP2, RHOH
UP_SEQ_FEATURE	nucleotide phosphate-binding region:GTP	24	2.29665		0.689962	790	319	18012	1.71536	1	0.369492	20.4192	0.204192	0.0133763	ARL2, GM1966, IRGM1, ADSSL1, RAB8A, RAB8B, GBP5, GIMAP6, RAB32, GFM2, GM8995, TUBA8, ARL11, GVIN1, IIGP1, ARL8A, MX1, RHOF, GBP3, MX2, GBP2, DNM2, GM4070, RHOH
UP_SEQ_FEATURE	binding site:Substrate	21	2.00957		0.257263	790	304	18012	1.575	1	0.716925	55.3015	0.553015	0.0463678	XDH, HSD17B11, SAT1, GDA, CNDP2, ALDOC, RNASE6, F7, UAP1L1, PMVK, NAGK, RDH12, DHRS3, EAR1, AKR1C18, NAGA, ACOT13, NEU1, IDI1, HSD17B7, DPEP2
UP_SEQ_FEATURE	domain:Ig-like V-type	19	1.81818		4.77442	790	108	18012	4.01111	0.00176373	0.00016	0.00168106	1.68e-05	9.91e-07	HAVCR2, ICOSL, CD300E, SIRPA, BTLA, SIGLEC1, CD300A, CD33, CD274, CD2, CD300LF, CD22, CD4, CD79B, TREML2, TREM2, CD200R4, CEACAM1, CD300LD
UP_SEQ_FEATURE	domain:SH2	18	1.72249		5.06048	790	93	18012	4.4129	0.000913	0.000102	0.00087	8.7e-06	5.13e-07	LYN, STAP1, FGR, HCK, STAT1, VAV1, STAT2, HSH2D, BTK, SLA, STAT6, SH2D2A, SH2D1B1, INPP5D, GRAP2, RIN3, BLNK, SH3BP2
UP_SEQ_FEATURE	domain:C-type lectin	18	1.72249		4.59909	790	100	18012	4.104	0.00263982	0.000203	0.00251718	2.52e-05	1.48e-06	FCER2A, SELL, KLRK1, CD72, KLRG1, CD93, CLEC12A, CLEC4E, KLRA8, CD69, KLRB1F, CLEC2D, KLRA4, KLRA7, KLRD1, KLRB1C, KLRA3, CLEC2I
UP_SEQ_FEATURE	domain:SH3	18	1.72249		1.7717	790	166	18012	2.47229	0.833297	0.0561535	1.6916	0.016916	0.00100541	FYB, OSTF1, LYN, FGR, NCF4, HCLS1, HCK, MYO7A, ABI3, ARHGAP27, MYO1F, SKAP2, BTK, SLA, DOCK2, PLCG2, PSTPIP1, SASH3
UP_SEQ_FEATURE	active site:Proton donor	16	1.5311		0.330848	790	205	18012	1.77951	1	0.661298	46.6822	0.466822	0.0364016	APOBEC3, APOBEC1, HMGCR, HEXA, RNASE6, HEXB, ANPEP, EAR1, GLA, HPSE, AKR1C18, NAGA, RNPEP, GBA, IDUA, ADAR
UP_SEQ_FEATURE	active site:Charge relay system	15	1.43541		0.159327	790	205	18012	1.66829	1	0.808523	69.2904	0.692904	0.0672418	TMPRSS2, LIPA, F10, HMGCR, CFB, GZMA, GZMB, F7, TPP1, PLA2G7, PLA1A, C2, CFD, DPP7, PLAU
UP_SEQ_FEATURE	propeptide:Activation peptide	14	1.33971		3.09666	790	81	18012	3.94074	0.0806516	0.00441602	0.0800464	0.000800464	4.72e-05	CTSZ, F10, GZMA, MMP8, GZMB, CTSS, MMP3, CTSL, MMP10, CTSD, CTSB, CFD, CTSH, SRGN
UP_SEQ_FEATURE	domain:Ig-like C2-type	14	1.33971		2.02708	790	103	18012	3.09903	0.628897	0.0336044	0.939544	0.00939545	0.000556	CD84, LAIR1, ICOSL, IL18BP, CD33, CD274, CD2, CSF3R, SEMA3B, SLAMF7, CD79A, SEMA4D, CD200R4, IL6RA
UP_SEQ_FEATURE	domain:Ig-like C2-type 1	14	1.33971		1.0667	790	132	18012	2.41818	0.999919	0.205191	8.57634	0.0857634	0.00527285	CD48, VCAM1, SIGLEC1, CD19, FCGR2B, LILRB4A, CD22, FCRL1, CD4, LY9, LILR4B, FCGR1, CEACAM1, FCGR3
UP_SEQ_FEATURE	domain:Ig-like C2-type 2	14	1.33971		1.04042	790	133	18012	2.4	0.999956	0.208085	9.11123	0.0911123	0.00561694	CD48, VCAM1, SIGLEC1, CD19, FCGR2B, LILRB4A, CD22, FCRL1, CD4, LY9, LILR4B, FCGR1, CEACAM1, FCGR3
UP_SEQ_FEATURE	zinc finger region:RING-type	14	1.33971		0.164789	790	186	18012	1.71613	1	0.805215	68.4244	0.684244	0.0657109	DTX3L, TRIM34A, PML, TRIM25, CMTR1, TRIM21, TRIM30A, RNF114, TRIM12A, RNF25, MDM2, RBCK1, NEURL3, TRAF5
UP_SEQ_FEATURE	repeat:LRR 9	13	1.24402		0.908378	790	123	18012	2.40976	0.999999	0.259837	12.3487	0.123487	0.00774119	LRRC2, TLR1, TLR13, TLR2, TLR3, TLR6, TLR7, TLR8, CD180, TLR9, NOD2, NOD1, NRROS
UP_SEQ_FEATURE	repeat:LRR 8	13	1.24402		0.652772	790	134	18012	2.21194	1	0.38693	22.2448	0.222448	0.0147254	LRRC2, TLR1, TLR13, TLR2, TLR3, TLR6, TLR7, TLR8, CD180, TLR9, NOD2, NOD1, NRROS
UP_SEQ_FEATURE	repeat:LRR 7	13	1.24402		0.264562	790	158	18012	1.87595	1	0.713121	54.3799	0.543799	0.0452196	LRRC2, TLR1, TLR13, TLR2, TLR3, TLR6, TLR7, TLR8, CD180, TLR9, NOD2, NOD1, NRROS
UP_SEQ_FEATURE	metal ion-binding site:Zinc	12	1.14833		0.124266	790	155	18012	1.76516	1	0.849971	75.1162	0.751162	0.0787392	DDX58, APOBEC3, GDA, IFIH1, MAN2B2, NAIP2, MKNK2, MSRB1, NOS2, DHX58, BTK, ADAR
UP_SEQ_FEATURE	short sequence motif:WSXWS motif	11	1.05263		4.67832	790	34	18012	7.37647	0.00220005	0.000184	0.00209738	2.1e-05	1.24e-06	IL2RB, IL12RB1, OSMR, CSF2RB2, IL21R, CSF2RB, CSF3R, IL2RG, IL7R, IL3RA, IL6RA
UP_SEQ_FEATURE	short sequence motif:Box 1 motif	10	0.956938		4.81392	790	26	18012	8.76923	0.00161049	0.000161	0.00153489	1.53e-05	9.05e-07	IL2RB, IL12RB1, OSMR, CSF2RB2, IL21R, CSF2RB, CSF3R, IL2RG, IL7R, IL3RA
UP_SEQ_FEATURE	repeat:LRR 10	10	0.956938		0.327773	790	103	18012	2.21359	1	0.658956	47.014	0.47014	0.0367561	NOD2, TLR13, TLR2, NRROS, TLR3, TLR6, TLR7, CD180, TLR8, TLR9
UP_SEQ_FEATURE	domain:Peptidase S1	10	0.956938		0.176144	790	114	18012	2	1	0.798494	66.6585	0.666585	0.0627085	TMPRSS2, F10, GZMA, CFB, GZMB, HGF, F7, C2, CFD, PLAU
UP_SEQ_FEATURE	domain:TIR	9	0.861244		3.90841	790	25	18012	8.208	0.0128836	0.000864	0.0123479	0.000123479	7.28e-06	MYD88, TLR1, TLR13, TLR2, TLR3, TLR6, TLR7, TLR8, TLR9
UP_SEQ_FEATURE	domain:Ig-like C1-type	9	0.861244		2.64782	790	36	18012	5.7	0.210644	0.0102316	0.225	0.00225	0.000133	H2-K1, H2-Q2, H2-Q10, H2-Q1, H2-D1, H2-T23, H2-Q6, H2-Q7, B2M
UP_SEQ_FEATURE	region of interest:Connecting peptide	9	0.861244		2.47324	790	38	18012	5.4	0.297965	0.0146324	0.336327	0.00336327	0.000199	H2-K1, H2-Q2, H2-Q10, H2-Q1, H2-D1, H2-T23, H2-Q6, H2-Q7, PLAU
UP_SEQ_FEATURE	repeat:LRR 14	9	0.861244		1.36975	790	55	18012	3.73091	0.989751	0.122671	4.26828	0.0426828	0.00256861	TLR13, TLR2, NRROS, TLR3, TLR6, TLR7, CD180, TLR8, TLR9
UP_SEQ_FEATURE	repeat:LRR 13	9	0.861244		0.934176	790	65	18012	3.15692	0.999998	0.250754	11.6365	0.116365	0.00726764	TLR13, TLR2, NRROS, TLR3, TLR6, TLR7, CD180, TLR8, TLR9
UP_SEQ_FEATURE	repeat:LRR 12	9	0.861244		0.500905	790	79	18012	2.59747	1	0.502685	31.557	0.31557	0.0221081	TLR13, TLR2, NRROS, TLR3, TLR6, TLR7, CD180, TLR8, TLR9
UP_SEQ_FEATURE	repeat:LRR 11	9	0.861244		0.310327	790	88	18012	2.33182	1	0.673857	48.9411	0.489411	0.0388579	TLR13, TLR2, NRROS, TLR3, TLR6, TLR7, CD180, TLR8, TLR9
UP_SEQ_FEATURE	domain:HSR	8	0.76555		5.83863	790	11	18012	16.5818	0.000152	1.9e-05	0.000145	1.45e-06	8.53e-08	SP100, GM15753, GM2635, GM2666, SP110, GM7609, GM7592, GM7582
UP_SEQ_FEATURE	region of interest:Alpha-3	8	0.76555		3.97284	790	18	18012	10.1333	0.0111169	0.000798	0.0106452	0.000106452	6.28e-06	H2-K1, H2-Q2, H2-Q10, H2-Q1, H2-D1, H2-T23, H2-Q6, H2-Q7
UP_SEQ_FEATURE	region of interest:Alpha-2	8	0.76555		3.61963	790	20	18012	9.12	0.0248994	0.00157467	0.0240089	0.000240089	1.42e-05	H2-K1, H2-Q2, H2-Q10, H2-Q1, H2-D1, H2-T23, H2-Q6, H2-Q7
UP_SEQ_FEATURE	region of interest:Alpha-1	8	0.76555		3.61963	790	20	18012	9.12	0.0248994	0.00157467	0.0240089	0.000240089	1.42e-05	H2-K1, H2-Q2, H2-Q10, H2-Q1, H2-D1, H2-T23, H2-Q6, H2-Q7
UP_SEQ_FEATURE	repeat:LRR 16	8	0.76555		1.51164	790	41	18012	4.44878	0.962509	0.0975248	3.07861	0.0307861	0.00184201	TLR13, TLR2, NRROS, TLR3, TLR7, CD180, TLR8, TLR9
UP_SEQ_FEATURE	repeat:LRR 15	8	0.76555		1.12087	790	48	18012	3.8	0.999743	0.195513	7.57063	0.0757063	0.00463098	TLR13, TLR2, NRROS, TLR3, TLR7, CD180, TLR8, TLR9
UP_SEQ_FEATURE	site:Cleavage	8	0.76555		1.07224	790	49	18012	3.72245	0.999908	0.207272	8.46765	0.0846765	0.00520316	BID, MEF2D, TMPRSS2, IFIH1, TNFSF13B, FASL, TNFSF12, PTPRN
UP_SEQ_FEATURE	domain:Rho-GAP	8	0.76555		0.540233	790	63	18012	2.89524	1	0.471445	28.8248	0.288248	0.0198487	ARHGAP30, TAGAP, ABR, ARHGAP19, ARHGAP27, ARHGAP15, ARHGAP24, ARHGAP25
UP_SEQ_FEATURE	repeat:LRR 17	7	0.669856		1.20497	790	35	18012	4.56	0.998845	0.167063	6.23778	0.0623778	0.00379037	TLR13, NRROS, TLR3, TLR7, CD180, TLR8, TLR9
UP_SEQ_FEATURE	zinc finger region:B box-type	7	0.669856		0.827158	790	42	18012	3.8	1	0.292112	14.8882	0.148882	0.00945976	TRIM30A, TRIM12A, MEFV, TRIM29, TRIM34A, RBCK1, TRIM21
UP_SEQ_FEATURE	domain:PX	7	0.669856		0.781722	790	43	18012	3.71163	1	0.315779	16.5302	0.165302	0.0105968	SNX5, NCF4, SNX2, PXK, SNX30, HS1BP3, SNX20
UP_SEQ_FEATURE	glycosylation site:N-linked (GlcNAc...) (high mannose)	6	0.574163		2.10519	790	16	18012	8.55	0.56284	0.0291196	0.784884	0.00784884	0.000464	CTSL, TPP1, PLBD1, CTSD, CTSA, GBA
UP_SEQ_FEATURE	repeat:LRR 19	6	0.574163		1.426	790	22	18012	6.21818	0.981926	0.114511	3.74971	0.0374971	0.00225085	TLR13, NRROS, TLR3, TLR7, TLR8, TLR9
UP_SEQ_FEATURE	repeat:LRR 18	6	0.574163		1.10028	790	26	18012	5.26154	0.999831	0.199643	7.93807	0.0793807	0.00486473	TLR13, NRROS, TLR3, TLR7, TLR8, TLR9
UP_SEQ_FEATURE	domain:DAPIN	6	0.574163		1.03008	790	27	18012	5.06667	0.999966	0.208459	9.33089	0.0933089	0.0057588	MEFV, PYCARD, IFI203, AIM2, IFI205, IFI204
UP_SEQ_FEATURE	metal ion-binding site:Magnesium 1	6	0.574163		0.284649	790	44	18012	3.10909	1	0.699291	51.9219	0.519219	0.0422608	ADCY7, LIG1, GM5873, GM3571, POLB, GM8163
UP_SEQ_FEATURE	metal ion-binding site:Magnesium 2	6	0.574163		0.284649	790	44	18012	3.10909	1	0.699291	51.9219	0.519219	0.0422608	ADCY7, LIG1, GM5873, GM3571, POLB, GM8163
UP_SEQ_FEATURE	short sequence motif:SH3-binding	6	0.574163		0.177911	790	49	18012	2.79184	1	0.80062	66.3879	0.663879	0.0622618	SH2D2A, INPP5J, ADAM17, PTTG1, SIRPA, SH3BP2
UP_SEQ_FEATURE	domain:VWFA	6	0.574163		0.104883	790	54	18012	2.53333	1	0.867396	78.5448	0.785448	0.0867567	ITGAX, CFB, ITGB7, ITGB2, ITGAD, C2
UP_SEQ_FEATURE	chain:PHD finger protein 11-like	5	0.478469		3.52417	790	5	18012	22.8	0.0309254	0.00184616	0.0299106	0.000299106	1.76e-05	GM6904, PHF11C, PHF11B, PHF11D, PHF11A
UP_SEQ_FEATURE	chain:PHD finger protein 11	5	0.478469		3.52417	790	5	18012	22.8	0.0309254	0.00184616	0.0299106	0.000299106	1.76e-05	GM6904, PHF11C, PHF11B, PHF11D, PHF11A
UP_SEQ_FEATURE	zinc finger region:PHD-type; degenerate	5	0.478469		3.06256	790	6	18012	19	0.0869467	0.00453772	0.086584	0.00086584	5.11e-05	GM6904, PHF11C, PHF11B, PHF11D, PHF11A
UP_SEQ_FEATURE	short sequence motif:ITIM motif 1	5	0.478469		2.71018	790	7	18012	16.2857	0.185246	0.009269	0.194905	0.00194905	0.000115	LAIR1, LILRB4A, CD22, FCRL1, LILR4B
UP_SEQ_FEATURE	short sequence motif:ITIM motif 2	5	0.478469		2.71018	790	7	18012	16.2857	0.185246	0.009269	0.194905	0.00194905	0.000115	LAIR1, LILRB4A, CD22, FCRL1, LILR4B
UP_SEQ_FEATURE	chain:Component of Sp100-rs	5	0.478469		2.71018	790	7	18012	16.2857	0.185246	0.009269	0.194905	0.00194905	0.000115	GM2635, GM2666, GM7609, GM7592, GM7582
UP_SEQ_FEATURE	DNA-binding region:Tryptophan pentad repeat	5	0.478469		2.18548	790	9	18012	12.6667	0.497085	0.0251355	0.652406	0.00652406	0.000386	IRF9, IRF5, IRF7, IRF8, IRF2
UP_SEQ_FEATURE	domain:PARP catalytic	5	0.478469		1.79984	790	11	18012	10.3636	0.8133	0.0544058	1.58549	0.0158549	0.000942	PARP9, ZC3HAV1, PARP12, PARP14, PARP11
UP_SEQ_FEATURE	zinc finger region:PHD-type; atypical	5	0.478469		1.79984	790	11	18012	10.3636	0.8133	0.0544058	1.58549	0.0158549	0.000942	GM6904, PHF11C, PHF11B, PHF11D, PHF11A
UP_SEQ_FEATURE	repeat:LRR 21	5	0.478469		1.25251	790	15	18012	7.6	0.997622	0.154495	5.59095	0.0559095	0.00338647	TLR13, TLR3, TLR7, TLR8, TLR9
UP_SEQ_FEATURE	repeat:TNFR-Cys 3	5	0.478469		0.876781	790	19	18012	6	1	0.267822	13.2806	0.132806	0.00836635	TNFRSF22, TNFRSF9, TNFRSF1B, TNFRSF23, TNFRSF26
UP_SEQ_FEATURE	repeat:LRR 20	5	0.478469		0.876781	790	19	18012	6	1	0.267822	13.2806	0.132806	0.00836635	TLR13, TLR3, TLR7, TLR8, TLR9
UP_SEQ_FEATURE	repeat:TNFR-Cys 1	5	0.478469		0.665895	790	22	18012	5.18182	1	0.382273	21.5827	0.215827	0.0142327	TNFRSF22, TNFRSF9, TNFRSF1B, TNFRSF23, TNFRSF26
UP_SEQ_FEATURE	repeat:TNFR-Cys 2	5	0.478469		0.665895	790	22	18012	5.18182	1	0.382273	21.5827	0.215827	0.0142327	TNFRSF22, TNFRSF9, TNFRSF1B, TNFRSF23, TNFRSF26
UP_SEQ_FEATURE	domain:UPAR/Ly6	5	0.478469		0.408541	790	27	18012	4.22222	1	0.585547	39.0354	0.390354	0.0287569	LY6A, LY6C1, LY6E, LY6I, LY6C2
UP_SEQ_FEATURE	domain:PH 2	5	0.478469		0.187586	790	34	18012	3.35294	1	0.792304	64.9253	0.649253	0.0599038	ADAP2, PLEK, PLEKHM1, FGD3, FGD4
UP_SEQ_FEATURE	domain:Sushi 1	5	0.478469		0.16596	790	35	18012	3.25714	1	0.807931	68.2402	0.682402	0.0653906	CR2, IL2RA, SELL, CFB, C2
UP_SEQ_FEATURE	domain:Sushi 2	5	0.478469		0.16596	790	35	18012	3.25714	1	0.807931	68.2402	0.682402	0.0653906	CR2, IL2RA, SELL, CFB, C2
UP_SEQ_FEATURE	domain:PH 1	5	0.478469		0.16596	790	35	18012	3.25714	1	0.807931	68.2402	0.682402	0.0653906	ADAP2, PLEK, PLEKHM1, FGD3, FGD4
UP_SEQ_FEATURE	chain:Interferon-induced very large GTPase 1	4	0.382775		2.26112	790	4	18012	22.8	0.438516	0.0228224	0.548129	0.00548129	0.000324	GM1966, GM8995, GVIN1, GM4070
UP_SEQ_FEATURE	chain:H-2 class I histocompatibility antigen, Q9 alpha chain	4	0.382775		1.37003	790	7	18012	13.0286	0.98972	0.125965	4.26554	0.0426554	0.00256692	H2-Q2, H2-Q1, H2-Q6, H2-Q7
UP_SEQ_FEATURE	chain:H-2 class I histocompatibility antigen, Q8 alpha chain	4	0.382775		1.37003	790	7	18012	13.0286	0.98972	0.125965	4.26554	0.0426554	0.00256692	H2-Q2, H2-Q1, H2-Q6, H2-Q7
UP_SEQ_FEATURE	chain:H-2 class I histocompatibility antigen, Q7 alpha chain	4	0.382775		1.37003	790	7	18012	13.0286	0.98972	0.125965	4.26554	0.0426554	0.00256692	H2-Q2, H2-Q1, H2-Q6, H2-Q7
UP_SEQ_FEATURE	chain:class Ib MHC antigen Qa-2	4	0.382775		1.37003	790	7	18012	13.0286	0.98972	0.125965	4.26554	0.0426554	0.00256692	H2-Q2, H2-Q1, H2-Q6, H2-Q7
UP_SEQ_FEATURE	domain:HIN-200	4	0.382775		1.37003	790	7	18012	13.0286	0.98972	0.125965	4.26554	0.0426554	0.00256692	IFI203, AIM2, IFI205, IFI204
UP_SEQ_FEATURE	repeat:LRR 22	4	0.382775		0.896319	790	10	18012	9.12	0.999999	0.261669	12.6964	0.126964	0.0079737	TLR3, TLR7, TLR8, TLR9
UP_SEQ_FEATURE	short sequence motif:Histidine box-2	4	0.382775		0.896319	790	10	18012	9.12	0.999999	0.261669	12.6964	0.126964	0.0079737	SC5D, MSMO1, FADS1, CH25H
UP_SEQ_FEATURE	short sequence motif:Histidine box-3	4	0.382775		0.896319	790	10	18012	9.12	0.999999	0.261669	12.6964	0.126964	0.0079737	SC5D, MSMO1, FADS1, CH25H
UP_SEQ_FEATURE	short sequence motif:Histidine box-1	4	0.382775		0.896319	790	10	18012	9.12	0.999999	0.261669	12.6964	0.126964	0.0079737	SC5D, MSMO1, FADS1, CH25H
UP_SEQ_FEATURE	domain:CARD	4	0.382775		0.210781	790	20	18012	4.56	1	0.771444	61.5488	0.615488	0.0547953	CARD11, CASP4, NOD1, PYCARD
UP_SEQ_FEATURE	domain:CARD 1	3	0.287081		1.04302	790	3	18012	22.8	0.999953	0.211296	9.05695	0.0905695	0.00558194	DDX58, IFIH1, NOD2
UP_SEQ_FEATURE	domain:CARD 2	3	0.287081		1.04302	790	3	18012	22.8	0.999953	0.211296	9.05695	0.0905695	0.00558194	DDX58, IFIH1, NOD2
UP_SEQ_FEATURE	chain:Farnesyl pyrophosphate synthetase	3	0.287081		0.772699	790	4	18012	17.1	1	0.316557	16.8772	0.168772	0.0108399	GM5873, GM3571, GM8163
UP_SEQ_FEATURE	site:Important for determining product chain length	3	0.287081		0.772699	790	4	18012	17.1	1	0.316557	16.8772	0.168772	0.0108399	GM5873, GM3571, GM8163
UP_SEQ_FEATURE	repeat:LRR 26	3	0.287081		0.586155	790	5	18012	13.68	1	0.436253	25.9325	0.259325	0.017544	TLR7, TLR8, TLR9
UP_SEQ_FEATURE	repeat:LRR 25	3	0.287081		0.586155	790	5	18012	13.68	1	0.436253	25.9325	0.259325	0.017544	TLR7, TLR8, TLR9
UP_SEQ_FEATURE	repeat:LRR 24	3	0.287081		0.586155	790	5	18012	13.68	1	0.436253	25.9325	0.259325	0.017544	TLR7, TLR8, TLR9
UP_SEQ_FEATURE	domain:GED	3	0.287081		0.449296	790	6	18012	11.4	1	0.548423	35.5389	0.355389	0.025558	MX1, MX2, DNM2
UP_SEQ_FEATURE	binding site:Dimethylallyl diphosphate	3	0.287081		0.449296	790	6	18012	11.4	1	0.548423	35.5389	0.355389	0.025558	GM5873, GM3571, GM8163
UP_SEQ_FEATURE	binding site:Sialic acid	3	0.287081		0.449296	790	6	18012	11.4	1	0.548423	35.5389	0.355389	0.025558	SIGLEC1, CD33, CD22
UP_SEQ_FEATURE	domain:SAND	3	0.287081		0.345677	790	7	18012	9.77143	1	0.650055	45.1152	0.451152	0.0347544	SP100, GM15753, SP110
UP_SEQ_FEATURE	glycosylation site:O-linked (Gal...)	3	0.287081		0.345677	790	7	18012	9.77143	1	0.650055	45.1152	0.451152	0.0347544	C1QA, C1QB, ADIPOQ
UP_SEQ_FEATURE	repeat:LRR 23	3	0.287081		0.345677	790	7	18012	9.77143	1	0.650055	45.1152	0.451152	0.0347544	TLR7, TLR8, TLR9
UP_SEQ_FEATURE	binding site:Isopentenyl diphosphate	3	0.287081		0.345677	790	7	18012	9.77143	1	0.650055	45.1152	0.451152	0.0347544	GM5873, GM3571, GM8163
UP_SEQ_FEATURE	domain:WWE	3	0.287081		0.345677	790	7	18012	9.77143	1	0.650055	45.1152	0.451152	0.0347544	ZC3HAV1, PARP14, PARP11
UP_SEQ_FEATURE	zinc finger region:Btk-type	3	0.287081		0.265893	790	8	18012	8.55	1	0.716919	54.2135	0.542135	0.0450146	RASA3, RASA4, BTK
UP_SEQ_FEATURE	metal ion-binding site:Magnesium 3	3	0.287081		0.203944	790	9	18012	7.6	1	0.775467	62.5254	0.625254	0.056228	GM5873, GM3571, GM8163
UP_SEQ_FEATURE	cross-link:Isoglutamyl cysteine thioester (Cys-Gln)	3	0.287081		0.203944	790	9	18012	7.6	1	0.775467	62.5254	0.625254	0.056228	A2M, C4A, C4B
UP_SEQ_FEATURE	domain:ITAM	3	0.287081		0.203944	790	9	18012	7.6	1	0.775467	62.5254	0.625254	0.056228	FCER1G, CD79B, CD79A
UP_SEQ_FEATURE	domain:VPS9	3	0.287081		0.155701	790	10	18012	6.84	1	0.809409	69.8714	0.698714	0.0682915	RINL, RABGEF1, RIN3
UP_SEQ_FEATURE	domain:Ras-GAP	3	0.287081		0.155701	790	10	18012	6.84	1	0.809409	69.8714	0.698714	0.0682915	RASAL3, RASA3, RASA4
UP_SEQ_FEATURE	domain:DHR-2	3	0.287081		0.118159	790	11	18012	6.21818	1	0.85506	76.1801	0.761801	0.0811095	DOCK2, DOCK8, DOCK10
UP_SEQ_FEATURE	short sequence motif:ITIM motif	3	0.287081		0.118159	790	11	18012	6.21818	1	0.85506	76.1801	0.761801	0.0811095	KLRG1, FCGR2B, CLEC12A
UP_SEQ_FEATURE	domain:LDL-receptor class A 5	3	0.287081		0.118159	790	11	18012	6.21818	1	0.85506	76.1801	0.761801	0.0811095	LDLR, LRP12, SORL1
UP_SEQ_FEATURE	domain:DHR-1	3	0.287081		0.118159	790	11	18012	6.21818	1	0.85506	76.1801	0.761801	0.0811095	DOCK2, DOCK8, DOCK10
UP_SEQ_FEATURE	chain:Glucosamine-6-phosphate isomerase 1	2	0.191388		0.107257	790	2	18012	22.8	1	0.867303	78.1165	0.781165	0.0856918	GNPDA1, GM8615
UP_SEQ_FEATURE	chain:Complement C2	2	0.191388		0.107257	790	2	18012	22.8	1	0.867303	78.1165	0.781165	0.0856918	CFB, C2
UP_SEQ_FEATURE	chain:Complement C4 gamma chain	2	0.191388		0.107257	790	2	18012	22.8	1	0.867303	78.1165	0.781165	0.0856918	C4A, C4B
UP_SEQ_FEATURE	repeat:DRADA 1	2	0.191388		0.107257	790	2	18012	22.8	1	0.867303	78.1165	0.781165	0.0856918	ZBP1, ADAR
UP_SEQ_FEATURE	chain:Lymphocyte antigen 6C2	2	0.191388		0.107257	790	2	18012	22.8	1	0.867303	78.1165	0.781165	0.0856918	LY6C1, LY6C2
UP_SEQ_FEATURE	short sequence motif:ITIM motif 3	2	0.191388		0.107257	790	2	18012	22.8	1	0.867303	78.1165	0.781165	0.0856918	CD22, FCRL1
UP_SEQ_FEATURE	repeat:DRADA 2	2	0.191388		0.107257	790	2	18012	22.8	1	0.867303	78.1165	0.781165	0.0856918	ZBP1, ADAR
UP_SEQ_FEATURE	chain:39S ribosomal protein L27, mitochondrial	2	0.191388		0.107257	790	2	18012	22.8	1	0.867303	78.1165	0.781165	0.0856918	MRPL27, GM6304
UP_SEQ_FEATURE	chain:28S ribosomal protein L42, mitochondrial	2	0.191388		0.107257	790	2	18012	22.8	1	0.867303	78.1165	0.781165	0.0856918	MRPL42, GM6419
UP_SEQ_FEATURE	chain:Complement C4 alpha chain	2	0.191388		0.107257	790	2	18012	22.8	1	0.867303	78.1165	0.781165	0.0856918	C4A, C4B
UP_SEQ_FEATURE	chain:Leukocyte immunoglobulin-like receptor subfamily B member 4	2	0.191388		0.107257	790	2	18012	22.8	1	0.867303	78.1165	0.781165	0.0856918	LILRB4A, LILR4B
UP_SEQ_FEATURE	chain:Target of Myb protein 1	2	0.191388		0.107257	790	2	18012	22.8	1	0.867303	78.1165	0.781165	0.0856918	GM5884, TOM1
UP_SEQ_FEATURE	chain:C4a anaphylatoxin	2	0.191388		0.107257	790	2	18012	22.8	1	0.867303	78.1165	0.781165	0.0856918	C4A, C4B
UP_SEQ_FEATURE	chain:RhoA activator C11orf59 homolog	2	0.191388		0.107257	790	2	18012	22.8	1	0.867303	78.1165	0.781165	0.0856918	LAMTOR1, GM5510
UP_SEQ_FEATURE	domain:Macro 2	2	0.191388		0.107257	790	2	18012	22.8	1	0.867303	78.1165	0.781165	0.0856918	PARP9, PARP14
UP_SEQ_FEATURE	chain:High mobility group protein HMG-I/HMG-Y	2	0.191388		0.107257	790	2	18012	22.8	1	0.867303	78.1165	0.781165	0.0856918	HMGA1-RS1, HMGA1
UP_SEQ_FEATURE	domain:Macro 1	2	0.191388		0.107257	790	2	18012	22.8	1	0.867303	78.1165	0.781165	0.0856918	PARP9, PARP14
UP_SEQ_FEATURE	short sequence motif:Lysosomal targeting motif	2	0.191388		0.107257	790	2	18012	22.8	1	0.867303	78.1165	0.781165	0.0856918	GLMP, CTNS
UP_SEQ_FEATURE	chain:Squalene synthetase	2	0.191388		0.107257	790	2	18012	22.8	1	0.867303	78.1165	0.781165	0.0856918	GM6781, FDFT1
UP_SEQ_FEATURE	chain:Complement C2a fragment	2	0.191388		0.107257	790	2	18012	22.8	1	0.867303	78.1165	0.781165	0.0856918	CFB, C2
UP_SEQ_FEATURE	chain:Complement C4 beta chain	2	0.191388		0.107257	790	2	18012	22.8	1	0.867303	78.1165	0.781165	0.0856918	C4A, C4B
UP_SEQ_FEATURE	chain:Complement C2b fragment	2	0.191388		0.107257	790	2	18012	22.8	1	0.867303	78.1165	0.781165	0.0856918	CFB, C2
UP_SEQ_FEATURE	chain:Sp110 nuclear body protein	2	0.191388		0.107257	790	2	18012	22.8	1	0.867303	78.1165	0.781165	0.0856918	GM15753, SP110
UP_SEQ_FEATURE	chain:Mast cell surface glycoprotein Gp49A	2	0.191388		0.107257	790	2	18012	22.8	1	0.867303	78.1165	0.781165	0.0856918	LILRB4A, LILR4B
