# Supplementary material for: Dual G9A/EZH2 Inhibition Stimulates Antitumor Immune Response in Ovarian High-Grade Serous Carcinoma
Source: Mol Cancer Ther. 2022 Feb 7;21(4):522–34. doi: 10.1158/1535-7163.MCT-21-0743 (PMC9377747; doi:10.1158/1535-7163.MCT-21-0743)
Supplement: Supplementary Table [file mct-21-0743_supplementary_table_11_supps11.xls]

## Sheet: Table_6_downregulated_functiona
Category	Term	Count	%	Log2FE	NegLogFDR	PValue	Genes	List Total	Pop Hits	Pop Total	Fold Enrichment		Bonferroni	Benjamini	FDR	FDRdiv100
Category	Term	Count	%	Log2FE	NegLogFDR	PValue	Genes	List Total	Pop Hits	Pop Total	Fold Enrichment		Bonferroni	Benjamini	FDR	FDRdiv100
Category	Term	Count	%	Log2FE	NegLogFDR	PValue	Genes	List Total	Pop Hits	Pop Total	Fold Enrichment		Bonferroni	Benjamini	FDR	FDRdiv100
GOTERM_BP_DIRECT	GO:0007156~homophilic cell adhesion via plasma membrane adhesion molecules	19	2.77372	-2.05847	4.89938	7.31e-07	PCDHA7, PCDHA9, PCDHA2, PLXNB3, PCDHA5, SDK1, PCDHB20, PCDHAC2, PCDHB21, FAT3, PCDHB18, PCDHB19, PCDHB16, PCDHB17, DSC2, PCDHA11, PCDHA12, IGSF9, KIRREL3	506	163	18082	4.16545		0.0015068	0.0015068	0.00126073	1.26e-05
GOTERM_BP_DIRECT	GO:0010907~positive regulation of glucose metabolic process	8	1.16788	-3.76696	4.7409	1.05e-06	MUP1, MUP19, MUP2, MUP18, RGN, MUP16, MUP9, MUP12	506	21	18082	13.6134		0.00216966	0.00108542	0.00181594	1.82e-05
GOTERM_BP_DIRECT	GO:0045834~positive regulation of lipid metabolic process	7	1.0219	-4.05974	4.49339	1.86e-06	MUP1, MUP19, MUP2, MUP18, MUP16, MUP9, MUP12	506	15	18082	16.6764		0.00383301	0.00127931	0.00321076	3.21e-05
GOTERM_BP_DIRECT	GO:0031649~heat generation	7	1.0219	-4.05974	4.49339	1.86e-06	MUP1, MUP19, MUP2, MUP18, MUP16, MUP9, MUP12	506	15	18082	16.6764		0.00383301	0.00127931	0.00321076	3.21e-05
GOTERM_BP_DIRECT	GO:0071396~cellular response to lipid	7	1.0219	-4.05974	4.49339	1.86e-06	MUP1, MUP19, MUP2, MUP18, MUP16, MUP9, MUP12	506	15	18082	16.6764		0.00383301	0.00127931	0.00321076	3.21e-05
GOTERM_BP_DIRECT	GO:0051055~negative regulation of lipid biosynthetic process	7	1.0219	-3.96663	4.29963	2.91e-06	MUP1, MUP19, MUP2, MUP18, MUP16, MUP9, MUP12	506	16	18082	15.6341		0.00598186	0.00149883	0.00501613	5.02e-05
GOTERM_BP_DIRECT	GO:0045721~negative regulation of gluconeogenesis	8	1.16788	-3.57431	4.29883	2.91e-06	MUP1, MUP19, MUP2, MUP18, MUP16, FAM132A, MUP9, MUP12	506	24	18082	11.9117		0.00599291	0.00120147	0.00502543	5.03e-05
GOTERM_BP_DIRECT	GO:0098869~cellular oxidant detoxification	5	0.729927	-5.15927	4.29467	2.94e-06	HBA-A1, HBA-A2, HBB-BS, HBB-BT, SESN1	506	5	18082	35.7352		0.00605032	0.00101094	0.00507371	5.07e-05
GOTERM_BP_DIRECT	GO:0007275~multicellular organism development	55	8.0292	-0.933606	3.97051	6.2e-06	EVX1, NPNT, PRRX1, JAG2, HOXD13, PRRX2, SOHLH1, ZIC3, HOXD11, KDF1, DAB1, HEY1, PAK3, SEMA3E, CCBE1, MTURN, SCX, PHOX2A, NOTO, NODAL, HES6, SLIT1, LEFTY1, NUMBL, HOXD8, SIAH1A, ASB1, NGFR, IGSF9, KIF26B, WNT5B, HOXA11, EPHB2, FAT3, HOXA7, LEFTY2, TEF, HOXA9, SPATA5, FOXD1, UNC45B, FZD9, NGEF, FLRT1, ELAVL3, NOTCH3, SHOX2, TBATA, SEMA6C, SFRP2, D1PAS1, NEUROD2, RFX3, KCTD15, WIF1	506	1029	18082	1.91004		0.0127201	0.00182714	0.0107025	0.000107025
GOTERM_BP_DIRECT	GO:0010888~negative regulation of lipid storage	7	1.0219	-3.7187	3.80073	9.17e-06	MUP1, MUP19, MUP2, MUP18, MUP16, MUP9, MUP12	506	19	18082	13.1656		0.0187481	0.00236297	0.0158222	0.000158223
GOTERM_BP_DIRECT	GO:0070584~mitochondrion morphogenesis	8	1.16788	-3.15927	3.39516	2.33e-05	MUP1, MUP19, MUP2, MUP18, MUP16, MYH14, MUP9, MUP12	506	32	18082	8.93379		0.0470186	0.0053368	0.0402568	0.000402568
GOTERM_BP_DIRECT	GO:0006112~energy reserve metabolic process	7	1.0219	-3.5072	3.39244	2.35e-05	MUP1, MUP19, MUP2, MUP18, MUP16, MUP9, MUP12	506	22	18082	11.3703		0.047307	0.00483453	0.0405098	0.000405098
GOTERM_BP_DIRECT	GO:0061179~negative regulation of insulin secretion involved in cellular response to glucose stimulus	7	1.0219	-3.5072	3.39244	2.35e-05	MUP1, MUP19, MUP2, MUP18, MUP16, MUP9, MUP12	506	22	18082	11.3703		0.047307	0.00483453	0.0405098	0.000405098
GOTERM_BP_DIRECT	GO:0045475~locomotor rhythm	7	1.0219	-3.26619	2.94449	6.59e-05	MUP1, MUP19, MUP2, MUP18, MUP16, MUP9, MUP12	506	26	18082	9.62101		0.127151	0.0122868	0.113634	0.00113634
GOTERM_BP_DIRECT	GO:0042593~glucose homeostasis	14	2.0438	-1.91135	2.80437	9.1e-05	MUP1, MUP19, FFAR2, MUP2, RPH3AL, G6PC, CRY2, MUP18, ADRA1B, MUP16, NGFR, INS2, MUP9, MUP12	506	133	18082	3.7616		0.171231	0.0155293	0.156902	0.00156902
GOTERM_BP_DIRECT	GO:0051897~positive regulation of protein kinase B signaling	11	1.60584	-2.01879	2.18721	0.000378	MUP1, MUP19, MUP2, MUP18, MUP16, FAM132A, INS2, NGFR, ITSN1, MUP9, MUP12	506	97	18082	4.05244		0.54149	0.058219	0.649822	0.00649822
GOTERM_BP_DIRECT	GO:0007155~cell adhesion	28	4.08759	-1.04479	2.01603	0.000561	ACHE, PCDHA9, TLN2, NPNT, MYBPC3, BCAN, MEGF10, FAT3, PCDHB18, COL6A6, COL6A5, LMLN, PLCB1, LRFN3, KIRREL3, FLRT1, HAPLN4, ICAM5, COL15A1, SDK1, CTNNA3, MUC4, LYVE1, LAMA3, COL14A1, DSC2, HAS2, NCAN	506	485	18082	2.06306		0.68599	0.0794076	0.963769	0.00963769
GOTERM_BP_DIRECT	GO:0009060~aerobic respiration	7	1.0219	-2.68123	1.92874	0.000687	MUP1, MUP19, MUP2, MUP18, MUP16, MUP9, MUP12	506	39	18082	6.41401		0.757737	0.0901863	1.17832	0.0117832
GOTERM_BP_DIRECT	GO:0019229~regulation of vasoconstriction	5	0.729927	-3.15927	1.46049	0.00204053	AGTR1A, EDN2, EDN1, PER2, ADRA1B	506	20	18082	8.93379		0.985242	0.231641	3.46343	0.0346343
GOTERM_BP_DIRECT	GO:0035556~intracellular signal transduction	23	3.35766	-1.03898	1.45671	0.00205869	ARHGEF4, SMOK3B, ARHGEF28, ADCY5, EDN1, PRKAG2, PINK1, DGKH, SOCS5, ITSN1, LATS2, PRKD1, PLCL1, HUNK, DAB1, STAC, MYZAP, GUCY1A2, ASB1, GUCY1B3, SHC3, PLCB1, NRG2	506	400	18082	2.05477		0.985786	0.22136	3.49373	0.0349373
GOTERM_BP_DIRECT	GO:0016049~cell growth	7	1.0219	-2.35192	1.40446	0.00232691	LEFTY2, EDN1, ADRA1B, TNN, SOCS5, CACNA1A, LEFTY1	506	49	18082	5.10503		0.991839	0.234427	3.94037	0.0394037
GOTERM_BP_DIRECT	GO:0045987~positive regulation of smooth muscle contraction	5	0.729927	-2.89624	1.16493	0.0040975	NPNT, EDN2, EDN1, SPHK1, ADRA1B	506	24	18082	7.44483		0.999791	0.359837	6.84017	0.0684017
GOTERM_BP_DIRECT	GO:0009952~anterior/posterior pattern specification	10	1.45985	-1.67385	1.15826	0.0041632	HOXD8, SFRP2, HOXA11, NODAL, HOXA7, GRSF1, HOXD13, HOXA9, ZIC3, HOXD11	506	112	18082	3.19064		0.999818	0.349841	6.94616	0.0694616
GOTERM_BP_DIRECT	GO:0007399~nervous system development	21	3.06569	-0.99317	1.0976	0.00481231	NGEF, NODAL, ERBB2, EPM2A, PLXNB3, DPYSL5, ELAVL3, HES6, SLIT1, PCDHAC2, ZIC3, EPHB2, NUMBL, PRKD1, DAB1, SEMA6C, SEMA3E, NEUROD2, NGFR, IGSF9, DLG2	506	377	18082	1.99055		0.999953	0.377569	7.98732	0.0798732
GOTERM_BP_DIRECT	GO:0043524~negative regulation of neuron apoptotic process	12	1.75182	-1.42231	1.05199	0.00536924	FZD9, KIF14, AGTR1A, ERBB3, BARHL1, AGT, PINK1, FOXB1, TRP73, NGFR, ITSN1, CACNA1A	506	160	18082	2.68014		0.999985	0.396548	8.87186	0.0887186
GOTERM_BP_DIRECT	GO:0019233~sensory perception of pain	8	1.16788	-1.89249	1.02907	0.005674	PRX, EDN1, NIPSNAP1, GRIN2A, ALOX5, NGFR, DLG2, CACNA1A	506	77	18082	3.71275		0.999992	0.399882	9.3525	0.093525
GOTERM_BP_DIRECT	GO:0048821~erythrocyte development	5	0.729927	-2.72631	0.983465	0.00633583	HBA-A1, HBA-A2, DMTN, HBB-BS, HBB-BT	506	27	18082	6.61763		0.999998	0.421094	10.3881	0.103881
GOTERM_BP_DIRECT	GO:0030326~embryonic limb morphogenesis	7	1.0219	-1.98935	0.880096	0.00815649	SHOX2, FRAS1, HOXA11, PRRX1, HOXD13, PRRX2, HOXD11	506	63	18082	3.97058		1	0.491434	13.1796	0.131796
GOTERM_BP_DIRECT	GO:0007411~axon guidance	11	1.60584	-1.39954	0.834686	0.00912587	SEMA6C, ANK3, DPYSL5, ETV1, NGFR, NCAN, FOXD1, SLIT1, TUBB3, EPHB2, KIF26B	506	149	18082	2.63817		1	0.51702	14.6324	0.146324
GOTERM_BP_DIRECT	GO:0045607~regulation of auditory receptor cell differentiation	3	0.437956	-3.93688	0.641801	0.014894	HEY1, MYCL, MYCN	506	7	18082	15.3151		1	0.682452	22.8139	0.228139
GOTERM_BP_DIRECT	GO:0042310~vasoconstriction	4	0.583942	-2.91135	0.638046	0.0150407	AGTR1A, AGT, EDN2, EDN1	506	19	18082	7.5232		1	0.672785	23.012	0.23012
GOTERM_BP_DIRECT	GO:0007405~neuroblast proliferation	4	0.583942	-2.91135	0.638046	0.0150407	FZD9, EML1, ID4, NUMBL	506	19	18082	7.5232		1	0.672785	23.012	0.23012
GOTERM_BP_DIRECT	GO:0010628~positive regulation of gene expression	20	2.91971	-0.840956	0.587414	0.0171879	MUP1, ERBB3, MUP19, ERBB2, MUP2, PF4, EPB41L4B, MYCN, ANK3, AGT, MUP18, ALOX12B, ID4, MUP16, INS2, FOXD1, KDM5B, MUP9, SCX, MUP12	506	399	18082	1.79124		1	0.708857	25.8575	0.258575
GOTERM_BP_DIRECT	GO:0035023~regulation of Rho protein signal transduction	7	1.0219	-1.69984	0.520474	0.0205922	ARHGEF4, NGEF, ARHGEF26, ARHGEF28, ARHGEF19, ARHGEF40, ITSN1	506	77	18082	3.24865		1	0.761057	30.1666	0.301666
GOTERM_BP_DIRECT	GO:0009948~anterior/posterior axis specification	4	0.583942	-2.69984	0.488805	0.022476	HEY1, PGAP1, NODAL, LEFTY1	506	22	18082	6.49731		1	0.779871	32.4486	0.324486
GOTERM_BP_DIRECT	GO:0007154~cell communication	5	0.729927	-2.1958	0.482734	0.0228603	FRAS1, GJD3, SLC8A2, JAG2, GJA4	506	39	18082	4.58143		1	0.774988	32.9053	0.329053
GOTERM_BP_DIRECT	GO:0060351~cartilage development involved in endochondral bone morphogenesis	3	0.437956	-3.57431	0.456624	0.0246062	SHOX2, HOXA11, HOXD11	506	9	18082	11.9117		1	0.789497	34.9443	0.349443
GOTERM_BP_DIRECT	GO:0043410~positive regulation of MAPK cascade	8	1.16788	-1.45883	0.43006	0.0265524	AGT, ERBB2, NOX1, ADRA1B, ALOX12B, PELI2, INS2, NGFR	506	104	18082	2.74886		1	0.804789	37.1484	0.371484
GOTERM_BP_DIRECT	GO:0042135~neurotransmitter catabolic process	3	0.437956	-3.42231	0.386291	0.0301966	ACHE, ABAT, PRIMA1	506	10	18082	10.7206		1	0.836047	41.0874	0.410874
GOTERM_BP_DIRECT	GO:0014824~artery smooth muscle contraction	3	0.437956	-3.42231	0.386291	0.0301966	AGT, EDN2, EDN1	506	10	18082	10.7206		1	0.836047	41.0874	0.410874
GOTERM_BP_DIRECT	GO:0001501~skeletal system development	8	1.16788	-1.41781	0.384166	0.0303892	HAPLN4, HOXA11, EDN1, JAG2, BCAN, HOXD13, NCAN, HOXD11	506	107	18082	2.67179		1	0.829554	41.289	0.41289
GOTERM_BP_DIRECT	GO:0007409~axonogenesis	8	1.16788	-1.41781	0.384166	0.0303892	PAK3, PTPRZ1, ANK3, SPTBN4, TNN, SLIT1, LRFN3, NUMBL	506	107	18082	2.67179		1	0.829554	41.289	0.41289
GOTERM_BP_DIRECT	GO:0046426~negative regulation of JAK-STAT cascade	5	0.729927	-2.05494	0.372655	0.0314601	PTPRD, FLRT1, PODNL1, DAB1, SOCS5	506	43	18082	4.15525		1	0.831894	42.398	0.42398
GOTERM_BP_DIRECT	GO:0007214~gamma-aminobutyric acid signaling pathway	4	0.583942	-2.51542	0.371479	0.0315722	PLCL1, GABBR2, CACNA1A, GABRQ	506	25	18082	5.71763		1	0.824922	42.5129	0.425129
GOTERM_BP_DIRECT	GO:0035634~response to stilbenoid	4	0.583942	-2.51542	0.371479	0.0315722	HBA-A1, MUP1, CYP2B9, MUP12	506	25	18082	5.71763		1	0.824922	42.5129	0.425129
GOTERM_BP_DIRECT	GO:0032330~regulation of chondrocyte differentiation	3	0.437956	-3.2848	0.326913	0.0362353	SHOX2, HOXA11, HOXD11	506	11	18082	9.74596		1	0.858194	47.1072	0.471072
GOTERM_BP_DIRECT	GO:0007416~synapse assembly	5	0.729927	-1.98935	0.32564	0.0363815	ACHE, PCDHB16, SDK1, CACNA1A, KIRREL3	506	45	18082	3.97058		1	0.852258	47.2455	0.472455
GOTERM_BP_DIRECT	GO:0007612~learning	6	0.875912	-1.69984	0.320258	0.0370084	GRM4, PRKAR2B, SLC8A2, HTR6, GRIN2A, EPHB2	506	66	18082	3.24865		1	0.850193	47.8346	0.478346
GOTERM_BP_DIRECT	GO:0042733~embryonic digit morphogenesis	6	0.875912	-1.69984	0.320258	0.0370084	LMBR1, SFRP2, HOXA11, HOXD13, MYCN, HOXD11	506	66	18082	3.24865		1	0.850193	47.8346	0.478346
GOTERM_BP_DIRECT	GO:0031032~actomyosin structure organization	4	0.583942	-2.40439	0.307531	0.03855	LURAP1, MYH14, EPB41L4B, CNN1	506	27	18082	5.2941		1	0.855133	49.2571	0.492571
GOTERM_BP_DIRECT	GO:0045669~positive regulation of osteoblast differentiation	6	0.875912	-1.65677	0.286562	0.0412879	PRKD1, HEY1, SCUBE2, SFRP2, NPNT, ID4	506	68	18082	3.1531		1	0.86786	51.6937	0.516937
GOTERM_BP_DIRECT	GO:0060272~embryonic skeletal joint morphogenesis	3	0.437956	-3.15927	0.276536	0.0426931	SHOX2, HOXA11, HOXD11	506	12	18082	8.93379		1	0.87084	52.901	0.52901
GOTERM_BP_DIRECT	GO:0071394~cellular response to testosterone stimulus	3	0.437956	-3.15927	0.276536	0.0426931	MUP1, MUP18, MUP12	506	12	18082	8.93379		1	0.87084	52.901	0.52901
GOTERM_BP_DIRECT	GO:0001658~branching involved in ureteric bud morphogenesis	5	0.729927	-1.89624	0.263986	0.0445489	HOXA11, NPNT, AGT, FOXD1, HOXD11	506	48	18082	3.72241		1	0.87634	54.4521	0.544521
GOTERM_BP_DIRECT	GO:0030154~cell differentiation	31	4.52555	-0.506139	0.238326	0.0487225	ARHGEF28, NPNT, JAG2, SOHLH1, ZIC3, KDF1, DAB1, SEMA3E, SPATA5, SCX, UNC45B, NGEF, ELAVL3, HES6, SLIT1, NOTCH3, PRKD1, PLK5, TBATA, SEMA6C, DMRTC2, SFRP2, SIAH1A, D1PAS1, NEUROD2, RFX3, CALR3, KLHL10, NGFR, TNK2, IGSF9	506	780	18082	1.42024		1	0.89367	57.7662	0.577662
GOTERM_BP_DIRECT	GO:0001893~maternal placenta development	3	0.437956	-3.0438	0.233665	0.0495417	NODAL, RXRA, STOX2	506	13	18082	8.24658		1	0.892618	58.3895	0.583895
GOTERM_BP_DIRECT	GO:0016331~morphogenesis of embryonic epithelium	3	0.437956	-3.0438	0.233665	0.0495417	KDF1, GRSF1, JAG2	506	13	18082	8.24658		1	0.892618	58.3895	0.583895
GOTERM_BP_DIRECT	GO:0045880~positive regulation of smoothened signaling pathway	4	0.583942	-2.25238	0.229168	0.0503517	SHOX2, SCUBE2, PRRX1, PRRX2	506	30	18082	4.76469		1	0.891558	58.9972	0.589972
GOTERM_BP_DIRECT	GO:0055085~transmembrane transport	17	2.48175	-0.738941	0.225074	0.0511066	SLC2A13, TRPC4, SLC8A2, ABCA9, PANX2, ABCB11, ABCA8A, CLCNKB, ABCB6, ABCG2, KCNS3, SLC25A29, SLC18A3, SLC22A5, SLC43A1, HCN3, CACNA1A	506	364	18082	1.66895		1	0.890266	59.556	0.59556
GOTERM_BP_DIRECT	GO:0007268~chemical synaptic transmission	10	1.45985	-1.05494	0.217417	0.0525651	GRM4, PCDHB16, HTR6, GRIN2A, GRIK5, SLC18A3, NPFFR1, DLG2, HTR5A, CACNA1A	506	172	18082	2.07763		1	0.892364	60.6155	0.606155
GOTERM_BP_DIRECT	GO:0021766~hippocampus development	6	0.875912	-1.55441	0.213946	0.0532471	KIF14, BCAN, ID4, TRP73, HTR5A, KIRREL3	506	73	18082	2.93714		1	0.890785	61.1018	0.611018
GOTERM_BP_DIRECT	GO:0010720~positive regulation of cell development	2	0.291971	-5.15927	0.204956	0.0550782	HOXA11, HOXD11	506	2	18082	35.7352		1	0.894463	62.3798	0.623798
GOTERM_BP_DIRECT	GO:0002019~regulation of renal output by angiotensin	2	0.291971	-5.15927	0.204956	0.0550782	AGTR1A, AGT	506	2	18082	35.7352		1	0.894463	62.3798	0.623798
GOTERM_BP_DIRECT	GO:0071240~cellular response to food	2	0.291971	-5.15927	0.204956	0.0550782	MUP1, MUP12	506	2	18082	35.7352		1	0.894463	62.3798	0.623798
GOTERM_BP_DIRECT	GO:0045818~negative regulation of glycogen catabolic process	2	0.291971	-5.15927	0.204956	0.0550782	ADRA1B, INS2	506	2	18082	35.7352		1	0.894463	62.3798	0.623798
GOTERM_BP_DIRECT	GO:0045892~negative regulation of transcription, DNA-templated	24	3.50365	-0.566816	0.200598	0.0560011	ZFP24, MUP1, MUP19, MUP2, HR, MXD4, CALCA, SALL2, CRY2, HEY1, SFRP2, HOXA7, PER2, MUP18, ID4, RFX3, MUP16, KAT6B, PLCB1, FOXD1, KDM5B, MUP9, SCX, MUP12	506	579	18082	1.48125		1	0.894	63.0089	0.630089
GOTERM_BP_DIRECT	GO:0046326~positive regulation of glucose import	4	0.583942	-2.11488	0.168266	0.0636915	SORBS1, ERBB3, FAM132A, INS2	506	33	18082	4.33154		1	0.919171	67.8787	0.678787
GOTERM_BP_DIRECT	GO:0010812~negative regulation of cell-substrate adhesion	3	0.437956	-2.83734	0.165957	0.064306	DMTN, PTPRZ1, SPOCK1	506	15	18082	7.14704		1	0.917447	68.2406	0.682406
GOTERM_BP_DIRECT	GO:2000649~regulation of sodium ion transmembrane transporter activity	3	0.437956	-2.74424	0.139387	0.0721716	FXYD1, FXYD3, SCN4B	506	16	18082	6.70035		1	0.936766	72.5459	0.725459
GOTERM_BP_DIRECT	GO:0001953~negative regulation of cell-matrix adhesion	3	0.437956	-2.74424	0.139387	0.0721716	HOXA7, SEMA3E, MUC4	506	16	18082	6.70035		1	0.936766	72.5459	0.725459
GOTERM_BP_DIRECT	GO:0032270~positive regulation of cellular protein metabolic process	3	0.437956	-2.74424	0.139387	0.0721716	AGTR1A, AGT, INS2	506	16	18082	6.70035		1	0.936766	72.5459	0.725459
GOTERM_BP_DIRECT	GO:0042445~hormone metabolic process	3	0.437956	-2.74424	0.139387	0.0721716	AGT, DDO, CACNA1A	506	16	18082	6.70035		1	0.936766	72.5459	0.725459
GOTERM_BP_DIRECT	GO:0007368~determination of left/right symmetry	6	0.875912	-1.40439	0.127819	0.0761419	NOTO, ANKS6, NODAL, RFX3, ZIC3, LEFTY1	506	81	18082	2.64705		1	0.943174	74.5042	0.745042
GOTERM_BP_DIRECT	GO:0098779~mitophagy in response to mitochondrial depolarization	8	1.16788	-1.11488	0.125397	0.0770238	CALCA, KRT15, MAP1A, PINK1, LARP1B, D430041D05RIK, FAM131B, KCNK3	506	132	18082	2.16577		1	0.942289	74.9209	0.749209
GOTERM_BP_DIRECT	GO:0016358~dendrite development	4	0.583942	-1.98935	0.121509	0.0784793	FLRT1, DAB1, PAK3, IGSF9	506	36	18082	3.97058		1	0.942683	75.5947	0.755947
GOTERM_BP_DIRECT	GO:0035115~embryonic forelimb morphogenesis	4	0.583942	-1.98935	0.121509	0.0784793	SHOX2, HOXA11, HOXA9, HOXD11	506	36	18082	3.97058		1	0.942683	75.5947	0.755947
GOTERM_BP_DIRECT	GO:0043588~skin development	5	0.729927	-1.62322	0.121455	0.0784997	FRAS1, SOX21, OVOL1, NGFR, ABCB6	506	58	18082	3.08062		1	0.939932	75.604	0.75604
GOTERM_BP_DIRECT	GO:0051216~cartilage development	6	0.875912	-1.38668	0.119309	0.0793256	SFRP2, EDN1, PRRX1, PRRX2, SCX, COL10A1	506	82	18082	2.61477		1	0.938978	75.9786	0.759786
GOTERM_BP_DIRECT	GO:0048172~regulation of short-term neuronal synaptic plasticity	3	0.437956	-2.65677	0.116759	0.0803279	SHISA7, PPFIA3, SLC8A2	506	17	18082	6.30621		1	0.938435	76.4259	0.764259
GOTERM_BP_DIRECT	GO:0048712~negative regulation of astrocyte differentiation	3	0.437956	-2.65677	0.116759	0.0803279	DAB1, ID4, MYCN	506	17	18082	6.30621		1	0.938435	76.4259	0.764259
GOTERM_BP_DIRECT	GO:0097009~energy homeostasis	3	0.437956	-2.65677	0.116759	0.0803279	CRTC1, EDN2, AMPD2	506	17	18082	6.30621		1	0.938435	76.4259	0.764259
GOTERM_BP_DIRECT	GO:0050678~regulation of epithelial cell proliferation	3	0.437956	-2.65677	0.116759	0.0803279	PGR, HEY1, PLA2G2A	506	17	18082	6.30621		1	0.938435	76.4259	0.764259
GOTERM_BP_DIRECT	GO:0051649~establishment of localization in cell	2	0.291971	-4.57431	0.113924	0.0814712	GRIK5, PRIMA1	506	3	18082	23.8235		1	0.93822	76.9265	0.769265
GOTERM_BP_DIRECT	GO:0002121~inter-male aggressive behavior	2	0.291971	-4.57431	0.113924	0.0814712	GCNT4, KIRREL3	506	3	18082	23.8235		1	0.93822	76.9265	0.769265
GOTERM_BP_DIRECT	GO:0002002~regulation of angiotensin levels in blood	2	0.291971	-4.57431	0.113924	0.0814712	MCPT4, CPA3	506	3	18082	23.8235		1	0.93822	76.9265	0.769265
GOTERM_BP_DIRECT	GO:0001543~ovarian follicle rupture	2	0.291971	-4.57431	0.113924	0.0814712	AGT, EDN2	506	3	18082	23.8235		1	0.93822	76.9265	0.769265
GOTERM_BP_DIRECT	GO:1990034~calcium ion export from cell	2	0.291971	-4.57431	0.113924	0.0814712	SLC8A2, SLC35G1	506	3	18082	23.8235		1	0.93822	76.9265	0.769265
GOTERM_BP_DIRECT	GO:0060585~positive regulation of prostaglandin-endoperoxide synthase activity	2	0.291971	-4.57431	0.113924	0.0814712	EDN2, EDN1	506	3	18082	23.8235		1	0.93822	76.9265	0.769265
GOTERM_BP_DIRECT	GO:0007420~brain development	11	1.60584	-0.863817	0.112551	0.0820358	SLC38A3, EML1, NDRG4, NODAL, SPHK1, ID4, NEURL1A, PLCB1, ABCB6, SPATA5, KCNK3	506	216	18082	1.81985		1	0.93674	77.1701	0.771701
GOTERM_BP_DIRECT	GO:0002053~positive regulation of mesenchymal cell proliferation	4	0.583942	-1.94982	0.108579	0.0837125	SHOX2, PRRX1, PRRX2, MYCN	506	37	18082	3.86326		1	0.937718	77.8791	0.778791
GOTERM_BP_DIRECT	GO:0048546~digestive tract morphogenesis	3	0.437956	-2.57431	0.0975209	0.0887527	SFRP2, NODAL, TRP73	506	18	18082	5.95586		1	0.945334	79.8875	0.798875
GOTERM_BP_DIRECT	GO:0010613~positive regulation of cardiac muscle hypertrophy	3	0.437956	-2.57431	0.0975209	0.0887527	AGT, ADK, EDN1	506	18	18082	5.95586		1	0.945334	79.8875	0.798875
GOTERM_BP_DIRECT	GO:0010976~positive regulation of neuron projection development	8	1.16788	-1.05075	0.0904673	0.0922971	PRKD1, PLK5, RGMA, NDRG4, PTPRZ1, SPHK1, PLXNB3, NGFR	506	138	18082	2.0716		1	0.949369	81.1956	0.811956
GOTERM_BP_DIRECT	GO:0005977~glycogen metabolic process	4	0.583942	-1.87387	0.0861564	0.0946101	G6PC, EPM2A, PRKAG2, STBD1	506	39	18082	3.66515		1	0.951041	82.0056	0.820056
GOTERM_BP_DIRECT	GO:0048148~behavioral response to cocaine	3	0.437956	-2.49631	0.0811996	0.0974247	SDK1, ADRA1B, ABAT	506	19	18082	5.6424		1	0.953401	82.9469	0.829469
GOTERM_BP_DIRECT	GO:0007141~male meiosis I	3	0.437956	-2.49631	0.0811996	0.0974247	MEI1, DMRTC2, SIAH1A	506	19	18082	5.6424		1	0.953401	82.9469	0.829469
GOTERM_BP_DIRECT	GO:0061436~establishment of skin barrier	3	0.437956	-2.49631	0.0811996	0.0974247	KDF1, KRT16, ALOX12B	506	19	18082	5.6424		1	0.953401	82.9469	0.829469
GOTERM_CC_DIRECT	GO:0005576~extracellular region	88	12.8467	-0.835808	5.83565	1.07e-07	RETNLA, NRTN, PXDN, PODNL1, LYPD6, PGC, F13A1, MUP19, LTBP4, EDN2, NPNT, IGFBP6, EDN1, BCAN, NOTUM, MUP10, GSTM1, HMCN2, GPC5, CST12, HMCN1, GPC6, SEMA3E, CCBE1, MUP18, RGN, MUP17, LGI4, ITIH5, MUP16, TPSB2, VWA1, IFNL3, MUP14, EMC10, MUP13, DEFB30, MUP12, KIRREL3, COL10A1, HHIPL1, SCUBE2, NODAL, SLIT1, CD163, LEFTY1, PLA2G2A, NCAN, WFDC3, ACHE, WNT5B, TSPEAR, A, FCNA, ELN, FAM132A, SPOCK1, PF4, …	553	1753	19662	1.78486		3.69e-05	3.69e-05	0.000146	1.46e-06
GOTERM_CC_DIRECT	GO:0030054~cell junction	47	6.86131	-1.21874	5.6073	1.81e-07	PRX, ACHE, PANX2, TLN2, WASF1, GRIK5, EPB41L4B, WTIP, GABBR2, ITSN1, GJA4, ZFYVE21, CLDN14, HMCN2, GAD2, HMCN1, KDF1, CHRNA9, SORBS1, TRIM9, ANK3, MYZAP, GRID2IP, TFB2M, NEURL1A, PARD3B, PRIMA1, LRFN3, GABRQ, DLG2, FLRT1, GJD3, NOX1, GRIN2A, SDK1, MPP7, RGS17, MISP, ARHGAP32, TMEM163, CHRM1, SVIL, DSC2, SYNM, TNK2, TRP73, IGSF9	553	718	19662	2.32743		6.23e-05	3.11e-05	0.000247	2.47e-06
GOTERM_CC_DIRECT	GO:0005578~proteinaceous extracellular matrix	27	3.94161	-1.60309	4.82832	1.09e-06	PXDN, PODNL1, WNT5B, NPNT, LTBP4, ELN, BCAN, SPOCK1, HMCN2, GPC5, HMCN1, COL6A6, COL6A5, GPC6, CCBE1, TNN, VWA1, COL10A1, HAPLN4, PTPRZ1, COL15A1, EMILIN3, SLIT1, LAMA3, COL14A1, FCGBP, NCAN	553	316	19662	3.03794		0.000374	0.000125	0.00148485	1.48e-05
GOTERM_CC_DIRECT	GO:0031838~haptoglobin-hemoglobin complex	4	0.583942	-4.83006	2.54145	0.000211	HBA-A1, HBA-A2, HBB-BS, HBB-BT	553	5	19662	28.4441		0.0700166	0.0179835	0.287443	0.00287442
GOTERM_CC_DIRECT	GO:0045202~synapse	29	4.23358	-1.02983	2.14441	0.000527	ACHE, TLN2, CRTC1, WASF1, GRIK5, BCAN, GABBR2, ITSN1, EPHB2, SHISA7, GAD2, TRIM9, ANK3, PCDHB16, GRID2IP, NEURL1A, PRIMA1, HCN3, DLG2, GABRQ, LRFN3, SDK1, GRIN2A, RGS17, ARHGAP32, TMEM163, CHRM1, DOC2B, IGSF9	553	505	19662	2.04178		0.16597	0.0356462	0.717113	0.00717113
GOTERM_CC_DIRECT	GO:0045211~postsynaptic membrane	17	2.48175	-1.44503	2.11758	0.000561	ACHE, ERBB3, PTPRZ1, ERBB2, GRIN2A, GRIK5, GABBR2, ARHGAP32, CHRNA9, ANK3, PCDHB16, CHRM1, GRID2IP, NEURL1A, DLG2, GABRQ, LRFN3	553	222	19662	2.72269		0.175598	0.0316705	0.762819	0.00762819
GOTERM_CC_DIRECT	GO:0030425~dendrite	26	3.79562	-0.915789	1.37457	0.00315651	ACHE, CRTC1, GRIK5, BCAN, EPHB2, GLRX2, PGR, PRKAR2B, FAT3, ANK3, TRIM9, HCN3, HTR5A, DLG2, TUBB3, LRFN3, KIRREL3, PTPRZ1, DPYSL5, AGTR1A, CHRM1, HTR6, ALOX5, TNK2, IGSF9, CACNA1A	553	490	19662	1.8866		0.662961	0.143898	4.22113	0.0422113
GOTERM_CC_DIRECT	GO:0030424~axon	21	3.06569	-1.01292	1.25315	0.00420225	NRTN, ACHE, PTPRZ1, RXRA, SPHK1, SPTBN4, GRIK5, PINK1, EPHB2, CALCA, PGR, GAD2, ANK3, SLC18A3, MYH14, TNK2, HCN3, IGSF9, TUBB3, LRFN3, KIRREL3	553	370	19662	2.018		0.765105	0.165629	5.58274	0.0558274
GOTERM_CC_DIRECT	GO:0005833~hemoglobin complex	4	0.583942	-3.45155	1.17142	0.00510108	HBA-A1, HBA-A2, HBB-BS, HBB-BT	553	13	19662	10.94		0.827828	0.177555	6.73872	0.0673872
GOTERM_CC_DIRECT	GO:0016020~membrane	226	32.9927	-0.199439	1.09891	0.00606448	LYPD4, CD209A, ADCY5, AQP5, LEMD3, ZNRF4, SELENBP1, ITSN1, MEGF10, ACBD3, FAM171B, NKPD1, PELI2, GNG4, GJD3, GATM, ABCB11, GRIN2A, TIMD4, PKHD1L1, CYP1A2, NAPEPLD, VSIG1, TMEM136, ASPHD2, BACE2, HTR6, PLA2G2A, CD164L2, HAS2, DOC2B, TM6SF2, LY6G6D, ERMP1, GCNT4, SLC2A13, GNAI1, ERBB3, ARHGEF28, CYP2B9, ERBB2, MMD, SORCS1, EPHB2, TMEM50B, GAD2, TMEM125, SYBU, TRPC4, FBXO2, SPHK1, SECTM1B, KCNK3, AB…	553	6998	19662	1.14825		0.876626	0.18881	7.96316	0.0796316
GOTERM_CC_DIRECT	GO:0005581~collagen trimer	8	1.16788	-1.77695	0.947152	0.0087466	MARCO, COL14A1, COL6A6, COL6A5, FCNA, CCBE1, COL15A1, COL10A1	553	83	19662	3.427		0.951299	0.240225	11.294	0.11294
GOTERM_CC_DIRECT	GO:0005615~extracellular space	57	8.32117	-0.430288	0.649067	0.0184514	RETNLA, PXDN, PGC, LTBP4, EDN2, MUP19, PRKAG2, IGFBP6, EDN1, BCAN, SELENBP1, GPC5, CST12, GPC6, SEMA3E, CCBE1, MUP18, CPA3, LGI4, MUP16, TPSB2, VWA1, IFNL3, NRG2, MUP12, SOGA3, SCUBE2, NODAL, SLIT1, LEFTY1, CST6, IGKV2-112, PLA2G2A, CTSF, ACHE, WNT5B, ERBB3, IGKV9-120, SPOCK1, PF4, FAM132A, IL34, CALCA, AGT, LEFTY2, FLRT1, MUP1, PTPRZ1, MUP2, COL15A1, MUC4, COL14A1, SFRP2, ALOX5, INS2, MUP9, LIPE	553	1504	19662	1.3475		0.998349	0.413675	22.4354	0.224354
GOTERM_CC_DIRECT	GO:0005912~adherens junction	6	0.875912	-1.95559	0.641515	0.0188173	SPTBN4, MPP7, SYNM, WTIP, TNK2, CTNNA3	553	55	19662	3.87874		0.998548	0.395093	22.8289	0.228289
GOTERM_CC_DIRECT	GO:0005604~basement membrane	8	1.16788	-1.55207	0.629291	0.0194271	HMCN2, P3H2, FRAS1, LAMA3, HMCN1, NPNT, COL15A1, VWA1	553	97	19662	2.93238		0.998828	0.382484	23.4806	0.234806
GOTERM_CC_DIRECT	GO:0043197~dendritic spine	9	1.31387	-1.11246	0.256289	0.0575113	PGR, PRKAR2B, ARHGAP32, SLC8A2, PTPRZ1, FBXO2, GRIN2A, GRID2IP, NEURL1A	553	148	19662	2.16214		1	0.742921	55.4256	0.554256
GOTERM_CC_DIRECT	GO:0042734~presynaptic membrane	6	0.875912	-1.50813	0.245859	0.0596292	GRM4, ACHE, GAD2, GRIN2A, GRIK5, LRFN3	553	75	19662	2.84441		1	0.733356	56.7728	0.567728
GOTERM_CC_DIRECT	GO:0016323~basolateral plasma membrane	11	1.60584	-0.946082	0.238581	0.0611753	SLC38A3, TRPC4, VSIG1, SLC8A2, AGTR1A, ERBB3, NDRG4, ANK3, ERBB2, SLC22A5, MEGF10	553	203	19662	1.92663		1	0.721234	57.7323	0.577323
GOTERM_CC_DIRECT	GO:0033268~node of Ranvier	3	0.437956	-2.73695	0.191393	0.0728373	ANK3, SPTBN4, SPOCK1	553	16	19662	6.66659		1	0.764325	64.3587	0.643587
GOTERM_CC_DIRECT	GO:0072562~blood microparticle	8	1.16788	-1.0967	0.164207	0.0812289	HBA-A1, HBA-A2, F13A1, AGT, HBB-BS, HBB-BT, CPN2, IGLC3	553	133	19662	2.13866		1	0.784296	68.5161	0.685161
GOTERM_CC_DIRECT	GO:0043005~neuron projection	18	2.62774	-0.607666	0.153324	0.0850468	ACHE, SPHK1, GRIN2A, GRIK5, GABBR2, RGS17, ITSN1, PGR, CALCA, GRM4, RGMA, NPTX1, DAB1, ANK3, SLC4A8, SLC18A3, ABAT, NGFR	553	420	19662	1.52379		1	0.783199	70.2547	0.702547
GOTERM_MF_DIRECT	GO:0036094~small molecule binding	13	1.89781	-3.8456	9.34969	3e-11	MUP10, MUP7, MUP1, MUP19, MUP2, MUP18, MUP17, MUP16, MUP8, MUP14, MUP13, MUP9, MUP12	493	32	17446	14.3761		1.93e-08	1.93e-08	4.47e-08	4.47e-10
GOTERM_MF_DIRECT	GO:0005009~insulin-activated receptor activity	7	1.0219	-4.25208	4.97664	7.08e-07	MUP1, MUP19, MUP2, MUP18, MUP16, MUP9, MUP12	493	13	17446	19.0548		0.000456	0.000228	0.00105527	1.06e-05
GOTERM_MF_DIRECT	GO:0005215~transporter activity	21	3.06569	-1.77593	4.26806	3.62e-06	SLC2A13, MUP7, ABCA9, MUP1, MUP19, ABCA8A, MUP2, AQP5, STARD10, LCN11, MUP10, SLC4A8, MUP18, MUP17, MUP16, SLC22A5, MUP8, MUP14, MUP13, MUP9, MUP12	493	217	17446	3.42459		0.00232697	0.000776	0.00539439	5.39e-05
GOTERM_MF_DIRECT	GO:0005550~pheromone binding	14	2.0438	-2.17116	3.70068	1.34e-05	MUP7, MUP1, MUP19, MUP2, LCN11, MUP10, MUP18, MUP17, MUP16, MUP14, MUP8, MUP13, MUP9, MUP12	493	110	17446	4.50385		0.00856729	0.00214874	0.0199216	0.000199216
GOTERM_MF_DIRECT	GO:0005509~calcium ion binding	41	5.9854	-1.05357	3.56235	1.84e-05	PCDHA7, PCDHA9, PCDHA2, TNNC2, NPNT, LTBP4, PCDHA5, JAG2, BCAN, SPOCK1, ITSN1, KCNIP2, PCDHAC2, HMCN2, HMCN1, PCDHB18, FAT3, PCDHB19, PCDHB16, PCDHB17, CCBE1, EFCAB2, RGN, PCDHA11, PCDHA12, PLCB1, SCUBE2, RPH3AL, MMP15, ACTN3, PCDHB20, SLIT1, PCDHB21, NOTCH3, RHOT1, PLA2G2A, DSC2, CALR3, MEGF6, NCAN, DOC2B	493	699	17446	2.07566		0.0117622	0.0023636	0.0273939	0.000273939
GOTERM_MF_DIRECT	GO:0031720~haptoglobin binding	4	0.583942	-5.14516	2.88566	8.73e-05	HBA-A1, HBA-A2, HBB-BS, HBB-BT	493	4	17446	35.3874		0.054678	0.00932784	0.130119	0.00130119
GOTERM_MF_DIRECT	GO:0043565~sequence-specific DNA binding	33	4.81752	-0.883497	1.78978	0.00109645	CAMTA1, EVX1, HOXA11, PRRX1, HOXD13, DMRTA2, PRRX2, ZIC3, HOXD11, PGR, HEY1, HOXA7, TEF, ETV1, HOXA9, FOXB1, FOXD1, SCX, ZFP24, PHOX2A, ERF, BARHL1, RXRA, SOX30, RXRG, SHOX2, SALL2, HOXD8, DMRTC2, FOXE1, RHOX13, RFX3, TRP73	493	633	17446	1.84484		0.506633	0.0960026	1.62264	0.0162264
GOTERM_MF_DIRECT	GO:0004601~peroxidase activity	6	0.875912	-2.77593	1.62201	0.00161931	HBA-A1, GPX2, HBA-A2, PXDN, HBB-BS, HBB-BT	493	31	17446	6.84918		0.647844	0.122309	2.38774	0.0238774
GOTERM_MF_DIRECT	GO:0005200~structural constituent of cytoskeleton	8	1.16788	-1.85976	1.03916	0.00640545	KRT16, TLN2, ANK3, MYBPC3, SPTBN4, SYNM, EPB41L4B, TUBB3	493	78	17446	3.62948		0.984051	0.368603	9.13787	0.0913787
GOTERM_MF_DIRECT	GO:0005344~oxygen transporter activity	4	0.583942	-3.14516	0.87744	0.00949451	HBA-A1, HBA-A2, HBB-BS, HBB-BT	493	16	17446	8.84686		0.997853	0.459017	13.2605	0.132605
GOTERM_MF_DIRECT	GO:0020037~heme binding	12	1.75182	-1.27892	0.819448	0.0109602	CYP2A12, HBA-A1, HBA-A2, PXDN, CYP39A1, CYP2B9, GUCY1A2, HBB-BS, GUCY1B3, HBB-BT, CYP1A2, ABCB6	493	175	17446	2.42657		0.999173	0.475447	15.1549	0.151549
GOTERM_MF_DIRECT	GO:0003779~actin binding	18	2.62774	-0.91421	0.674586	0.0158127	DMTN, WASF3, TNNC2, TLN2, MYO1B, WASF1, MAP1A, MYBPC3, SPTBN4, MTSS1L, ACTN3, MISP, CORO2A, PFN3, SVIL, CNN1, LMOD1, MYH14	493	338	17446	1.88454		0.999965	0.574885	21.155	0.21155
GOTERM_MF_DIRECT	GO:0005089~Rho guanyl-nucleotide exchange factor activity	7	1.0219	-1.74307	0.624962	0.0179894	ARHGEF4, NGEF, ARHGEF26, ARHGEF28, ARHGEF19, ARHGEF40, ITSN1	493	74	17446	3.34746		0.999992	0.593138	23.7158	0.237158
GOTERM_MF_DIRECT	GO:0005216~ion channel activity	11	1.60584	-1.19521	0.539978	0.0225595	KCNS3, FXYD1, FXYD3, TRPC4, GJD3, GRIN2A, GRIK5, CLCNKB, HCN3, CACNA1A, KCNK3	493	170	17446	2.28977		1	0.649929	28.8418	0.288418
GOTERM_MF_DIRECT	GO:0005201~extracellular matrix structural constituent	5	0.729927	-2.10954	0.464416	0.0277992	HAPLN4, PXDN, ELN, BCAN, NCAN	493	41	17446	4.31554		1	0.701927	34.3229	0.343229
GOTERM_MF_DIRECT	GO:0005540~hyaluronic acid binding	4	0.583942	-2.5602	0.448657	0.0290697	HAPLN4, LYVE1, BCAN, NCAN	493	24	17446	5.8979		1	0.694987	35.5912	0.355912
GOTERM_MF_DIRECT	GO:0046982~protein heterodimerization activity	23	3.35766	-0.663102	0.38211	0.0352979	FZD9, ERBB3, PANX2, ADCY5, RXRA, ERBB2, GRIN2A, DMRTA2, MPP7, HES6, KCNK3, GSTM1, GAD2, H2AFV, HEY1, AGTR1A, QTRTD1, ADRA1B, TEF, NEUROD2, GUCY1B3, SCX, DLG2	493	514	17446	1.58348		1	0.743683	41.4849	0.414849
GOTERM_MF_DIRECT	GO:0019825~oxygen binding	4	0.583942	-2.44473	0.377055	0.035837	HBA-A1, HBA-A2, HBB-BS, HBB-BT	493	26	17446	5.44422		1	0.729019	41.9706	0.419706
GOTERM_MF_DIRECT	GO:0005506~iron ion binding	12	1.75182	-1.00221	0.354228	0.0384077	CYP2A12, P3H2, HBA-A1, HBA-A2, CYP39A1, CYP2B9, ALOX12B, AOX4, HBB-BS, ALOX5, HBB-BT, CYP1A2	493	212	17446	2.00306		1	0.734855	44.2356	0.442356
GOTERM_MF_DIRECT	GO:0046983~protein dimerization activity	11	1.60584	-1.03474	0.3152	0.0433932	HEY1, GRIN2A, NEUROD2, ID4, HES6, SCX, SOHLH1, MYCL, MYCN, MXD4, ABCG2	493	190	17446	2.04875		1	0.760328	48.3949	0.483949
GOTERM_MF_DIRECT	GO:0005044~scavenger receptor activity	5	0.729927	-1.88213	0.297914	0.0458806	HHIPL1, MARCO, SUSD2, MEGF10, CD163	493	48	17446	3.68619		1	0.763144	50.3601	0.503601
GOTERM_MF_DIRECT	GO:0042626~ATPase activity, coupled to transmembrane movement of substances	5	0.729927	-1.85238	0.278644	0.0488906	ABCA9, ABCB11, ABCA8A, ABCB6, ABCG2	493	49	17446	3.61096		1	0.76946	52.6448	0.526448
GOTERM_MF_DIRECT	GO:0000977~RNA polymerase II regulatory region sequence-specific DNA binding	12	1.75182	-0.942225	0.276646	0.0492183	PHOX2A, MEF2B, HOXD8, BARHL1, RXRA, GLIS1, RXRG, TEF, NEUROD2, HES6, SOHLH1, ZIC3	493	221	17446	1.92149		1	0.756633	52.8876	0.528876
GOTERM_MF_DIRECT	GO:0098632~protein binding involved in cell-cell adhesion	2	0.291971	-5.14516	0.241125	0.0556089	PLXNB3, IGSF9	493	2	17446	35.3874		1	0.784602	57.3951	0.573951
GOTERM_MF_DIRECT	GO:0031722~hemoglobin beta binding	2	0.291971	-5.14516	0.241125	0.0556089	HBB-BS, HBB-BT	493	2	17446	35.3874		1	0.784602	57.3951	0.573951
GOTERM_MF_DIRECT	GO:0004364~glutathione transferase activity	4	0.583942	-2.10077	0.197903	0.0651831	GSTM1, GSTM3, GSTM6, GSTM7	493	33	17446	4.28938		1	0.823836	63.4011	0.634011
GOTERM_MF_DIRECT	GO:0051015~actin filament binding	8	1.16788	-1.10077	0.147407	0.0801254	CORO2A, TNNC2, TLN2, MYO1B, SVIL, MYH14, ACTN3, CTNNA3	493	132	17446	2.14469		1	0.873647	71.2186	0.712186
GOTERM_MF_DIRECT	GO:0004886~9-cis retinoic acid receptor activity	2	0.291971	-4.5602	0.141512	0.082245	RXRA, RXRG	493	3	17446	23.5916		1	0.870889	72.1918	0.721918
GOTERM_MF_DIRECT	GO:0043177~organic acid binding	2	0.291971	-4.5602	0.141512	0.082245	HBA-A1, HBA-A2	493	3	17446	23.5916		1	0.870889	72.1918	0.721918
GOTERM_MF_DIRECT	GO:2001070~starch binding	2	0.291971	-4.5602	0.141512	0.082245	EPM2A, STBD1	493	3	17446	23.5916		1	0.870889	72.1918	0.721918
GOTERM_MF_DIRECT	GO:0031708~endothelin B receptor binding	2	0.291971	-4.5602	0.141512	0.082245	EDN2, EDN1	493	3	17446	23.5916		1	0.870889	72.1918	0.721918
GOTERM_MF_DIRECT	GO:0005179~hormone activity	7	1.0219	-1.14516	0.106745	0.0971285	RETNLA, CALCA, AGT, EDN2, EDN1, FAM132A, INS2	493	112	17446	2.21171		1	0.904633	78.2087	0.782087
GOTERM_MF_DIRECT	GO:0042166~acetylcholine binding	3	0.437956	-2.4822	0.103002	0.0990371	ACHE, CHRNA9, SLC18A3	493	19	17446	5.58749		1	0.901331	78.8856	0.788856
INTERPRO	IPR002971:Major urinary protein	14	2.0438	-4.27698	12.2306	3.74e-14	MUP7, MUP1, MUP19, MUP2, LCN11, MUP10, MUP18, MUP17, MUP16, MUP14, MUP8, MUP13, MUP9, MUP12	572	26	20594	19.3865		3.6e-11	3.6e-11	5.88e-11	5.88e-13
INTERPRO	IPR002345:Lipocalin	13	1.89781	-3.91631	9.59688	1.61e-11	MUP10, MUP7, MUP1, MUP19, MUP2, MUP18, MUP17, MUP16, MUP8, MUP14, MUP13, MUP9, MUP12	572	31	20594	15.0982		1.55e-08	7.74e-09	2.53e-08	2.53e-10
INTERPRO	IPR022272:Lipocalin conserved site	13	1.89781	-3.74122	8.86967	8.58e-11	MUP10, MUP7, MUP1, MUP19, MUP2, MUP18, MUP17, MUP16, MUP8, MUP14, MUP13, MUP9, MUP12	572	35	20594	13.3727		8.27e-08	2.76e-08	1.35e-07	1.35e-09
INTERPRO	IPR000566:Lipocalin/cytosolic fatty-acid binding protein domain	14	2.0438	-2.95505	6.46344	2.19e-08	MUP7, MUP1, MUP19, MUP2, LCN11, MUP10, MUP18, MUP17, MUP16, MUP14, MUP8, MUP13, MUP9, MUP12	572	65	20594	7.7546		2.11e-05	5.27e-06	3.44e-05	3.44e-07
INTERPRO	IPR012674:Calycin	14	2.0438	-2.8075	5.90309	7.92e-08	MUP7, MUP1, MUP19, MUP2, LCN11, MUP10, MUP18, MUP17, MUP16, MUP14, MUP8, MUP13, MUP9, MUP12	572	72	20594	7.00068		7.63e-05	1.53e-05	0.000125	1.25e-06
INTERPRO	IPR011038:Calycin-like	14	2.0438	-2.7876	5.82974	9.39e-08	MUP7, MUP1, MUP19, MUP2, LCN11, MUP10, MUP18, MUP17, MUP16, MUP14, MUP8, MUP13, MUP9, MUP12	572	73	20594	6.90478		9.05e-05	1.51e-05	0.000148	1.48e-06
INTERPRO	IPR013164:Cadherin, N-terminal	13	1.89781	-2.76198	5.21896	3.84e-07	PCDHA7, PCDHA9, PCDHA2, PCDHB18, PCDHB19, PCDHB16, PCDHB17, PCDHA5, PCDHA11, PCDHA12, PCDHB20, PCDHAC2, PCDHB21	572	69	20594	6.78327		0.00037	5.28e-05	0.000604	6.04e-06
INTERPRO	IPR020894:Cadherin conserved site	15	2.18978	-2.23147	4.23691	3.69e-06	PCDHA7, PCDHA9, PCDHA2, PCDHB18, FAT3, PCDHB19, PCDHB16, PCDHB17, PCDHA5, DSC2, PCDHA11, PCDHA12, PCDHB20, PCDHAC2, PCDHB21	572	115	20594	4.69611		0.00354329	0.000444	0.00579555	5.8e-05
INTERPRO	IPR002126:Cadherin	15	2.18978	-2.11117	3.81023	9.85e-06	PCDHA7, PCDHA9, PCDHA2, PCDHB18, FAT3, PCDHB19, PCDHB16, PCDHB17, PCDHA5, DSC2, PCDHA11, PCDHA12, PCDHB20, PCDHAC2, PCDHB21	572	125	20594	4.32042		0.00943651	0.00105292	0.0154798	0.000154798
INTERPRO	IPR015919:Cadherin-like	15	2.18978	-2.08827	3.73035	1.18e-05	PCDHA7, PCDHA9, PCDHA2, PCDHB18, FAT3, PCDHB19, PCDHB16, PCDHB17, PCDHA5, DSC2, PCDHA11, PCDHA12, PCDHB20, PCDHAC2, PCDHB21	572	127	20594	4.25238		0.0113314	0.00113896	0.0186057	0.000186057
INTERPRO	IPR000742:Epidermal growth factor-like domain	20	2.91971	-1.60325	3.23903	3.67e-05	FRAS1, SCUBE2, LTBP4, NPNT, JAG2, BCAN, MEGF10, SLIT1, MUC4, HMCN2, NOTCH3, LAMA3, HMCN1, FAT3, CCBE1, TNN, WIF1, NCAN, MEGF6, NRG2	572	237	20594	3.03827		0.0347146	0.0032068	0.0576722	0.000576722
INTERPRO	IPR018097:EGF-like calcium-binding, conserved site	12	1.75182	-2.15511	2.91215	7.79e-05	HMCN2, NOTCH3, HMCN1, FAT3, SCUBE2, LTBP4, NPNT, CCBE1, JAG2, MEGF6, NCAN, SLIT1	572	97	20594	4.45404		0.0722769	0.00623233	0.12242	0.0012242
INTERPRO	IPR000152:EGF-type aspartate/asparagine hydroxylation site	12	1.75182	-2.14032	2.87128	8.56e-05	HMCN2, NOTCH3, HMCN1, FAT3, SCUBE2, LTBP4, NPNT, CCBE1, JAG2, MEGF6, NCAN, SLIT1	572	98	20594	4.40859		0.0791241	0.00632071	0.1345	0.00134501
INTERPRO	IPR013032:EGF-like, conserved site	17	2.48175	-1.63548	2.69783	0.000128	SCUBE2, LTBP4, NPNT, JAG2, BCAN, SLIT1, MEGF10, HMCN2, NOTCH3, HMCN1, FAT3, CCBE1, TNN, WIF1, NCAN, MEGF6, NRG2	572	197	20594	3.1069		0.115679	0.00874267	0.200527	0.00200527
INTERPRO	IPR001881:EGF-like calcium-binding	13	1.89781	-1.89322	2.49685	0.000203	HMCN2, NOTCH3, HMCN1, FAT3, SCUBE2, LTBP4, NPNT, CCBE1, JAG2, BCAN, MEGF6, NCAN, SLIT1	572	126	20594	3.71465		0.17749	0.0129418	0.31853	0.0031853
INTERPRO	IPR009030:Insulin-like growth factor binding protein, N-terminal	13	1.89781	-1.84814	2.37012	0.000272	FRAS1, SCUBE2, ERBB3, ERBB2, NPNT, LTBP4, IGFBP6, JAG2, EPHB2, NOTCH3, HMCN2, HMCN1, MEGF6	572	130	20594	3.60035		0.230293	0.016226	0.426464	0.00426464
INTERPRO	IPR003961:Fibronectin, type III	17	2.48175	-1.53643	2.35689	0.00028	IGDCC3, PTPRD, FLRT1, IL27RA, PTPRZ1, MYBPC3, FSD1L, SDK1, EPHB2, FSD2, COL14A1, MYOM3, TRIM9, TNN, VWA1, IGSF9, LRFN3	572	211	20594	2.90076		0.236512	0.0157487	0.439652	0.00439652
INTERPRO	IPR003599:Immunoglobulin subtype	30	4.37956	-1.06015	2.33252	0.000296	IGHV5-17, IGDCC3, PXDN, MYBPC3, IGKV9-120, BCAN, HMCN2, HMCN1, MYOM3, SEMA3E, NRG2, LRFN3, KIRREL3, PTPRD, HAPLN4, ICAM5, SDK1, IGLV2, TIMD4, IGKV1-117, IGKV2-137, IGHV5-9, IGKV1-110, VSIG1, IGKV8-24, IGKV2-112, SCN4B, VSIG4, NCAN, IGSF9	572	518	20594	2.08514		0.24834	0.0157344	0.465029	0.00465029
INTERPRO	IPR013783:Immunoglobulin-like fold	51	7.44526	-0.740515	2.19159	0.00041	IGHV5-17, IGDCC3, PXDN, IL27RA, F13A1, MYBPC3, IGKV12-89, BCAN, IGKV1-88, HMCN2, HMCN1, TRIM9, VWA1, NRG2, KIRREL3, ICAM5, PLXNB3, SDK1, TIMD4, PKHD1L1, IGKV1-117, IGHV1-55, IGKV1-110, VSIG1, IGKV2-112, NCAN, STBD1, VSIG4, IGSF9, CAMTA1, FSD1L, IGKV9-120, EPHB2, MYOM3, TNN, LRFN3, 6030468B19RIK, HAPLN4, FLRT1, PTPRD, PTPRZ1, EPM2A, IGLV2, SECTM1B, IGKV2-137, IGHV5-9, FSD2, IGKV8-24, COL14A1, SCN4…	572	1099	20594	1.67077		0.326492	0.020588	0.643291	0.00643291
INTERPRO	IPR003081:Glutathione S-transferase, Mu class	4	0.583942	-4.36271	1.97133	0.000683	GSTM1, GSTM3, GSTM6, GSTM7	572	7	20594	20.5734		0.481988	0.0323529	1.06823	0.0106823
INTERPRO	IPR011705:BTB/Kelch-associated	8	1.16788	-2.28742	1.73223	0.00118852	BTBD17, BTBD1, KLHL15, KBTBD6, BTBD2, KBTBD7, KLHL23, KLHL10	572	59	20594	4.88183		0.681849	0.0530743	1.85254	0.0185254
INTERPRO	IPR013098:Immunoglobulin I-set	12	1.75182	-1.55536	1.38296	0.00268565	HMCN2, IGDCC3, PXDN, PTPRD, HMCN1, MYOM3, MYBPC3, SDK1, NRG2, IGSF9, LRFN3, KIRREL3	572	147	20594	2.93906		0.924962	0.111052	4.14038	0.0414038
INTERPRO	IPR008160:Collagen triple helix repeat	8	1.16788	-1.92214	1.11266	0.00509324	MARCO, COL14A1, COL6A6, COL6A5, FCNA, CCBE1, COL15A1, COL10A1	572	76	20594	3.78984		0.992681	0.192487	7.7151	0.077151
INTERPRO	IPR011993:Pleckstrin homology-like domain	22	3.21168	-0.95354	1.09548	0.00530696	ARHGEF4, NGEF, ARHGEF26, TLN2, ARHGEF28, SPTBN4, ARHGEF19, FRMPD1, DGKH, EPB41L4B, ITSN1, NUMBL, PRKD1, PLCL1, DAB1, ARHGAP20, ARHGEF40, OSBPL10, FAM43B, AGAP1, SHC3, PLCB1	572	409	20594	1.93662		0.994049	0.192255	8.02632	0.0802632
INTERPRO	IPR017970:Homeobox, conserved site	13	1.89781	-1.34694	1.08972	0.00538072	PHOX2A, EVX1, HOXA11, BARHL1, PRRX1, HOXD13, PRRX2, HOXD11, SHOX2, HOXD8, HOXA7, HOXA9, RHOX13	572	184	20594	2.54373		0.994459	0.187651	8.13349	0.0813349
INTERPRO	IPR000538:Link	4	0.583942	-3.36271	1.03458	0.00614322	HAPLN4, LYVE1, BCAN, NCAN	572	14	20594	10.2867		0.997353	0.204064	9.23464	0.0923464
INTERPRO	IPR013320:Concanavalin A-like lectin/glucanase, subgroup	14	2.0438	-1.25632	1.03227	0.00617747	TSPEAR, NPNT, LGALS2, FSD1L, COL15A1, SLIT1, FSD2, NPTX1, LAMA3, COL14A1, FAT3, TRIM9, CALR3, LGALSL	572	211	20594	2.38886		0.997439	0.198294	9.28382	0.0928382
INTERPRO	IPR003598:Immunoglobulin subtype 2	15	2.18978	-1.15809	0.932911	0.00786117	IGDCC3, PTPRD, HAPLN4, PXDN, ICAM5, MYBPC3, SDK1, HMCN2, VSIG1, HMCN1, MYOM3, NRG2, IGSF9, LRFN3, KIRREL3	572	242	20594	2.23162		0.9995	0.237716	11.6705	0.116705
INTERPRO	IPR009050:Globin-like	4	0.583942	-3.17007	0.874585	0.00907028	HBA-A1, HBA-A2, HBB-BS, HBB-BT	572	16	20594	9.00087		0.999845	0.261083	13.348	0.13348
INTERPRO	IPR000971:Globin	4	0.583942	-3.17007	0.874585	0.00907028	HBA-A1, HBA-A2, HBB-BS, HBB-BT	572	16	20594	9.00087		0.999845	0.261083	13.348	0.13348
INTERPRO	IPR000210:BTB/POZ-like	14	2.0438	-1.183	0.865198	0.00928271	ZBTB46, ZBTB10, BTBD18, KCNS3, SHKBP1, BTBD17, BTBD1, KLHL15, BTBD2, KBTBD6, KBTBD7, KCTD15, KLHL10, KLHL23	572	222	20594	2.27049		0.999874	0.258712	13.6396	0.136396
INTERPRO	IPR012292:Globin, structural domain	4	0.583942	-3.0826	0.804574	0.0107902	HBA-A1, HBA-A2, HBB-BS, HBB-BT	572	17	20594	8.47141		0.999971	0.286102	15.6829	0.156829
INTERPRO	IPR000219:Dbl homology (DH) domain	7	1.0219	-1.88996	0.784726	0.0113397	ARHGEF4, NGEF, ARHGEF26, ARHGEF28, ARHGEF19, ARHGEF40, ITSN1	572	68	20594	3.70624		0.999983	0.290506	16.4163	0.164163
INTERPRO	IPR004045:Glutathione S-transferase, N-terminal	5	0.729927	-2.4476	0.74119	0.0126546	GSTM1, GSTM3, GM6665, GSTM6, GSTM7	572	33	20594	5.45508		0.999995	0.310398	18.1472	0.181472
INTERPRO	IPR001846:von Willebrand factor, type D domain	4	0.583942	-3.00014	0.740221	0.0126857	9530053A07RIK, SUSD2, FCGBP, MUC4	572	18	20594	8.00078		0.999995	0.30344	18.1877	0.181877
INTERPRO	IPR011333:BTB/POZ fold	14	2.0438	-1.11944	0.72865	0.0130637	ZBTB46, ZBTB10, BTBD18, KCNS3, SHKBP1, BTBD17, BTBD1, KLHL15, BTBD2, KBTBD6, KBTBD7, KCTD15, KLHL10, KLHL23	572	232	20594	2.17262		0.999997	0.303583	18.6789	0.186789
INTERPRO	IPR011598:Myc-type, basic helix-loop-helix (bHLH) domain	9	1.31387	-1.51981	0.717912	0.0134256	HEY1, NEUROD2, ID4, HES6, SCX, SOHLH1, MYCL, MYCN, MXD4	572	113	20594	2.86754		0.999998	0.303416	19.1464	0.191464
INTERPRO	IPR026823:Complement Clr-like EGF domain	4	0.583942	-2.77775	0.575653	0.0194475	HMCN2, HMCN1, SCUBE2, MEGF6	572	21	20594	6.85781		1	0.400193	26.5673	0.265673
INTERPRO	IPR002035:von Willebrand factor, type A	8	1.16788	-1.54071	0.560866	0.0202335	HMCN2, HMCN1, COL14A1, COL6A6, COL6A5, CLCA3A2, ITIH5, VWA1	572	99	20594	2.90937		1	0.4043	27.4874	0.274874
INTERPRO	IPR001791:Laminin G domain	6	0.875912	-1.89705	0.528336	0.0220965	LAMA3, COL14A1, TSPEAR, FAT3, COL15A1, SLIT1	572	58	20594	3.7245		1	0.424049	29.6254	0.296254
INTERPRO	IPR017096:Kelch-like protein, gigaxonin	5	0.729927	-2.13444	0.464789	0.0263557	KLHL15, KBTBD6, KBTBD7, KLHL23, KLHL10	572	41	20594	4.39067		1	0.474301	34.2934	0.342934
INTERPRO	IPR001007:von Willebrand factor, type C	5	0.729927	-2.13444	0.464789	0.0263557	FRAS1, PXDN, 9530053A07RIK, JAG2, FCGBP	572	41	20594	4.39067		1	0.474301	34.2934	0.342934
INTERPRO	IPR001849:Pleckstrin homology domain	14	2.0438	-0.943997	0.401392	0.0316413	ARHGEF4, NGEF, ARHGEF26, ARHGEF28, ARHGEF19, SPTBN4, DGKH, ITSN1, PRKD1, PLCL1, ARHGAP20, ARHGEF40, OSBPL10, AGAP1	572	262	20594	1.92385		1	0.530081	39.6833	0.396833
INTERPRO	IPR003645:Follistatin-like, N-terminal	3	0.437956	-3.2956	0.360561	0.0357621	9530053A07RIK, FCGBP, SLIT1	572	11	20594	9.81914		1	0.566123	43.5952	0.435952
INTERPRO	IPR007110:Immunoglobulin-like domain	36	5.25547	-0.4945	0.349319	0.037017	IGHV5-17, IGDCC3, PXDN, MYBPC3, BCAN, IGKV9-120, IGKV12-89, IGKV1-88, HMCN2, HMCN1, MYOM3, SEMA3E, NRG2, LRFN3, KIRREL3, 6030468B19RIK, PTPRD, HAPLN4, ICAM5, SDK1, IGLV2, TIMD4, IGKV1-117, SECTM1B, IGKV2-137, IGHV1-55, IGHV5-9, IGKV1-110, VSIG1, IGKV8-24, IGKV2-112, SCN4B, VSIG4, NCAN, IGSF9, IGLC3	572	920	20594	1.40883		1	0.570332	44.7385	0.447385
INTERPRO	IPR001356:Homeodomain	14	2.0438	-0.895271	0.326206	0.0397849	PHOX2A, EVX1, NOTO, HOXA11, BARHL1, PRRX1, HOXD13, PRRX2, HOXD11, SHOX2, HOXD8, HOXA7, HOXA9, RHOX13	572	271	20594	1.85996		1	0.588745	47.1839	0.471839
INTERPRO	IPR020479:Homeodomain, metazoa	7	1.0219	-1.46963	0.317898	0.0408473	HOXD8, EVX1, HOXA11, BARHL1, HOXA7, HOXA9, HOXD11	572	91	20594	2.7695		1	0.590364	48.0953	0.480953
INTERPRO	IPR004046:Glutathione S-transferase, C-terminal	4	0.583942	-2.21587	0.23648	0.0536945	GSTM1, GSTM3, GSTM6, GSTM7	572	31	20594	4.64561		1	0.685064	58.0123	0.580123
INTERPRO	IPR003942:Left- Right determination factor	2	0.291971	-5.17007	0.231374	0.0546856	LEFTY2, LEFTY1	572	2	20594	36.0035		1	0.684083	58.6984	0.586984
INTERPRO	IPR002339:Haemoglobin, pi	2	0.291971	-5.17007	0.231374	0.0546856	HBA-A1, HBA-A2	572	2	20594	36.0035		1	0.684083	58.6984	0.586984
INTERPRO	IPR009057:Homeodomain-like	16	2.33577	-0.739613	0.213004	0.0584876	PHOX2A, EVX1, NOTO, HOXA11, BARHL1, PRRX1, HOXD13, PRRX2, HOXD11, SHOX2, HOXD8, HOXA7, TIGD3, HOXA9, RHOX13, TIGD5	572	345	20594	1.66973		1	0.701541	61.2344	0.612344
INTERPRO	IPR003439:ABC transporter-like	5	0.729927	-1.76407	0.210641	0.0590058	ABCA9, ABCB11, ABCA8A, ABCB6, ABCG2	572	53	20594	3.39656		1	0.697376	61.5685	0.615685
INTERPRO	IPR000483:Cysteine-rich flanking region, C-terminal	6	0.875912	-1.5071	0.206922	0.0598356	PXDN, FLRT1, LGI4, SLIT1, LRFN3, CPN2	572	76	20594	2.84238		1	0.695277	62.098	0.62098
INTERPRO	IPR015915:Kelch-type beta propeller	5	0.729927	-1.73711	0.195952	0.0623922	KLHL15, KBTBD6, KBTBD7, KLHL23, KLHDC10	572	54	20594	3.33366		1	0.703725	63.6865	0.636865
INTERPRO	IPR003654:OAR domain	3	0.437956	-2.84814	0.191427	0.0634972	SHOX2, PRRX1, PRRX2	572	15	20594	7.2007		1	0.703264	64.3537	0.643537
INTERPRO	IPR020590:Guanylate kinase, conserved site	3	0.437956	-2.75503	0.162833	0.0712725	MPP7, GUK1, DLG2	572	16	20594	6.75066		1	0.739063	68.7333	0.687333
INTERPRO	IPR001452:Src homology-3 domain	11	1.60584	-0.901576	0.161346	0.0717195	ARHGEF4, NGEF, ARHGAP32, SORBS1, STAC, ARHGEF26, ARHGEF19, MPP7, TNK2, ITSN1, DLG2	572	212	20594	1.86811		1	0.734776	68.969	0.68969
INTERPRO	IPR011511:Variant SH3	5	0.729927	-1.6591	0.156692	0.0731492	SORBS1, STAC, MPP7, ITSN1, DLG2	572	57	20594	3.1582		1	0.735533	69.712	0.69712
INTERPRO	IPR006212:Furin-like repeat	3	0.437956	-2.66756	0.138228	0.0793368	FRAS1, ERBB3, ERBB2	572	17	20594	6.35356		1	0.758642	72.7398	0.727398
INTERPRO	IPR011489:EMI domain	3	0.437956	-2.66756	0.138228	0.0793368	MEGF6, EMILIN3, MEGF10	572	17	20594	6.35356		1	0.758642	72.7398	0.727398
INTERPRO	IPR021780:Nuclear/hormone receptor activator site AF-1	2	0.291971	-4.5851	0.133962	0.0808984	RXRA, RXRG	572	3	20594	24.0023		1	0.759544	73.4579	0.734579
INTERPRO	IPR020475:Bibrotoxin/Sarafotoxin-D	2	0.291971	-4.5851	0.133962	0.0808984	EDN2, EDN1	572	3	20594	24.0023		1	0.759544	73.4579	0.734579
INTERPRO	IPR011658:PA14	2	0.291971	-4.5851	0.133962	0.0808984	B4GALNT3, PKHD1L1	572	3	20594	24.0023		1	0.759544	73.4579	0.734579
INTERPRO	IPR002044:Carbohydrate binding module family 20	2	0.291971	-4.5851	0.133962	0.0808984	EPM2A, STBD1	572	3	20594	24.0023		1	0.759544	73.4579	0.734579
INTERPRO	IPR019764:Endothelin-like toxin, conserved site	2	0.291971	-4.5851	0.133962	0.0808984	EDN2, EDN1	572	3	20594	24.0023		1	0.759544	73.4579	0.734579
INTERPRO	IPR001928:Endothelin-like toxin	2	0.291971	-4.5851	0.133962	0.0808984	EDN2, EDN1	572	3	20594	24.0023		1	0.759544	73.4579	0.734579
INTERPRO	IPR021918:Domain of unknown function DUF3528, homeobox protein, eukaryotic	2	0.291971	-4.5851	0.133962	0.0808984	HOXA11, HOXD11	572	3	20594	24.0023		1	0.759544	73.4579	0.734579
INTERPRO	IPR011644:Heme-NO binding	2	0.291971	-4.5851	0.133962	0.0808984	GUCY1A2, GUCY1B3	572	3	20594	24.0023		1	0.759544	73.4579	0.734579
INTERPRO	IPR001839:Transforming growth factor-beta, C-terminal	4	0.583942	-1.96061	0.130151	0.0823405	NRTN, NODAL, LEFTY2, LEFTY1	572	37	20594	3.89227		1	0.759904	74.1052	0.741052
INTERPRO	IPR012336:Thioredoxin-like fold	8	1.16788	-1.0826	0.124378	0.0846166	GSTM1, GPX2, GSTM3, SH3BGR, GM6665, GSTM6, GLRX2, GSTM7	572	136	20594	2.11785		1	0.763798	75.0968	0.750968
INTERPRO	IPR015422:Pyridoxal phosphate-dependent transferase, major region, subdomain 2	4	0.583942	-1.92214	0.117134	0.0876419	GAD2, CSAD, ABAT, GPT2	572	38	20594	3.78984		1	0.770568	76.36	0.7636
INTERPRO	IPR003124:WH2 domain	3	0.437956	-2.5851	0.117073	0.0876682	WASF3, WASF1, LMOD1	572	18	20594	6.00058		1	0.765071	76.3707	0.763707
INTERPRO	IPR013106:Immunoglobulin V-set	22	3.21168	-0.515755	0.105606	0.0929011	IGHV5-17, PXDN, HAPLN4, IGLV2, TIMD4, IGKV12-89, BCAN, IGKV9-120, IGKV1-117, IGKV2-137, IGHV1-55, IGHV5-9, IGKV1-88, HMCN2, IGKV1-110, IGKV8-24, HMCN1, VSIG1, IGKV2-112, SCN4B, VSIG4, NCAN	572	554	20594	1.42974		1	0.780072	78.414	0.78414
INTERPRO	IPR006652:Kelch repeat type 1	5	0.729927	-1.5378	0.105388	0.0930065	KLHL15, KBTBD7, KLHL23, KLHL10, KLHDC10	572	62	20594	2.90351		1	0.775121	78.4535	0.784535
INTERPRO	IPR001609:Myosin head, motor domain	4	0.583942	-1.88466	0.105229	0.0930833	MYO18B, MYO1B, MYH14, MYO5C	572	39	20594	3.69267		1	0.770109	78.4821	0.784821
INTERPRO	IPR000644:Cystathionine beta-synthase, core	3	0.437956	-2.5071	0.0989117	0.0962457	CNNM3, PRKAG2, CLCNKB	572	19	20594	5.68476		1	0.77671	79.6321	0.796321
INTERPRO	IPR013761:Sterile alpha motif/pointed domain	7	1.0219	-1.14453	0.0964735	0.0975241	PPFIA3, MAP3K6, SAMD5, ANKS6, DGKH, TRP73, EPHB2	572	114	20594	2.21074		1	0.776249	80.0804	0.800804
Category	Term	Count	%	Log2FE	NegLogFDR	PValue	Genes	List Total	Pop Hits	Pop Total	Fold Enrichment		Bonferroni	Benjamini	wrong FDR	FDRdiv100
KEGG_PATHWAY	mmu04924:Renin secretion	10	1.45985	-2.50371	3.14686	5.63e-05	AGTR1A, CLCA3A2, GNAI1, AGT, ADCY5, ACE3, GUCY1A2, GUCY1B3, PDE3A, PLCB1	191	71	7691	5.67141		0.0119736	0.0119736	0.0713081	0.000713081
KEGG_PATHWAY	mmu04727:GABAergic synapse	10	1.45985	-2.21051	2.45693	0.000276	PLCL1, SLC38A3, GAD2, GNAI1, ADCY5, ABAT, GABBR2, GNG4, CACNA1A, GABRQ	191	87	7691	4.62839		0.0573599	0.0291034	0.349196	0.00349196
KEGG_PATHWAY	mmu04020:Calcium signaling pathway	13	1.89781	-1.54011	1.69024	0.00162556	SLC8A2, TNNC2, ERBB3, ERBB2, SPHK1, GRIN2A, AGTR1A, CHRM1, HTR6, ADRA1B, PLCB1, HTR5A, CACNA1A	191	180	7691	2.90817		0.294009	0.10957	2.0406	0.020406
KEGG_PATHWAY	mmu00650:Butanoate metabolism	5	0.729927	-2.89857	1.29913	0.00405749	OXCT2B, GAD2, HMGCS2, L2HGDH, ABAT	191	27	7691	7.45685		0.581077	0.195486	5.02192	0.0502192
KEGG_PATHWAY	mmu04974:Protein digestion and absorption	8	1.16788	-1.8721	1.14031	0.00591224	COL14A1, SLC8A2, COL6A6, COL6A5, ELN, COL15A1, CPA3, COL10A1	191	88	7691	3.66064		0.71888	0.224149	7.23925	0.0723925
KEGG_PATHWAY	mmu04022:cGMP-PKG signaling pathway	11	1.60584	-1.44223	1.06924	0.0070077	MEF2B, SLC8A2, AGTR1A, GNAI1, ADCY5, ADRA1B, GUCY1A2, GUCY1B3, PDE3A, INS2, PLCB1	191	163	7691	2.71741		0.777966	0.221838	8.52635	0.0852635
KEGG_PATHWAY	mmu04724:Glutamatergic synapse	9	1.31387	-1.65596	1.04376	0.00745007	GRM4, SLC38A3, GNAI1, ADCY5, GRIN2A, GRIK5, PLCB1, GNG4, CACNA1A	191	115	7691	3.15133		0.798161	0.204363	9.04144	0.0904144
KEGG_PATHWAY	mmu04614:Renin-angiotensin system	5	0.729927	-2.52417	0.906821	0.0103862	AGTR1A, AGT, ACE3, CPA3, CMA1	191	35	7691	5.75243		0.89293	0.243675	12.3931	0.123931
KEGG_PATHWAY	mmu05143:African trypanosomiasis	5	0.729927	-2.52417	0.906821	0.0103862	HBA-A1, HBA-A2, HBB-BS, HBB-BT, PLCB1	191	35	7691	5.75243		0.89293	0.243675	12.3931	0.123931
KEGG_PATHWAY	mmu04713:Circadian entrainment	8	1.16788	-1.71682	0.902658	0.0104927	GNAI1, ADCY5, PER2, GRIN2A, GUCY1A2, GUCY1B3, PLCB1, GNG4	191	98	7691	3.2871		0.895367	0.22183	12.5124	0.125124
KEGG_PATHWAY	mmu00480:Glutathione metabolism	6	0.875912	-2.13513	0.876795	0.0111807	GSTM1, GPX2, GGT5, GSTM3, GSTM6, GSTM7	191	55	7691	4.39277		0.909838	0.213856	13.2802	0.132802
KEGG_PATHWAY	mmu00250:Alanine, aspartate and glutamate metabolism	5	0.729927	-2.444	0.828094	0.0126107	GAD2, ABAT, GPT2, DDO, NAT8L	191	37	7691	5.44149		0.933851	0.218777	14.8561	0.148561
KEGG_PATHWAY	mmu04723:Retrograde endocannabinoid signaling	8	1.16788	-1.64503	0.798777	0.0135654	NAPEPLD, GNAI1, ADCY5, FAAH, PLCB1, GNG4, CACNA1A, GABRQ	191	103	7691	3.12754		0.946221	0.216177	15.8936	0.158936
KEGG_PATHWAY	mmu04360:Axon guidance	9	1.31387	-1.49022	0.776013	0.0143607	NGEF, SEMA6C, PAK3, GNAI1, SEMA3E, PLXNB3, DPYSL5, SLIT1, EPHB2	191	129	7691	2.80933		0.954747	0.211887	16.7489	0.167489
KEGG_PATHWAY	mmu04726:Serotonergic synapse	9	1.31387	-1.45706	0.725686	0.0163055	GNAI1, ADCY5, HTR6, ALOX12B, ALOX5, PLCB1, GNG4, HTR5A, CACNA1A	191	132	7691	2.74548		0.970345	0.222207	18.8068	0.188068
KEGG_PATHWAY	mmu04725:Cholinergic synapse	8	1.16788	-1.51135	0.617354	0.0215601	ACHE, GNAI1, CHRM1, ADCY5, SLC18A3, PLCB1, GNG4, CACNA1A	191	113	7691	2.85076		0.990574	0.267253	24.1349	0.241349
KEGG_PATHWAY	mmu00982:Drug metabolism - cytochrome P450	6	0.875912	-1.8721	0.590491	0.0231422	GSTM1, GSTM3, AOX4, CYP1A2, GSTM6, GSTM7	191	66	7691	3.66064		0.993333	0.26887	25.6749	0.256749
KEGG_PATHWAY	mmu02010:ABC transporters	5	0.729927	-2.12989	0.543134	0.0262677	ABCA9, ABCB11, ABCA8A, ABCB6, ABCG2	191	46	7691	4.37685		0.996642	0.284723	28.633	0.28633
KEGG_PATHWAY	mmu05032:Morphine addiction	7	1.0219	-1.59972	0.53033	0.0271953	GNAI1, ADCY5, PDE3A, GABBR2, GNG4, CACNA1A, GABRQ	191	93	7691	3.03085		0.997262	0.279492	29.4897	0.294897
KEGG_PATHWAY	mmu00430:Taurine and hypotaurine metabolism	3	0.437956	-3.45706	0.508879	0.0288368	GGT5, GAD2, CSAD	191	11	7691	10.9819		0.998092	0.280766	30.9828	0.309828
KEGG_PATHWAY	mmu04520:Adherens junction	6	0.875912	-1.74656	0.468865	0.0322253	SORBS1, WASF3, WASF1, ERBB2, ACTN3, CTNNA3	191	72	7691	3.35558		0.999097	0.295656	33.973	0.33973
KEGG_PATHWAY	mmu04916:Melanogenesis	7	1.0219	-1.50952	0.435067	0.0354681	FZD9, WNT5B, A, GNAI1, ADCY5, EDN1, PLCB1	191	99	7691	2.84716		0.99956	0.307884	36.7226	0.367226
KEGG_PATHWAY	mmu04970:Salivary secretion	6	0.875912	-1.6497	0.383054	0.0412886	ADCY5, AQP5, ADRA1B, GUCY1A2, GUCY1B3, PLCB1	191	77	7691	3.13769		0.999879	0.33645	41.3948	0.413948
KEGG_PATHWAY	mmu04080:Neuroactive ligand-receptor interaction	13	1.89781	-0.877148	0.323381	0.0495633	GRIK5, GRIN2A, GABBR2, GRM4, CHRNA9, AGTR1A, CHRM1, HTR6, ADRA1B, GLP2R, NPFFR1, GABRQ, HTR5A	191	285	7691	1.83674		0.999981	0.376854	47.4918	0.474918
KEGG_PATHWAY	mmu04024:cAMP signaling pathway	10	1.45985	-1.0314	0.285146	0.0560589	FXYD1, GNAI1, CHRM1, ADCY5, FFAR2, HTR6, GRIN2A, PDE3A, GABBR2, LIPE	191	197	7691	2.04401		0.999996	0.40215	51.8625	0.518625
KEGG_PATHWAY	mmu04910:Insulin signaling pathway	8	1.16788	-1.20224	0.274671	0.0580422	PRKAR2B, G6PC, SORBS1, PKLR, PRKAG2, INS2, SHC3, LIPE	191	140	7691	2.30097		0.999997	0.40061	53.1286	0.531286
KEGG_PATHWAY	mmu04925:Aldosterone synthesis and secretion	6	0.875912	-1.49022	0.259262	0.0611442	PRKD1, AGTR1A, ADCY5, PLCB1, KCNK3, LIPE	191	86	7691	2.80933		0.999999	0.405067	55.0476	0.550476
KEGG_PATHWAY	mmu04540:Gap junction	6	0.875912	-1.49022	0.259262	0.0611442	GNAI1, ADCY5, GUCY1A2, GUCY1B3, PLCB1, TUBB3	191	86	7691	2.80933		0.999999	0.405067	55.0476	0.550476
KEGG_PATHWAY	mmu04730:Long-term depression	5	0.729927	-1.72272	0.248752	0.0633978	GNAI1, GUCY1A2, GUCY1B3, PLCB1, CACNA1A	191	61	7691	3.30058		0.999999	0.404957	56.396	0.56396
KEGG_PATHWAY	mmu00590:Arachidonic acid metabolism	6	0.875912	-1.44076	0.225715	0.0687821	GPX2, GGT5, CYP2B9, PLA2G2A, ALOX12B, ALOX5	191	89	7691	2.71463		1	0.419953	59.4683	0.594683
KEGG_PATHWAY	mmu00980:Metabolism of xenobiotics by cytochrome P450	5	0.729927	-1.65345	0.209471	0.0730006	GSTM1, GSTM3, CYP1A2, GSTM6, GSTM7	191	64	7691	3.14586		1	0.428431	61.7346	0.617346
KEGG_PATHWAY	mmu00230:Purine metabolism	9	1.31387	-1.01764	0.201194	0.0753046	ADCY5, POLD1, ADK, PKLR, GUCY1A2, GUCY1B3, PDE3A, AMPD2, GUK1	191	179	7691	2.0246		1	0.427919	62.9225	0.629225
KEGG_PATHWAY	mmu05204:Chemical carcinogenesis	6	0.875912	-1.39293	0.195604	0.0769253	GSTM1, GSTM3, CYP2B9, CYP1A2, GSTM6, GSTM7	191	92	7691	2.62611		1	0.424531	63.7377	0.637377
KEGG_PATHWAY	mmu04270:Vascular smooth muscle contraction	7	1.0219	-1.1502	0.146151	0.0941164	AGTR1A, ADCY5, PLA2G2A, ADRA1B, GUCY1A2, GUCY1B3, PLCB1	191	127	7691	2.21944		1	0.483677	71.4247	0.714247
PIR_SUPERFAMILY	PIRSF037037:kelch-like protein, gigaxonin type	5	0.729927	-2.39144	0.971094	0.0125933	KLHL15, KBTBD6, KBTBD7, KLHL23, KLHL10	42	41	1807	5.24681		0.366338	0.366338	10.6882	0.106882
PIR_SUPERFAMILY	PIRSF037402:lefty protein [Parent=PIRSF800009]	2	0.291971	-5.42706	0.473615	0.0448765	LEFTY2, LEFTY1	42	2	1807	43.0238		0.808512	0.562406	33.6035	0.336035
PIR_SUPERFAMILY	PIRSF000619:tyrosine-protein kinase, EGF receptor type	2	0.291971	-4.42706	0.252314	0.0877861	ERBB3, ERBB2	42	4	1807	21.5119		0.9634	0.667983	55.9353	0.559353
SMART	SM00181:EGF	19	2.77372	-1.57228	3.05871	6.78e-05	FRAS1, SCUBE2, LTBP4, NPNT, JAG2, BCAN, SLIT1, MEGF10, MUC4, HMCN2, NOTCH3, LAMA3, HMCN1, FAT3, CCBE1, TNN, WIF1, NCAN, MEGF6	368	181	10425	2.97374		0.0159503	0.0159503	0.0873561	0.000873561
SMART	SM00112:CA	15	2.18978	-1.77689	2.83619	0.000113	PCDHA7, PCDHA9, PCDHA2, PCDHB18, FAT3, PCDHB19, PCDHB16, PCDHB17, PCDHA5, DSC2, PCDHA11, PCDHA12, PCDHB20, PCDHAC2, PCDHB21	368	124	10425	3.42687		0.0264902	0.013334	0.145818	0.00145818
SMART	SM00060:FN3	15	2.18978	-1.4737	1.89585	0.000992	IGDCC3, PTPRD, IL27RA, PTPRZ1, MYBPC3, FSD1L, SDK1, EPHB2, FSD2, COL14A1, MYOM3, TRIM9, TNN, VWA1, IGSF9	368	153	10425	2.77733		0.209697	0.0754481	1.271	0.01271
SMART	SM00179:EGF_CA	13	1.89781	-1.54736	1.69209	0.00159235	HMCN2, NOTCH3, HMCN1, FAT3, SCUBE2, LTBP4, NPNT, CCBE1, JAG2, BCAN, MEGF6, NCAN, SLIT1	368	126	10425	2.92281		0.314556	0.0901014	2.03194	0.0203194
SMART	SM00875:SM00875	8	1.16788	-1.94155	1.25165	0.00446538	BTBD17, BTBD1, KLHL15, KBTBD6, BTBD2, KBTBD7, KLHL23, KLHL10	368	59	10425	3.84119		0.653774	0.191143	5.60205	0.0560205
SMART	SM00409:IG	30	4.37956	-0.71428	0.962061	0.00893033	IGHV5-17, IGDCC3, PXDN, MYBPC3, IGKV9-120, BCAN, HMCN2, HMCN1, MYOM3, SEMA3E, NRG2, LRFN3, KIRREL3, PTPRD, HAPLN4, ICAM5, SDK1, IGLV2, TIMD4, IGKV1-117, IGKV2-137, IGHV5-9, IGKV1-110, VSIG1, IGKV8-24, IGKV2-112, SCN4B, VSIG4, NCAN, IGSF9	368	518	10425	1.64066		0.880686	0.298359	10.9129	0.109129
SMART	SM00445:LINK	4	0.583942	-3.01684	0.848465	0.0117966	HAPLN4, LYVE1, BCAN, NCAN	368	14	10425	8.09394		0.93994	0.330868	14.1754	0.141754
SMART	SM00216:VWD	4	0.583942	-2.65427	0.573263	0.0238383	9530053A07RIK, SUSD2, FCGBP, MUC4	368	18	10425	6.29529		0.996714	0.510692	26.7139	0.267139
SMART	SM00215:VWC_out	4	0.583942	-2.43188	0.424664	0.0359636	FRAS1, 9530053A07RIK, JAG2, FCGBP	368	21	10425	5.39596		0.99983	0.618823	37.6128	0.376128
SMART	SM00225:BTB	14	2.0438	-0.863368	0.352694	0.0445341	ZBTB46, ZBTB10, BTBD18, KCNS3, SHKBP1, BTBD17, BTBD1, KLHL15, BTBD2, KBTBD6, KBTBD7, KCTD15, KLHL10, KLHL23	368	218	10425	1.81928		0.99998	0.660297	44.3921	0.443921
SMART	SM00408:IGc2	15	2.18978	-0.812225	0.331972	0.0474814	IGDCC3, PTPRD, HAPLN4, PXDN, ICAM5, MYBPC3, SDK1, HMCN2, VSIG1, HMCN1, MYOM3, NRG2, IGSF9, LRFN3, KIRREL3	368	242	10425	1.75592		0.99999	0.649394	46.5616	0.465616
SMART	SM00274:FOLN	3	0.437956	-2.94973	0.285545	0.0551023	9530053A07RIK, FCGBP, SLIT1	368	11	10425	7.72604		0.999999	0.673525	51.8149	0.518149
SMART	SM00246:WH2	3	0.437956	-2.8242	0.238775	0.0646204	WASF3, WASF1, LMOD1	368	12	10425	7.0822		1	0.704139	57.7066	0.577066
SMART	SM00325:RhoGEF	6	0.875912	-1.38679	0.187339	0.0781872	ARHGEF4, NGEF, ARHGEF26, ARHGEF28, ARHGEF19, ITSN1	368	65	10425	2.61497		1	0.74797	64.9622	0.649622
SMART	SM00353:HLH	8	1.16788	-1.04284	0.145384	0.0929741	HEY1, NEUROD2, ID4, HES6, SCX, MYCL, MYCN, MXD4	368	110	10425	2.06028		1	0.786011	71.551	0.71551
UP_KEYWORDS	Signal	198	28.9051	-0.675264	10.767	1.27e-12	IGHV5-17, LYPD4, LYPD6, EDN2, LTBP4, PGC, EDN1, ZNRF4, NOTUM, MEGF10, HMCN2, FAM171B, HMCN1, CHRNA9, CCBE1, TPSB2, COL10A1, NODAL, GRIN2A, TIMD4, PKHD1L1, VSIG1, BACE2, PLA2G2A, CD164L2, VSIG4, WFDC3, LY6G6D, A, CLCA3A2, ERBB3, ERBB2, ELN, SORCS1, FAM132A, FAM19A2, EPHB2, P3H2, OXCT2B, SECTM1B, EMILIN3, NOTCH3, BTBD17, GGT5, SBP, IGKV8-24, LAMA3, COL14A1, SEMA6C, SFRP2, FCGBP, PCDHA7, PXDN, PCDHA…	619	4543	22680	1.59689		3.95e-10	3.95e-10	1.71e-09	1.71e-11
UP_KEYWORDS	Glycoprotein	162	23.6496	-0.63772	7.42136	2.82e-09	LYPD4, CD209A, LYPD6, F13A1, ADCY5, LTBP4, JAG2, GRIK5, AQP5, ZNRF4, NOTUM, MEGF10, MARCO, HMCN2, FAM171B, HMCN1, CCBE1, LGI4, GLP2R, TPSB2, HHIPL1, SCUBE2, ABCB11, NODAL, PLXNB3, GRIN2A, TIMD4, PKHD1L1, CYP1A2, KCNT1, VSIG1, AGTR1A, ASPHD2, BACE2, HTR6, CD164L2, CALR3, IGSF9, WFDC3, LY6G6D, FRAS1, SLC2A13, ERMP1, GCNT4, SLC38A3, ACHE, WNT5B, ABCA9, PANX2, ERBB3, A, ERBB2, SORCS1, FAM132A, IL34, …	619	3815	22680	1.55587		8.77e-07	4.38e-07	3.79e-06	3.79e-08
UP_KEYWORDS	Secreted	87	12.7007	-0.919748	6.8041	1.17e-08	RETNLA, NRTN, PXDN, PODNL1, LYPD6, PGC, F13A1, MUP19, LTBP4, EDN2, NPNT, IGFBP6, EDN1, BCAN, NOTUM, MUP10, HMCN2, GPC5, CST12, HMCN1, GPC6, SEMA3E, CCBE1, MUP18, MUP17, LGI4, ITIH5, MUP16, TPSB2, VWA1, IFNL3, MUP14, EMC10, NRG2, MUP13, DEFB30, MUP12, KIRREL3, COL10A1, HHIPL1, SCUBE2, NODAL, SLIT1, CD163, LEFTY1, PLA2G2A, NCAN, WFDC3, ACHE, WNT5B, TSPEAR, A, FCNA, ELN, FAM132A, SPOCK1, PF4, IL34, …	619	1685	22680	1.89178		3.63e-06	1.21e-06	1.57e-05	1.57e-07
UP_KEYWORDS	Disulfide bond	134	19.562	-0.652248	6.04964	6.64e-08	RETNLA, IGHV5-17, NRTN, CD209A, LTBP4, EDN2, PGC, EDN1, JAG2, GRIK5, MEGF10, MARCO, HMCN2, HMCN1, CHRNA9, CCBE1, CPA3, GLP2R, TPSB2, IFNL3, DEFB30, HHIPL1, SCUBE2, NODAL, PLXNB3, GRIN2A, TIMD4, IGKV1-117, VSIG1, AGTR1A, BACE2, HTR6, PLA2G2A, ABAT, CALR3, IGSF9, WFDC3, LY6G6D, ERMP1, GCNT4, ACHE, WNT5B, ERBB3, A, ERBB2, ELN, FAM132A, EPHB2, GPR25, PRIMA1, GABRQ, LRFN3, SECTM1B, EMILIN3, ABCG2, MUC…	619	3124	22680	1.57162		2.07e-05	5.16e-06	8.92e-05	8.92e-07
UP_KEYWORDS	Cell junction	44	6.42336	-1.28626	5.7122	1.45e-07	PRX, ACHE, TLN2, PANX2, WASF1, GRIK5, EPB41L4B, WTIP, GABBR2, ITSN1, GJA4, ZFYVE21, CLDN14, GAD2, HMCN1, KDF1, CHRNA9, SORBS1, TRIM9, ANK3, MYZAP, GRID2IP, NEURL1A, PARD3B, PRIMA1, LRFN3, GABRQ, DLG2, FLRT1, GJD3, NOX1, GRIN2A, SDK1, MPP7, RGS17, MISP, ARHGAP32, TMEM163, CHRM1, SVIL, DSC2, SYNM, TNK2, IGSF9	619	661	22680	2.43895		4.5e-05	9e-06	0.000194	1.94e-06
UP_KEYWORDS	Pheromone-binding	7	1.0219	-4.19534	4.87357	9.96e-07	MUP19, MUP2, MUP18, MUP17, MUP16, MUP9, MUP12	619	14	22680	18.3199		0.00031	5.16e-05	0.00133792	1.34e-05
UP_KEYWORDS	Developmental protein	54	7.88321	-1.01949	4.67915	1.56e-06	EVX1, NPNT, PRRX1, JAG2, HOXD13, PRRX2, SOHLH1, ZIC3, HOXD11, KDF1, DAB1, HEY1, PAK3, SEMA3E, CCBE1, MTURN, SCX, PHOX2A, NOTO, NODAL, HES6, SLIT1, LEFTY1, NUMBL, HOXD8, SIAH1A, ASB1, NGFR, IGSF9, KIF26B, WNT5B, HOXA11, EPHB2, FAT3, HOXA7, LEFTY2, HOXA9, SPATA5, FOXD1, UNC45B, FZD9, NGEF, FLRT1, ELAVL3, NOTCH3, SHOX2, TBATA, SEMA6C, SFRP2, D1PAS1, NEUROD2, RFX3, KCTD15, WIF1	619	976	22680	2.0272		0.000484	6.92e-05	0.00209338	2.09e-05
UP_KEYWORDS	Calcium	48	7.0073	-1.08856	4.60196	1.86e-06	FRAS1, PCDHA7, PXDN, PCDHA9, CD209A, PCDHA2, TNNC2, F13A1, FCNA, NPNT, PCDHA5, JAG2, CLCNKB, ITSN1, KCNIP2, PCDHAC2, ASGR1, HMCN2, NPTX1, HMCN1, PCDHB18, FAT3, PCDHB19, PCDHB16, PCDHB17, CCBE1, RGN, PCDHA11, PCDHA12, PLCB1, TRPC4, SLC8A2, SCUBE2, GRIN2A, ACTN3, MMP15, PCDHB20, PCDHB21, KCNT1, SVIL, PLA2G2A, RHOT1, DSC2, ALOX5, MEGF6, DOC2B, NCAN, CACNA1A	619	827	22680	2.12661		0.000579	7.23e-05	0.00250056	2.5e-05
UP_KEYWORDS	Cell adhesion	31	4.52555	-1.30718	3.85248	1.05e-05	PCDHA7, PCDHA9, PCDHA2, NPNT, PCDHA5, MYBPC3, MEGF10, PCDHAC2, FAT3, PCDHB18, COL6A6, COL6A5, PCDHB19, PCDHB16, PCDHB17, PCDHA11, PCDHA12, LRFN3, KIRREL3, FLRT1, ICAM5, SDK1, COL15A1, PCDHB20, CTNNA3, MUC4, PCDHB21, LAMA3, COL14A1, DSC2, NCAN	619	459	22680	2.47458		0.00324583	0.000361	0.014045	0.00014045
UP_KEYWORDS	Extracellular matrix	20	2.91971	-1.64075	3.45487	2.61e-05	PXDN, HAPLN4, PODNL1, WNT5B, LTBP4, NPNT, ELN, COL15A1, BCAN, SPOCK1, EMILIN3, HMCN2, LAMA3, HMCN1, COL14A1, COL6A6, COL6A5, TNN, VWA1, COL10A1	619	235	22680	3.11828		0.00808954	0.000812	0.0350858	0.000350858
UP_KEYWORDS	EGF-like domain	18	2.62774	-1.55791	2.7006	0.000148	SCUBE2, LTBP4, NPNT, JAG2, BCAN, SLIT1, MEGF10, MUC4, HMCN2, NOTCH3, HMCN1, FAT3, CCBE1, TNN, WIF1, NCAN, MEGF6, NRG2	619	224	22680	2.94426		0.0451155	0.00418801	0.199251	0.00199251
UP_KEYWORDS	Synapse	23	3.35766	-1.23912	2.32905	0.00035	ACHE, TLN2, WASF1, GRIN2A, SDK1, GRIK5, GABBR2, RGS17, ITSN1, ARHGAP32, GAD2, CHRNA9, TMEM163, TRIM9, ANK3, CHRM1, GRID2IP, NEURL1A, PRIMA1, IGSF9, DLG2, GABRQ, LRFN3	619	357	22680	2.36054		0.103049	0.0090219	0.468757	0.00468757
UP_KEYWORDS	Iron	21	3.06569	-1.03691	1.33342	0.00353025	PXDN, CYP2B9, NOX1, HR, CYP1A2, GLRX2, P3H2, HBA-A1, CYP2A12, HBA-A2, CYP39A1, ASPHD2, POLD1, ALOX12B, ABAT, HBB-BS, GUCY1B3, AOX4, HBB-BT, ALOX5, KDM5B	619	375	22680	2.05183		0.667079	0.0811238	4.64064	0.0464064
UP_KEYWORDS	Immunoglobulin domain	24	3.50365	-0.870407	1.05019	0.00692024	IGHV5-17, IGDCC3, PXDN, PTPRD, HAPLN4, ICAM5, MYBPC3, SDK1, IGLV2, TIMD4, BCAN, IGKV1-117, HMCN2, VSIG1, MYOM3, IGKV2-112, SEMA3E, SCN4B, NCAN, IGSF9, NRG2, LRFN3, IGLC3, KIRREL3	619	481	22680	1.82818		0.884638	0.142953	8.90855	0.0890855
UP_KEYWORDS	Vasoconstrictor	3	0.437956	-4.45837	1.04433	0.00701862	AGT, EDN2, EDN1	619	5	22680	21.9838		0.888138	0.13587	9.02972	0.0902972
UP_KEYWORDS	Allergen	3	0.437956	-4.45837	1.04433	0.00701862	MUP19, MUP16, MUP9	619	5	22680	21.9838		0.888138	0.13587	9.02972	0.0902972
UP_KEYWORDS	Collagen	8	1.16788	-1.78595	0.964262	0.00851762	MARCO, COL14A1, COL6A6, COL6A5, FCNA, CCBE1, COL15A1, COL10A1	619	85	22680	3.44845		0.930074	0.153183	10.8577	0.108577
UP_KEYWORDS	Oxygen transport	4	0.583942	-3.19534	0.957823	0.008652	HBA-A1, HBA-A2, HBB-BS, HBB-BT	619	16	22680	9.15994		0.932961	0.146977	11.0199	0.110199
UP_KEYWORDS	Postsynaptic cell membrane	12	1.75182	-1.32087	0.93902	0.00905731	ARHGAP32, CHRNA9, ANK3, CHRM1, GRIN2A, GRIK5, GRID2IP, GABBR2, NEURL1A, DLG2, LRFN3, GABRQ	619	176	22680	2.49816		0.940967	0.14547	11.5075	0.115075
UP_KEYWORDS	Actin-binding	15	2.18978	-1.12495	0.916625	0.00956646	DMTN, WASF3, MYO1B, WASF1, MYBPC3, SPTBN4, ACTN3, MTSS1L, MISP, CORO2A, PFN3, SVIL, CNN1, MYH14, MYO5C	619	252	22680	2.18094		0.949687	0.145588	12.1164	0.121164
UP_KEYWORDS	Neurotransmitter degradation	3	0.437956	-3.97294	0.756988	0.0142143	ACHE, ABAT, PRIMA1	619	7	22680	15.7027		0.988349	0.19958	17.499	0.17499
UP_KEYWORDS	Alternative splicing	153	22.3358	-0.230232	0.669051	0.0177863	MEF2B, ILKAP, CD209A, ADCY5, LTBP4, TDRP, LEMD3, NOTUM, RASGEF1C, ITSN1, SHF, ZIC3, SHKBP1, HMCN2, MEI1, FAM171B, DAB1, HMCN1, NKPD1, ANK3, ARHGEF40, PELI2, TIGD5, PARD3B, TPSB2, PQLC1, HHIPL1, PKHD1L1, VSIG1, ABAT, TRP73, IGSF9, MAP7D2, TM6SF2, ERMP1, CAMTA1, ACHE, LMBR1, PANX2, CAGE1, ARHGEF28, SLF1, SORCS1, IL34, LIN28B, KLHDC10, EPHB2, NDRG4, DUSP15, FAM189A1, QTRTD1, RNFT2, SYBU, GRID2IP, HO…	619	4779	22680	1.17302		0.996232	0.23339	21.4264	0.214264
UP_KEYWORDS	Neurogenesis	14	2.0438	-1.05433	0.660635	0.0181773	NGEF, PLXNB3, ELAVL3, SLIT1, ZIC3, NUMBL, EPHB2, PRKD1, SEMA6C, DAB1, SEMA3E, NEUROD2, NGFR, IGSF9	619	247	22680	2.07675		0.996671	0.228428	21.8456	0.218456
UP_KEYWORDS	Differentiation	28	4.08759	-0.667302	0.653633	0.01851	ARHGEF28, NPNT, SOHLH1, ZIC3, DAB1, KDF1, SEMA3E, SPATA5, UNC45B, NGEF, ELAVL3, HES6, SLIT1, NOTCH3, PRKD1, PLK5, TBATA, SEMA6C, DMRTC2, SFRP2, SIAH1A, D1PAS1, NEUROD2, RFX3, CALR3, NGFR, KLHL10, IGSF9	619	646	22680	1.5881		0.997004	0.223247	22.2007	0.222007
UP_KEYWORDS	Heme	11	1.60584	-1.23692	0.64198	0.0190789	CYP2A12, HBA-A1, HBA-A2, PXDN, CYP39A1, CYP2B9, NOX1, HBB-BS, GUCY1B3, HBB-BT, CYP1A2	619	171	22680	2.35694		0.997499	0.220903	22.8045	0.228045
UP_KEYWORDS	Ion channel	17	2.48175	-0.890483	0.576959	0.0226413	FXYD1, TRPC4, FXYD3, PANX2, GRIN2A, GRIK5, CLCNKB, KCNIP2, KCNK3, KCNS3, KCNT1, CHRNA9, SCN4B, HCN3, PIEZO2, CACNA1A, GABRQ	619	336	22680	1.8538		0.999193	0.247907	26.4875	0.264875
UP_KEYWORDS	Hyaluronic acid	3	0.437956	-3.45837	0.487769	0.0288563	HAPLN4, BCAN, NCAN	619	10	22680	10.9919		0.999889	0.295483	32.526	0.32526
UP_KEYWORDS	Hydroxylation	7	1.0219	-1.54326	0.439044	0.0331068	COL14A1, COL6A6, COL6A5, ANKS6, ELN, COL15A1, COL10A1	619	88	22680	2.91452		0.999972	0.32145	36.3878	0.363878
UP_KEYWORDS	Proteoglycan	5	0.729927	-2.02541	0.432593	0.0337252	GPC5, GPC6, BCAN, SPOCK1, NCAN	619	45	22680	4.07108		0.999977	0.316858	36.9323	0.369323
UP_KEYWORDS	Vasoactive	3	0.437956	-3.32087	0.423296	0.0346419	AGT, EDN2, EDN1	619	11	22680	9.99266		0.999983	0.314832	37.7315	0.377315
UP_KEYWORDS	Homeobox	14	2.0438	-0.873409	0.342707	0.0440704	PHOX2A, EVX1, NOTO, HOXA11, BARHL1, PRRX1, HOXD13, PRRX2, HOXD11, SHOX2, HOXD8, HOXA7, HOXA9, RHOX13	619	280	22680	1.83199		0.999999	0.373268	45.4248	0.454248
UP_KEYWORDS	Transferase	57	8.32117	-0.336484	0.279779	0.0539091	IBA57, ILKAP, NDST3, F13A1, PRKAG2, PINK1, GSTM6, DPY19L1, LATS2, GSTM7, GSTM1, MAP3K6, GSTM3, TSKS, PAK3, ELOVL2, TFB2M, ELOVL7, GPT2, ZDHHC2, GATM, CHST4, PRKD1, HUNK, CHSY3, PANK1, ADK, PKLR, ABAT, HAS2, IRAK1BP1, GCNT4, SMOK3B, ERBB3, ERBB2, UGT3A2, EPHB2, GLRX2, THG1L, HECTD2, B4GALNT3, ETNK2, LCMT1, OXCT2B, MOGAT1, B3GALT1, SPHK1, DGKH, GGT5, PLK5, HMGCS2, POLD1, MBOAT2, TNK2, KAT6B, GUK1, …	619	1654	22680	1.26268		1	0.426475	52.5075	0.525075
UP_KEYWORDS	Heparan sulfate	3	0.437956	-2.7803	0.208905	0.0691444	GPC5, GPC6, SPOCK1	619	16	22680	6.86995		1	0.501604	61.8152	0.618152
UP_KEYWORDS	Lipid biosynthesis	9	1.31387	-1.04333	0.198132	0.0720157	ACBD3, MOGAT1, HMGCS2, ELOVL2, PRKAG2, OSBPL10, MBOAT2, ETNK2, ELOVL7	619	160	22680	2.06099		1	0.505581	63.3678	0.633678
UP_KEYWORDS	DNA-binding	54	7.88321	-0.302766	0.162618	0.0829639	MEF2B, SOX21, EVX1, PRRX1, HR, LEMD3, DMRTA2, HOXD13, PRRX2, SOHLH1, ZIC3, HOXD11, PGR, HEY1, H2AFV, ZFP473, TIGD3, FOXB1, TIGD5, SCX, ZFP24, PHOX2A, NOTO, BARHL1, RXRA, RXRG, MYCL, MXD4, MYCN, HOXD8, TRP73, HOXA11, GLIS1, ZFP316, OVOL1, HOXA7, ZFP524, TEF, ETV1, HOXA9, FOXD1, ERF, SOX30, KLF16, SHOX2, SALL2, DMRTC2, POLD1, D1PAS1, NEUROD2, FOXE1, RFX3, RHOX13, KAT6B	619	1604	22680	1.23351		1	0.547158	68.7673	0.687673
UP_KEYWORDS	Metal-binding	106	15.4745	-0.194062	0.155481	0.0854968	ILKAP, CD209A, TNNC2, LMO3, F13A1, ADCY5, ZNRF4, ITSN1, ZIC3, PGR, MAP3K6, STAC, ZFP473, RGN, CPA3, RXRA, GRIN2A, RXRG, ACTN3, CYP1A2, NAPEPLD, ASPHD2, SIAH1A, PLA2G2A, CAR8, ABAT, HBB-BS, TRP73, HBB-BT, FRAS1, ERMP1, GNAI1, CYP2B9, ARHGEF28, LIN28A, LIN28B, P3H2, OVOL3, QTRTD1, OVOL1, RNFT2, ZBTB46, CRIP3, KLF16, PPA1, ZFP940, PLK5, SALL2, DMRTC2, POLD1, FBXO30, RHOT1, TNK2, KAT6B, CACNA1A, PXDN…	619	3395	22680	1.14398		1	0.548037	69.9067	0.699067
UP_KEYWORDS	Sodium transport	7	1.0219	-1.18251	0.146787	0.0887656	SLC38A3, SLC8A2, SLC4A8, SCN4B, SLC22A5, SLC10A5, HCN3	619	113	22680	2.26972		1	0.55203	71.3203	0.713203
UP_KEYWORDS	CBS domain	3	0.437956	-2.53237	0.135245	0.093455	CNNM3, PRKAG2, CLCNKB	619	19	22680	5.78522		1	0.56163	73.2412	0.732412
UP_SEQ_FEATURE	chain:Major urinary protein 6	13	1.89781	-4.77372	13.9547	6.61e-16	MUP10, MUP7, MUP1, MUP19, MUP2, MUP18, MUP17, MUP16, MUP8, MUP14, MUP13, MUP9, MUP12	535	16	18012	27.3547		1.01e-12	1.01e-12	1.11e-12	1.11e-14
UP_SEQ_FEATURE	chain:Major urinary protein 1	13	1.89781	-4.77372	13.9547	6.61e-16	MUP10, MUP7, MUP1, MUP19, MUP2, MUP18, MUP17, MUP16, MUP8, MUP14, MUP13, MUP9, MUP12	535	16	18012	27.3547		1.01e-12	1.01e-12	1.11e-12	1.11e-14
UP_SEQ_FEATURE	chain:Major urinary protein 2	13	1.89781	-4.77372	13.9547	6.61e-16	MUP10, MUP7, MUP1, MUP19, MUP2, MUP18, MUP17, MUP16, MUP8, MUP14, MUP13, MUP9, MUP12	535	16	18012	27.3547		1.01e-12	1.01e-12	1.11e-12	1.11e-14
UP_SEQ_FEATURE	signal peptide	150	21.8978	-0.692916	8.06048	5.23e-10	RETNLA, NRTN, LYPD4, LYPD6, EDN2, LTBP4, PGC, EDN1, JAG2, GRIK5, NOTUM, MEGF10, FAM171B, CCBE1, LGI4, CPA3, TPSB2, IFNL3, DEFB30, COL10A1, HHIPL1, SCUBE2, SOGA3, NODAL, PLXNB3, GRIN2A, TIMD4, PKHD1L1, VSIG1, BACE2, PLA2G2A, CD164L2, CALR3, IGSF9, LY6G6D, FXYD1, FRAS1, FXYD3, ACHE, WNT5B, ERBB3, A, ERBB2, ELN, SORCS1, FAM19A2, FAM132A, IL34, PCDHAC2, EPHB2, P3H2, AU021092, PCDHA11, PCDHA12, PRIMA1…	535	3124	18012	1.61655		7.93e-07	3.97e-07	8.7e-07	8.7e-09
UP_SEQ_FEATURE	repeat:PXXP 4	7	1.0219	-4.18019	4.80162	9.49e-07	PCDHA7, PCDHA9, PCDHA2, PCDHA5, PCDHA11, PCDHA12, PCDHAC2	535	13	18012	18.1285		0.00143947	0.00048	0.00157898	1.58e-05
UP_SEQ_FEATURE	chain:Protocadherin alpha-4	7	1.0219	-4.18019	4.80162	9.49e-07	PCDHA7, PCDHA9, PCDHA2, PCDHA5, PCDHA11, PCDHA12, PCDHAC2	535	13	18012	18.1285		0.00143947	0.00048	0.00157898	1.58e-05
UP_SEQ_FEATURE	repeat:PXXP 1	7	1.0219	-4.18019	4.80162	9.49e-07	PCDHA7, PCDHA9, PCDHA2, PCDHA5, PCDHA11, PCDHA12, PCDHAC2	535	13	18012	18.1285		0.00143947	0.00048	0.00157898	1.58e-05
UP_SEQ_FEATURE	repeat:PXXP 5	7	1.0219	-4.18019	4.80162	9.49e-07	PCDHA7, PCDHA9, PCDHA2, PCDHA5, PCDHA11, PCDHA12, PCDHAC2	535	13	18012	18.1285		0.00143947	0.00048	0.00157898	1.58e-05
UP_SEQ_FEATURE	repeat:PXXP 3	7	1.0219	-4.18019	4.80162	9.49e-07	PCDHA7, PCDHA9, PCDHA2, PCDHA5, PCDHA11, PCDHA12, PCDHAC2	535	13	18012	18.1285		0.00143947	0.00048	0.00157898	1.58e-05
UP_SEQ_FEATURE	region of interest:6 X 4 AA repeats of P-X-X-P	7	1.0219	-4.18019	4.80162	9.49e-07	PCDHA7, PCDHA9, PCDHA2, PCDHA5, PCDHA11, PCDHA12, PCDHAC2	535	13	18012	18.1285		0.00143947	0.00048	0.00157898	1.58e-05
UP_SEQ_FEATURE	repeat:PXXP 6	7	1.0219	-4.18019	4.80162	9.49e-07	PCDHA7, PCDHA9, PCDHA2, PCDHA5, PCDHA11, PCDHA12, PCDHAC2	535	13	18012	18.1285		0.00143947	0.00048	0.00157898	1.58e-05
UP_SEQ_FEATURE	repeat:PXXP 2	7	1.0219	-4.18019	4.80162	9.49e-07	PCDHA7, PCDHA9, PCDHA2, PCDHA5, PCDHA11, PCDHA12, PCDHAC2	535	13	18012	18.1285		0.00143947	0.00048	0.00157898	1.58e-05
UP_SEQ_FEATURE	glycosylation site:N-linked (GlcNAc...)	147	21.4599	-0.474071	3.72186	1.14e-05	LYPD4, CD209A, LYPD6, F13A1, ADCY5, LTBP4, JAG2, GRIK5, AQP5, NOTUM, MEGF10, MARCO, FAM171B, CCBE1, LGI4, GLP2R, TPSB2, HHIPL1, SCUBE2, ABCB11, NODAL, PLXNB3, GRIN2A, TIMD4, KCNT1, VSIG1, AGTR1A, ASPHD2, BACE2, HTR6, CD164L2, CALR3, IGSF9, FRAS1, SLC2A13, ERMP1, SLC38A3, ACHE, WNT5B, ABCA9, PANX2, ERBB3, A, ERBB2, SORCS1, IL34, PCDHAC2, EPHB2, P3H2, PCDHA11, PCDHA12, PRIMA1, HCN3, GABRQ, LRFN3, A…	535	3563	18012	1.38902		0.0171617	0.0043183	0.018973	0.00018973
UP_SEQ_FEATURE	domain:Cadherin 6	8	1.16788	-3.21529	3.54525	1.71e-05	PCDHA7, PCDHA9, PCDHA2, FAT3, PCDHA5, PCDHA11, PCDHA12, PCDHAC2	535	29	18012	9.28753		0.0256635	0.00518621	0.0284939	0.000284939
UP_SEQ_FEATURE	disulfide bond	110	16.0584	-0.561164	3.48704	1.96e-05	RETNLA, NRTN, CD209A, EDN2, LTBP4, PGC, EDN1, JAG2, MEGF10, MARCO, CCBE1, CPA3, GLP2R, TPSB2, DEFB30, HHIPL1, SCUBE2, NODAL, TIMD4, IGKV1-117, VSIG1, AGTR1A, BACE2, HTR6, PLA2G2A, CALR3, IGSF9, LY6G6D, ERMP1, ACHE, ERBB3, A, ERBB2, ELN, EPHB2, GPR25, GABRQ, LRFN3, SECTM1B, EMILIN3, ABCG2, MUC4, NOTCH3, LYVE1, SEMA6C, LAMA3, SFRP2, ADRA1B, WIF1, INS2, NDST3, PXDN, IGDCC3, GM2399, MUP19, NPNT, IGFB…	535	2510	18012	1.47546		0.0292906	0.00494243	0.0325807	0.000325807
UP_SEQ_FEATURE	domain:Cadherin 5	9	1.31387	-2.62849	2.83702	8.75e-05	PCDHA7, PCDHA9, PCDHA2, FAT3, PCDHA5, DSC2, PCDHA11, PCDHA12, PCDHAC2	535	49	18012	6.18379		0.124423	0.0188028	0.14554	0.0014554
UP_SEQ_FEATURE	domain:Cadherin 4	9	1.31387	-2.43585	2.41807	0.00023	PCDHA7, PCDHA9, PCDHA2, FAT3, PCDHA5, DSC2, PCDHA11, PCDHA12, PCDHAC2	535	56	18012	5.41081		0.294644	0.0426935	0.381879	0.00381879
UP_SEQ_FEATURE	domain:Cadherin 3	9	1.31387	-2.41031	2.36375	0.000261	PCDHA7, PCDHA9, PCDHA2, FAT3, PCDHA5, DSC2, PCDHA11, PCDHA12, PCDHAC2	535	57	18012	5.31589		0.326768	0.0430105	0.432764	0.00432764
UP_SEQ_FEATURE	domain:Cadherin 1	9	1.31387	-2.33631	2.20797	0.000373	PCDHA7, PCDHA9, PCDHA2, FAT3, PCDHA5, DSC2, PCDHA11, PCDHA12, PCDHAC2	535	60	18012	5.05009		0.432728	0.0551146	0.619491	0.00619491
UP_SEQ_FEATURE	domain:Cadherin 2	9	1.31387	-2.33631	2.20797	0.000373	PCDHA7, PCDHA9, PCDHA2, FAT3, PCDHA5, DSC2, PCDHA11, PCDHA12, PCDHAC2	535	60	18012	5.05009		0.432728	0.0551146	0.619491	0.00619491
UP_SEQ_FEATURE	domain:EGF-like 1	12	1.75182	-1.86382	2.11978	0.000458	NOTCH3, FAT3, GM2399, LTBP4, NPNT, JAG2, WIF1, TNN, NCAN, MEGF10, SLIT1, MUC4	535	111	18012	3.63971		0.500945	0.0612306	0.758962	0.00758962
UP_SEQ_FEATURE	domain:EGF-like 3	9	1.31387	-2.19881	1.92528	0.000718	NOTCH3, FAT3, LTBP4, NPNT, JAG2, WIF1, TNN, MEGF10, SLIT1	535	66	18012	4.59099		0.663798	0.0868334	1.18773	0.0118773
UP_SEQ_FEATURE	domain:Fibronectin type-III 2	12	1.75182	-1.70404	1.71844	0.00115974	FSD2, IGDCC3, PTPRD, COL14A1, IL27RA, MYOM3, MYBPC3, SDK1, TNN, VWA1, IGSF9, EPHB2	535	124	18012	3.25812		0.828214	0.126721	1.91233	0.0191233
UP_SEQ_FEATURE	domain:Fibronectin type-III 1	12	1.75182	-1.69245	1.69017	0.0012385	FSD2, IGDCC3, PTPRD, COL14A1, IL27RA, MYOM3, MYBPC3, SDK1, TNN, VWA1, IGSF9, EPHB2	535	125	18012	3.23206		0.847594	0.125735	2.04094	0.0204094
UP_SEQ_FEATURE	domain:GST N-terminal	6	0.875912	-2.75135	1.54575	0.00173377	GSTM1, GSTM2-PS1, GSTM3, GM6665, GSTM6, GSTM7	535	30	18012	6.73346		0.92822	0.161055	2.84609	0.0284609
UP_SEQ_FEATURE	domain:EGF-like 2	9	1.31387	-1.85088	1.25521	0.00342977	NOTCH3, FAT3, GM2399, JAG2, WIF1, TNN, MEGF10, SLIT1, MUC4	535	84	18012	3.60721		0.994567	0.278165	5.55639	0.0555639
UP_SEQ_FEATURE	topological domain:Cytoplasmic	110	16.0584	-0.362782	1.24562	0.00350848	CD209A, ADCY5, GRIK5, AQP5, JAG2, MEGF10, MARCO, FAM171B, GLP2R, GJD3, ABCB11, PLXNB3, GRIN2A, TIMD4, PKHD1L1, KCNT1, VSIG1, AGTR1A, BACE2, ASPHD2, HTR6, CD164L2, HAS2, IGSF9, FXYD1, FRAS1, SLC2A13, ERMP1, FXYD3, LMBR1, PANX2, ERBB3, ERBB2, MMD, SORCS1, PCDHAC2, EPHB2, KCNS3, GPR25, RNFT2, PCDHA11, PCDHA12, PRIMA1, HCN3, LRFN3, TRPC4, SECTM1B, KCNK3, ABCG2, NOTCH3, GGT5, SYNE4, LYVE1, SEMA6C, FAA…	535	2880	18012	1.2859		0.995181	0.269362	5.68043	0.0568043
UP_SEQ_FEATURE	domain:EGF-like 9	5	0.729927	-2.87164	1.15795	0.0043204	NOTCH3, JAG2, MEGF6, MEGF10, SLIT1	535	23	18012	7.31898		0.998602	0.305902	6.95103	0.0695103
UP_SEQ_FEATURE	compositionally biased region:Poly-Ala	18	2.62774	-1.10877	1.13986	0.00451085	SOGA3, HOXA11, ADCY5, LEMD3, HOXD13, PRRX2, ABHD16B, ZIC3, HOXD11, PRKD1, RGMA, SAMD5, HOXD8, CRY2, FOXE1, MSI1, ID4, FOXD1	535	281	18012	2.15662		0.998954	0.303166	7.24675	0.0724675
UP_SEQ_FEATURE	domain:Ig-like C2-type 4	7	1.0219	-2.07328	1.01347	0.00610968	IGDCC3, PXDN, MYOM3, ICAM5, MYBPC3, SDK1, KIRREL3	535	56	18012	4.20841		0.999909	0.371957	9.6946	0.096946
UP_SEQ_FEATURE	domain:GST C-terminal	6	0.875912	-2.30069	0.958342	0.00698355	GSTM1, GSTM2-PS1, GSTM3, GM6665, GSTM6, GSTM7	535	41	18012	4.92692		0.999976	0.397448	11.0067	0.110067
UP_SEQ_FEATURE	DNA-binding region:Homeobox	13	1.89781	-1.28186	0.927089	0.0075367	PHOX2A, EVX1, NOTO, HOXA11, BARHL1, PRRX1, HOXD13, PRRX2, HOXD11, SHOX2, HOXD8, HOXA7, HOXA9	535	180	18012	2.43153		0.99999	0.406669	11.828	0.11828
UP_SEQ_FEATURE	topological domain:Extracellular	87	12.7007	-0.376668	0.893958	0.00817416	PCDHA7, CD209A, PCDHA9, PCDHA2, IL27RA, ADCY5, SUSD2, PCDHA5, AQP5, GRIK5, JAG2, GABBR2, GJA4, LGR6, MEGF10, ASGR1, MARCO, FAM171B, GLP2R, SLC22A5, EMC10, NRG2, HTR5A, KIRREL3, GJD3, ABCB11, ICAM5, PLXNB3, SDK1, GRIN2A, TIMD4, PKHD1L1, MMP15, CD163, GRM4, KCNT1, VSIG1, AGTR1A, BACE2, CHRM1, HTR6, CD164L2, PPM1L, HAS2, NGFR, STBD1, IGSF9, FXYD1, FRAS1, SLC2A13, ERMP1, FXYD3, LMBR1, GPRC5C, PANX2, …	535	2256	18012	1.29834		0.999996	0.418248	12.7656	0.127656
UP_SEQ_FEATURE	domain:EGF-like 5	6	0.875912	-2.23197	0.875782	0.00854808	NOTCH3, SCUBE2, WIF1, MEGF6, MEGF10, SLIT1	535	43	18012	4.69776		0.999998	0.418991	13.3112	0.133112
UP_SEQ_FEATURE	domain:EGF-like 4; calcium-binding	5	0.729927	-2.3952	0.67328	0.014231	NOTCH3, FAT3, LTBP4, NPNT, MEGF6	535	32	18012	5.26051		1	0.581179	21.2188	0.212188
UP_SEQ_FEATURE	compositionally biased region:Poly-Arg	12	1.75182	-1.22361	0.672333	0.0142658	HHIPL1, RERG, PRKD1, HOXA11, FFAR2, HOXA7, ADRA1B, GRIK5, ARHGEF40, MMP15, ABHD16B, FOXD1	535	173	18012	2.3353		1	0.567816	21.2651	0.212651
UP_SEQ_FEATURE	domain:WH2	4	0.583942	-2.90335	0.648502	0.0151749	WASF3, WASF1, MTSS1L, LMOD1	535	18	18012	7.48162		1	0.576712	22.4645	0.224645
UP_SEQ_FEATURE	domain:Ig-like C2-type 3	8	1.16788	-1.61384	0.638079	0.0155928	IGDCC3, PXDN, PTPRD, MYOM3, ICAM5, MYBPC3, SDK1, KIRREL3	535	88	18012	3.06066		1	0.573444	23.0103	0.230103
UP_SEQ_FEATURE	domain:Helix-loop-helix motif	9	1.31387	-1.46184	0.613634	0.016625	HEY1, NEUROD2, ID4, HES6, SCX, SOHLH1, MYCL, MYCN, MXD4	535	110	18012	2.7546		1	0.584199	24.3426	0.243426
UP_SEQ_FEATURE	domain:Link 2	3	0.437956	-3.65824	0.512529	0.0218185	HAPLN4, BCAN, NCAN	535	8	18012	12.6252		1	0.672491	30.7235	0.307235
UP_SEQ_FEATURE	domain:Link 1	3	0.437956	-3.65824	0.512529	0.0218185	HAPLN4, BCAN, NCAN	535	8	18012	12.6252		1	0.672491	30.7235	0.307235
UP_SEQ_FEATURE	domain:EGF-like 4	6	0.875912	-1.87688	0.490776	0.0231722	SCUBE2, GM2399, JAG2, WIF1, MEGF10, SLIT1	535	55	18012	3.6728		1	0.682743	32.3016	0.323016
UP_SEQ_FEATURE	domain:Fibronectin type-III 3	7	1.0219	-1.6327	0.461377	0.0251655	PTPRD, COL14A1, IL27RA, MYOM3, MYBPC3, SDK1, TNN	535	76	18012	3.10093		1	0.701524	34.5639	0.345639
UP_SEQ_FEATURE	domain:EGF-like 6	5	0.729927	-2.14728	0.457591	0.025437	SCUBE2, GM2399, MEGF6, MEGF10, SLIT1	535	38	18012	4.42991		1	0.694328	34.8665	0.348665
UP_SEQ_FEATURE	transmembrane region	148	21.6058	-0.208588	0.419043	0.0284174	CD209A, ADCY5, JAG2, GRIK5, AQP5, LEMD3, MEGF10, MARCO, FAM171B, NKPD1, ELOVL2, SLC25A29, ELOVL7, GLP2R, PQLC1, GJD3, SOGA3, ABCB11, PLXNB3, GRIN2A, TIMD4, PKHD1L1, TMEM136, KCNT1, VSIG1, AGTR1A, ASPHD2, BACE2, HTR6, CD164L2, HAS2, IGSF9, TM6SF2, FXYD1, FRAS1, SLC2A13, ERMP1, FXYD3, SLC38A3, ABCA9, LMBR1, PANX2, ERBB3, ERBB2, MMD, SORCS1, PCDHAC2, EPHB2, TMEM50B, KCNS3, TMEM125, FAM189A1, RNFT2, …	535	4312	18012	1.15556		1	0.723938	38.1028	0.381028
UP_SEQ_FEATURE	domain:Fibronectin type-III 4	6	0.875912	-1.80026	0.419032	0.0284183	PTPRD, COL14A1, IL27RA, MYOM3, SDK1, TNN	535	58	18012	3.48282		1	0.713609	38.1038	0.381038
UP_SEQ_FEATURE	domain:Fibronectin type-III 5	5	0.729927	-2.07328	0.399655	0.0300805	PTPRD, COL14A1, MYOM3, SDK1, TNN	535	40	18012	4.20841		1	0.72414	39.8423	0.398423
UP_SEQ_FEATURE	domain:DH	6	0.875912	-1.7756	0.396966	0.0303207	ARHGEF4, NGEF, ARHGEF28, ARHGEF19, ARHGEF40, ITSN1	535	59	18012	3.42379		1	0.717257	40.0898	0.400898
UP_SEQ_FEATURE	domain:Fibronectin type-III 8	4	0.583942	-2.48831	0.368372	0.0330332	PTPRD, COL14A1, SDK1, TNN	535	24	18012	5.61121		1	0.738645	42.8181	0.428181
UP_SEQ_FEATURE	propeptide:Activation peptide	7	1.0219	-1.54078	0.36795	0.0330755	F13A1, PGC, MCPT4, CPA3, CMA1, TPSB2, CTSF	535	81	18012	2.90952		1	0.729957	42.8598	0.428598
UP_SEQ_FEATURE	domain:Fibronectin type-III 7	4	0.583942	-2.42942	0.333921	0.0367345	PTPRD, COL14A1, SDK1, TNN	535	25	18012	5.38677		1	0.758364	46.3531	0.463531
UP_SEQ_FEATURE	domain:EGF-like 7	4	0.583942	-2.42942	0.333921	0.0367345	NOTCH3, MEGF6, MEGF10, SLIT1	535	25	18012	5.38677		1	0.758364	46.3531	0.463531
UP_SEQ_FEATURE	domain:EGF-like 8	4	0.583942	-2.37284	0.302258	0.0406388	JAG2, MEGF6, MEGF10, SLIT1	535	26	18012	5.17958		1	0.784772	49.8588	0.498588
UP_SEQ_FEATURE	domain:Ig-like C2-type 2	9	1.31387	-1.18792	0.274284	0.0445772	IGDCC3, PXDN, PTPRD, VSIG1, MYOM3, ICAM5, MYBPC3, SDK1, KIRREL3	535	133	18012	2.27824		1	0.807597	53.1761	0.531761
UP_SEQ_FEATURE	glycosylation site:O-linked (GalNAc...)	5	0.729927	-1.87164	0.25978	0.0468328	LY6G6D, GM2399, PKHD1L1, PF4, MUC4	535	46	18012	3.65949		1	0.816084	54.9819	0.549819
UP_SEQ_FEATURE	domain:Sushi	3	0.437956	-3.07328	0.255268	0.047568	SUSD2, BCAN, NCAN	535	12	18012	8.41682		1	0.813889	55.5562	0.555562
UP_SEQ_FEATURE	domain:EGF-like 15	3	0.437956	-3.07328	0.255268	0.047568	LTBP4, MEGF6, MEGF10	535	12	18012	8.41682		1	0.813889	55.5562	0.555562
UP_SEQ_FEATURE	domain:Fibronectin type-III 6	4	0.583942	-2.21529	0.222034	0.0535426	PTPRD, COL14A1, SDK1, TNN	535	29	18012	4.64376		1	0.843754	59.9744	0.599744
UP_SEQ_FEATURE	domain:EGF-like 14	3	0.437956	-2.9578	0.214086	0.0551375	JAG2, MEGF6, MEGF10	535	13	18012	7.76937		1	0.846126	61.082	0.61082
UP_SEQ_FEATURE	short sequence motif:OAR	3	0.437956	-2.9578	0.214086	0.0551375	SHOX2, PRRX1, PRRX2	535	13	18012	7.76937		1	0.846126	61.082	0.61082
UP_SEQ_FEATURE	propeptide:Or 135	2	0.291971	-5.07328	0.198807	0.0584165	LEFTY2, LEFTY1	535	2	18012	33.6673		1	0.856881	63.2693	0.632693
UP_SEQ_FEATURE	chain:Hemoglobin subunit alpha	2	0.291971	-5.07328	0.198807	0.0584165	HBA-A1, HBA-A2	535	2	18012	33.6673		1	0.856881	63.2693	0.632693
UP_SEQ_FEATURE	chain:SH3KBP1-binding protein 1	2	0.291971	-5.07328	0.198807	0.0584165	SHKBP1, SPTBN4	535	2	18012	33.6673		1	0.856881	63.2693	0.632693
UP_SEQ_FEATURE	domain:VWFA 9	2	0.291971	-5.07328	0.198807	0.0584165	COL6A6, COL6A5	535	2	18012	33.6673		1	0.856881	63.2693	0.632693
UP_SEQ_FEATURE	chain:Glutathione S-transferase Mu 1	2	0.291971	-5.07328	0.198807	0.0584165	GSTM1, GSTM2-PS1	535	2	18012	33.6673		1	0.856881	63.2693	0.632693
UP_SEQ_FEATURE	domain:EGF-like 12; calcium-binding	3	0.437956	-2.85088	0.1792	0.0630954	NOTCH3, LTBP4, JAG2	535	14	18012	7.21442		1	0.872689	66.1912	0.661912
UP_SEQ_FEATURE	domain:Thyroglobulin type-1	3	0.437956	-2.85088	0.1792	0.0630954	GM2399, IGFBP6, SPOCK1	535	14	18012	7.21442		1	0.872689	66.1912	0.661912
UP_SEQ_FEATURE	domain:EGF-like 13	3	0.437956	-2.85088	0.1792	0.0630954	JAG2, MEGF6, MEGF10	535	14	18012	7.21442		1	0.872689	66.1912	0.661912
UP_SEQ_FEATURE	domain:EGF-like 11; calcium-binding	3	0.437956	-2.85088	0.1792	0.0630954	NOTCH3, LTBP4, JAG2	535	14	18012	7.21442		1	0.872689	66.1912	0.661912
UP_SEQ_FEATURE	metal ion-binding site:Iron (heme proximal ligand)	3	0.437956	-2.85088	0.1792	0.0630954	HBA-A1, HBA-A2, GUCY1B3	535	14	18012	7.21442		1	0.872689	66.1912	0.661912
UP_SEQ_FEATURE	nucleotide phosphate-binding region:ATP 1	4	0.583942	-2.11908	0.17917	0.063103	ABCA9, ABCB11, ABCA8A, SPATA5	535	31	18012	4.34417		1	0.867253	66.1958	0.661958
UP_SEQ_FEATURE	nucleotide phosphate-binding region:ATP 2	4	0.583942	-2.11908	0.17917	0.063103	ABCA9, ABCB11, ABCA8A, SPATA5	535	31	18012	4.34417		1	0.867253	66.1958	0.661958
UP_SEQ_FEATURE	domain:EGF-like 5; calcium-binding	4	0.583942	-2.11908	0.17917	0.063103	GM2399, LTBP4, NPNT, JAG2	535	31	18012	4.34417		1	0.867253	66.1958	0.661958
UP_SEQ_FEATURE	domain:EGF-like 2; calcium-binding	5	0.729927	-1.69476	0.161676	0.0678159	SCUBE2, LTBP4, NPNT, MEGF6, NCAN	535	52	18012	3.23724		1	0.881404	68.9166	0.689166
UP_SEQ_FEATURE	compositionally biased region:Pro-rich	30	4.37956	-0.466439	0.161648	0.067824	5730559C18RIK, NPNT, LTBP4, ERBB2, GLIS1, MYBPC3, NOTUM, FAM132A, WTIP, GABBR2, KDF1, DCAF10, FAT3, PER2, GRID2IP, PARD3B, KHDRBS3, MAP1A, TMEM255A, SOX30, KANK4, VSIG1, CHSY3, DMRTC2, TMEM163, IER5L, MED9, FOXE1, TNK2, IGSF9	535	731	18012	1.38169		1	0.876373	68.9211	0.689211
UP_SEQ_FEATURE	domain:VWFA 1	3	0.437956	-2.65824	0.124621	0.0800596	COL14A1, COL6A6, COL6A5	535	16	18012	6.31262		1	0.912489	75.0549	0.750549
UP_SEQ_FEATURE	domain:CBM20	2	0.291971	-4.48831	0.109355	0.0863346	EPM2A, STBD1	535	3	18012	22.4449		1	0.924684	77.74	0.7774
UP_SEQ_FEATURE	region of interest:Endothelin-like	2	0.291971	-4.48831	0.109355	0.0863346	EDN2, EDN1	535	3	18012	22.4449		1	0.924684	77.74	0.7774
UP_SEQ_FEATURE	domain:AMOP	2	0.291971	-4.48831	0.109355	0.0863346	SUSD2, MUC4	535	3	18012	22.4449		1	0.924684	77.74	0.7774
UP_SEQ_FEATURE	chain:Sperm motility kinase 3	2	0.291971	-4.48831	0.109355	0.0863346	SMOK3C, SMOK3B	535	3	18012	22.4449		1	0.924684	77.74	0.7774
UP_SEQ_FEATURE	domain:VWFA 8	2	0.291971	-4.48831	0.109355	0.0863346	COL6A6, COL6A5	535	3	18012	22.4449		1	0.924684	77.74	0.7774
UP_SEQ_FEATURE	domain:VWFA 6	2	0.291971	-4.48831	0.109355	0.0863346	COL6A6, COL6A5	535	3	18012	22.4449		1	0.924684	77.74	0.7774
UP_SEQ_FEATURE	domain:VWFA 7	2	0.291971	-4.48831	0.109355	0.0863346	COL6A6, COL6A5	535	3	18012	22.4449		1	0.924684	77.74	0.7774
UP_SEQ_FEATURE	domain:VWFA 5	2	0.291971	-4.48831	0.109355	0.0863346	COL6A6, COL6A5	535	3	18012	22.4449		1	0.924684	77.74	0.7774
UP_SEQ_FEATURE	domain:VWFA 2	3	0.437956	-2.57078	0.103471	0.0890108	COL14A1, COL6A6, COL6A5	535	17	18012	5.94129		1	0.927243	78.8004	0.788004
UP_SEQ_FEATURE	region of interest:Framework-4	3	0.437956	-2.57078	0.103471	0.0890108	IGKV2-112, IGKV9-120, IGKV1-117	535	17	18012	5.94129		1	0.927243	78.8004	0.788004
UP_SEQ_FEATURE	compositionally biased region:Poly-Pro	16	2.33577	-0.642823	0.0972964	0.0920005	PHOX2A, ERF, WASF3, WASF1, KANK4, SALL2, ARHGAP32, SEMA6C, HOXD8, BTBD1, FAM189A1, ARHGEF40, ID4, FOXD1, NRG2, SCX	535	345	18012	1.56138		1	0.930311	79.9289	0.799289
UP_SEQ_FEATURE	DNA-binding region:Basic motif	9	1.31387	-0.957798	0.0949991	0.0931647	HEY1, TEF, NEUROD2, HES6, SCX, SOHLH1, MYCL, MYCN, MXD4	535	156	18012	1.94234		1	0.929414	80.3528	0.803528
UP_SEQ_FEATURE	domain:Ig-like C2-type 1	8	1.16788	-1.02888	0.0861637	0.0979371	IGDCC3, PXDN, PTPRD, MYOM3, ICAM5, MYBPC3, SDK1, KIRREL3	535	132	18012	2.04044		1	0.935748	82.0042	0.820042
UP_SEQ_FEATURE	region of interest:Triple-helical region	3	0.437956	-2.48831	0.0856325	0.0982403	COL6A6, COL6A5, COL10A1	535	18	18012	5.61121		1	0.933224	82.1046	0.821046
UP_SEQ_FEATURE	domain:EMI	3	0.437956	-2.48831	0.0856325	0.0982403	MEGF6, EMILIN3, MEGF10	535	18	18012	5.61121		1	0.933224	82.1046	0.821046
