# Supplementary material for: Dual G9A/EZH2 Inhibition Stimulates Antitumor Immune Response in Ovarian High-Grade Serous Carcinoma
Source: Mol Cancer Ther. 2022 Feb 7;21(4):522–34. doi: 10.1158/1535-7163.MCT-21-0743 (PMC9377747; doi:10.1158/1535-7163.MCT-21-0743)
Supplement: Supplementary Table [file mct-21-0743_supplementary_table_8_supps8.xlsx]

## Sheet: dge.results.annotated
chromosome_name	start_position	end_position	band	external_gene_name	log2FoldChange	padj	ENSM	baseMean	lfcSE	stat	pvalue
chr14	50281228	50282271	C1	Olfr732	-6.13325	0.0381627	ENSMUSG00000091873	11.016	2.0213	-3.03431	0.00241088
chr4	60498012	60501960	B3	Mup1	-6.0648	0.00327703	ENSMUSG00000078683	10.5044	1.56621	-3.87229	0.000107819
chr4	60218621	60222599	B3	Mup8	-5.79354	0.000862598	ENSMUSG00000078687	6.5493	1.36518	-4.24381	2.19758e-05
chr6	67954228	67954714	C1	Igkv9-123	-5.77595	0.0660826	ENSMUSG00000076512	8.68936	2.06876	-2.79199	0.00523849
chr14	50298337	50299330	C1	Olfr733	-5.74407	0.0580424	ENSMUSG00000090874	11.2893	2.01402	-2.85204	0.00434397
chr4	60737383	60741326	B3	Mup12	-5.69749	0.00226743	ENSMUSG00000094793	6.08571	1.43182	-3.97919	6.91513e-05
chr1	120474538	120505024	E2.3	Marco	-5.12375	7.57006e-24	ENSMUSG00000026390	74.3596	0.473967	-10.8104	3.07453e-27
NA	NA	NA	NA	NA	-5.06562	NA	NA	2.91855	2.99696	-1.69026	0.090979
chr4	61778324	61782269	B3	Mup19	-4.99279	0.000225177	ENSMUSG00000078673	16.4984	1.08912	-4.58426	4.55608e-06
chr4	60066469	60070475	B3	Mup7	-4.94397	0.000595217	ENSMUSG00000073842	6.73418	1.13833	-4.34319	1.40431e-05
chr10	61171954	61188841	B4	Tbata	-4.84932	1.72083e-06	ENSMUSG00000020096	79.4887	0.860136	-5.63785	1.72184e-08
chr7	35217235	35217360	B2	Gm24505	-4.84607	0.00444155	ENSMUSG00000088307	7.63887	1.28349	-3.77569	0.000159564
chr4	61300023	61304000	B3	Mup14	-4.7289	0.0136941	ENSMUSG00000073830	12.6064	1.38391	-3.41705	0.000633031
chr4	60418046	60421952	B3	Mup9	-4.7	0.000639204	ENSMUSG00000078686	15.1029	1.08688	-4.32431	1.53011e-05
chr19	52264323	52265456	D2	Ins1	-4.57508	0.365956	ENSMUSG00000035804	11.6244	2.62355	-1.74385	0.0811851
chr6	68219981	68220706	C1	Igkv2-112	-4.51802	0.00962759	ENSMUSG00000076518	8.14332	1.2789	-3.53274	0.000411281
chr4	61591929	61595871	B3	Mup17	-4.43399	0.00372583	ENSMUSG00000096688	7.60999	1.15678	-3.83306	0.000126561
chrX	159449277	159449385	F4	Gm23806	-4.40253	0.0277473	ENSMUSG00000092898	3.65638	1.39337	-3.15962	0.00157977
chr2	10476853	10476949	A1	Mir669a-1	-4.32479	NA	ENSMUSG00000096583	2.37248	2.99958	-1.4418	0.149359
chr6	67759700	67760413	C1	Igkv1-132	-4.22035	NA	ENSMUSG00000096580	3.1208	1.64841	-2.56025	0.0104596
chr16	48842552	48844461	B5	Retnla	-4.19772	0.000460736	ENSMUSG00000061100	11.0889	0.952729	-4.40599	1.053e-05
chr4	53401948	53404030	B2	Gm12496	-4.14057	0.00266947	ENSMUSG00000086267	35.1584	1.05314	-3.93164	8.43697e-05
chr4	61224307	61228286	B3	Mup13	-4.13	0.00645683	ENSMUSG00000089873	12.3606	1.12857	-3.6595	0.000252704
chr4	60135932	60154289	B3	Mup2	-4.09888	0.015378	ENSMUSG00000078688	9.30522	1.21336	-3.37811	0.000729863
chr2	83915079	83941228	D	Zswim2	-4.09131	NA	ENSMUSG00000034552	1.44776	1.45006	-2.82148	0.00478027
chrX	151777671	151777789	F3	n-R5s13	-4.02597	NA	ENSMUSG00000070219	1.46163	2.60447	-1.54579	0.122155
chr12	113661769	113662293	F1	Ighv5-9	-3.85391	0.00404032	ENSMUSG00000095285	55.4991	1.01275	-3.80541	0.000141569
chr3	147620811	147635647	H2	Gm36888	-3.85214	NA	ENSMUSG00000103349	1.36393	1.46787	-2.62431	0.00868257
NA	NA	NA	NA	NA	-3.76081	NA	NA	1.73218	2.20591	-1.70488	0.0882173
chr5	138017419	138017935	G2	Gm29127	-3.73744	NA	ENSMUSG00000100543	2.9544	1.36637	-2.73531	0.00623221
chrX	5148676	5150172	A1.1	Gm14367	-3.6822	NA	ENSMUSG00000080792	1.17036	2.10625	-1.74822	0.0804256
chr4	17032688	17033660	A2	Gm11848	-3.67134	NA	ENSMUSG00000082994	2.1064	1.40197	-2.61871	0.00882633
chr13	55414753	55415166	B1	Pfn3	-3.63025	0.018955	ENSMUSG00000044444	6.03709	1.09882	-3.30378	0.00095391
chr4	60578260	60582199	B3	Mup10	-3.62442	0.0324725	ENSMUSG00000078680	35.7555	1.16944	-3.09928	0.00193991
chrX	4952135	4954077	A1.1	Gm3763	-3.61451	NA	ENSMUSG00000094860	1.14745	1.82348	-1.9822	0.0474563
chr9	102127888	102128005	F1	n-R5s88	-3.60289	NA	ENSMUSG00000065107	2.97265	2.91007	-1.23808	0.215687
chrX	125547773	125548171	E3	Rps12-ps17	-3.56603	NA	ENSMUSG00000095137	1.50781	2.25704	-1.57996	0.114116
chr5	138053194	138066537	G2	Smok3c	-3.55748	0.0184298	ENSMUSG00000075598	4.53229	1.07303	-3.31537	0.000915231
chr7	123971046	123983454	F3	Gm27040	-3.54064	NA	ENSMUSG00000098129	1.50252	1.57531	-2.24758	0.0246032
chr6	70058632	70059199	C1	Igkv7-33	-3.51365	0.0618509	ENSMUSG00000076575	16.0497	1.24456	-2.82321	0.0047546
chr10	33863935	33879475	B1	Sult3a1	-3.50897	NA	ENSMUSG00000069668	0.995935	2.13901	-1.64046	0.100909
chr6	67913573	67914052	C1	Igkv11-125	-3.5062	NA	ENSMUSG00000095737	1.01474	2.1095	-1.6621	0.0964919
chrY	869709	873309	A1	Gm28587	-3.49951	NA	ENSMUSG00000101107	1.47041	1.9155	-1.82694	0.0677084
chr5	138021429	138050636	G2	Smok3b	-3.49736	0.00639172	ENSMUSG00000079156	5.27843	0.954695	-3.66333	0.000248957
chr6	142298423	142303961	G2	Iapp	-3.49517	NA	ENSMUSG00000041681	2.62255	1.7086	-2.04564	0.0407922
chrX	3955054	3957002	A1.1	Gm3701	-3.4894	NA	ENSMUSG00000101381	2.10256	1.55171	-2.24875	0.0245282
chr6	31662220	31666131	A3.3	Gm13848	-3.48393	NA	ENSMUSG00000084973	1.4589	1.39125	-2.50417	0.0122739
chr4	61670177	61674136	B3	Mup18	-3.47356	0.0451733	ENSMUSG00000078674	19.4039	1.17413	-2.95841	0.00309228
NA	NA	NA	NA	NA	-3.43424	6.69313e-06	NA	132.169	0.640148	-5.36476	8.10569e-08
chr5	146537647	146540427	G3	Gm3409	-3.39484	NA	ENSMUSG00000096664	1.25037	1.52151	-2.23124	0.0256654
chr11	68583264	68586957	B3	Ccdc42os	-3.39237	NA	ENSMUSG00000085937	1.31171	1.11829	-3.03353	0.00241712
chr6	68056345	68056810	C1	Igkv9-119	-3.37834	NA	ENSMUSG00000104575	2.88898	1.37739	-2.45271	0.0141785
chr14	53795357	53795963	C2	B230359F08Rik	-3.37782	NA	ENSMUSG00000087666	1.43261	1.6288	-2.07381	0.0380971
chr17	74200706	74294883	E2	Memo1	-3.3702	0.00267056	ENSMUSG00000058704	5439.28	0.857283	-3.93126	8.45027e-05
chr17	21198952	21200478	A3.2	Gm7742	-3.35642	NA	ENSMUSG00000095963	1.22694	1.31573	-2.551	0.0107414
chr13	56362901	56365769	B1	Gm10782	-3.34739	NA	ENSMUSG00000074885	0.911796	1.86797	-1.79199	0.0731342
chr4	61515592	61519531	B3	Mup16	-3.34509	0.0132831	ENSMUSG00000078675	12.8832	0.976199	-3.42664	0.000611088
chr4	48762851	48762962	B1	Gm24573	-3.34215	0.215525	ENSMUSG00000093240	24.6539	1.55779	-2.14544	0.0319181
chr11	101367561	101377903	D	G6pc	-3.32569	0.01617	ENSMUSG00000078650	4.8479	0.989757	-3.36011	0.000779124
chr17	47848834	47848952	C	n-R5s28	-3.29725	NA	ENSMUSG00000064748	3.03564	1.56621	-2.10524	0.03527
chr12	113859149	113859670	F1	Ighv5-17	-3.2935	0.00664085	ENSMUSG00000095571	172.76	0.90206	-3.65109	0.000261132
chr10	127824284	127843938	D3	Rdh18-ps	-3.29262	NA	ENSMUSG00000054031	1.18558	1.10449	-2.98113	0.0028719
chr7	28522836	28524322	B1	Ifnl3	-3.28197	0.0208182	ENSMUSG00000060747	14.8159	1.00417	-3.26834	0.00108179
chr7	107990367	107991299	E3	Olfr477	-3.27161	NA	ENSMUSG00000096151	1.28175	2.67853	-1.22142	0.221927
chr14	36855929	36856044	B	n-R5s46	-3.26696	0.188605	ENSMUSG00000065894	25.6679	1.46291	-2.2332	0.0255359
chr10	11343404	11459644	A1	Epm2a	-3.26352	0.000225945	ENSMUSG00000055493	5208.43	0.712068	-4.58316	4.57997e-06
chr12	114479005	114479451	F2	Ighv10-1	-3.2623	0.091194	ENSMUSG00000095981	400.815	1.2362	-2.63897	0.00831585
chr11	99643106	99644089	D	Krtap4-7	-3.2483	0.165429	ENSMUSG00000045109	3.5471	1.40216	-2.31665	0.0205229
chrX	74150944	74167838	A7.3	Tex28	-3.23811	NA	ENSMUSG00000062564	0.898561	1.48937	-2.17415	0.029694
chr2	84659079	84668780	D	Btbd18	-3.22448	0.0297061	ENSMUSG00000086598	680.63	1.02917	-3.1331	0.00172968
chr4	60658466	60662411	B3	Mup11	-3.22357	0.124775	ENSMUSG00000073834	14.7152	1.30037	-2.47896	0.0131766
chrX	139179228	139181009	F1	4933428M09Rik	-3.22107	NA	ENSMUSG00000042525	2.11058	1.27659	-2.52318	0.0116297
chr12	113574245	113574681	F1	Ighv2-1	-3.22017	NA	ENSMUSG00000091606	0.85602	2.71948	-1.18411	0.236368
chr6	68834846	68835307	C1	Igkv12-89	-3.19523	2.26406e-06	ENSMUSG00000076534	100.554	0.572389	-5.58226	2.37407e-08
chr11	99993234	99993994	D	Krtap17-1	-3.18623	NA	ENSMUSG00000078252	1.5454	0.988168	-3.22438	0.00126246
chr6	67555497	67556216	C1	Igkv2-137	-3.17945	5.28309e-05	ENSMUSG00000076501	41.1834	0.646075	-4.92118	8.60229e-07
chr6	67532489	67556204	C1	Gm42889	-3.17756	5.41852e-05	ENSMUSG00000105650	41.1349	0.646515	-4.9149	8.88282e-07
chr17	27522573	27522841	A3.3	Gm16005	-3.17079	0.119911	ENSMUSG00000082177	4.69084	1.26773	-2.50115	0.012379
chr17	67026147	67026235	E1.1	Mir5709	-3.15995	NA	ENSMUSG00000093508	0.858636	1.54162	-2.04976	0.0403877
chr12	113653291	113653724	F1	Ighv2-4	-3.14335	0.0812719	ENSMUSG00000095866	261.265	1.16642	-2.69486	0.00704175
chr13	111850316	111852622	D2.2	Gm15325	-3.14328	NA	ENSMUSG00000086861	0.786281	2.68433	-1.17098	0.241609
chr6	68862265	68863031	C1	Igkv1-88	-3.13531	0.00967337	ENSMUSG00000076535	9.30163	0.887979	-3.53084	0.00041424
chr7	142678656	142699510	F5	Ins2	-3.11058	0.00803087	ENSMUSG00000000215	24.8128	0.866161	-3.59122	0.000329134
chrX	96247203	96293438	C3	Vsig4	-3.10796	1.21776e-21	ENSMUSG00000044206	23.508	0.30162	-10.3042	6.74437e-25
chr18	37264938	37267525	B3	Pcdhb1	-3.10492	NA	ENSMUSG00000051663	1.58512	1.38729	-2.23813	0.0252127
chr11	102375549	102377020	D	Bloodlinc	-3.10441	NA	ENSMUSG00000087330	1.05804	1.82252	-1.70336	0.0885003
chr1	10695123	10695614	A2	Gm15603	-3.09936	NA	ENSMUSG00000081417	1.75756	1.20284	-2.5767	0.00997495
chr18	36967591	36968148	B2	Gm37753	-3.09854	NA	ENSMUSG00000103384	1.10906	1.89304	-1.63681	0.10167
chr16	30256378	30267532	B2	Cpn2	-3.09477	0.00859177	ENSMUSG00000023176	90.2861	0.867146	-3.56891	0.000358466
chr17	11545505	11545798	A1	Gm28118	-3.09266	NA	ENSMUSG00000099618	0.780805	1.17712	-2.6273	0.00860644
chr6	128585625	128588025	F3	Gm44009	-3.06858	NA	ENSMUSG00000107503	1.4421	1.57421	-1.94928	0.0512614
chr4	147281446	147281790	E1	Gm13144	-3.061	NA	ENSMUSG00000094318	1.07264	1.54914	-1.97593	0.0481626
chr5	77138471	77140252	C3.3	Gm42757	-3.05091	NA	ENSMUSG00000106783	0.698835	2.1801	-1.39944	0.161682
chr2	10476346	10476418	A1	Mir467a-1	-3.0479	NA	ENSMUSG00000096624	0.727658	2.23177	-1.36569	0.172037
chr13	103396202	103396306	D1	n-R5s56	-3.04236	0.295698	ENSMUSG00000064455	12.9392	1.58751	-1.91644	0.0553096
chr2	149743927	149798743	G3	Gm14133	-3.03972	NA	ENSMUSG00000087029	1.34134	1.41968	-2.14113	0.0322638
chr7	105275517	105276431	E3	Olfr687	-3.03772	NA	ENSMUSG00000073908	0.728249	2.69105	-1.12883	0.258972
chr7	105288095	105289060	E3	Olfr688	-3.03772	NA	ENSMUSG00000073909	0.728249	2.69105	-1.12883	0.258972
chrY	1260771	1286629	A1	Ddx3y	-3.0339	NA	ENSMUSG00000069045	2.35316	1.45682	-2.08255	0.0372927
chr17	58878808	58991375	D	Pdzph1	-3.01465	NA	ENSMUSG00000024227	0.722595	1.8058	-1.66942	0.0950343
NA	NA	NA	NA	NA	-3.00683	6.28198e-06	NA	163.805	0.558882	-5.38008	7.44541e-08
chr13	61159214	61164256	B2	Ctsr	-2.99563	NA	ENSMUSG00000055679	1.02999	2.73559	-1.09506	0.273491
chr10	11281330	11298052	A1	Fbxo30	-2.99306	5.4475e-05	ENSMUSG00000047648	5515.13	0.60916	-4.91341	8.95044e-07
chr6	141907282	141946962	G2	Slco1a1	-2.98764	NA	ENSMUSG00000041698	1.83382	1.15803	-2.57994	0.00988161
chr13	48871112	48875460	A5	Phf2os1	-2.98583	0.0634382	ENSMUSG00000086889	5126.72	1.06256	-2.81004	0.00495353
chr6	70340876	70341453	C1	Igkv8-19	-2.97277	0.0858906	ENSMUSG00000096594	48.4206	1.11369	-2.66929	0.00760123
chr10	61417972	61425338	B4	Nodal	-2.97057	3.29102e-05	ENSMUSG00000037171	178.936	0.590535	-5.03031	4.89692e-07
chr5	151513135	151549267	G3	Vmn2r-ps26	-2.96416	NA	ENSMUSG00000106703	0.643435	1.45877	-2.03196	0.0421582
NA	NA	NA	NA	NA	-2.95908	NA	NA	0.732977	1.8027	-1.64147	0.1007
chr5	148753323	148753440	G3	n-R5s179	-2.94838	NA	ENSMUSG00000084513	1.41739	1.10279	-2.67356	0.00750509
chr17	66555252	66594621	E1.1	Themis3	-2.94459	NA	ENSMUSG00000024105	1.334	1.40243	-2.09963	0.0357613
chr1	162628357	162629067	H2.1	Gm5705	-2.94286	NA	ENSMUSG00000091743	1.36106	1.26354	-2.32906	0.0198558
chrX	102847639	102854616	D	Dmrtc1c2	-2.93811	NA	ENSMUSG00000067561	2.37869	1.18406	-2.48139	0.0130873
chr4	115106323	115134281	D1	Cyp4x1	-2.92562	NA	ENSMUSG00000047155	1.53364	1.32822	-2.20266	0.0276186
chr8	27344394	27349188	A2	Tex24	-2.92352	NA	ENSMUSG00000071138	0.689669	1.87004	-1.56335	0.117971
chr1	69091913	69106740	C3	Gm16076	-2.92257	NA	ENSMUSG00000087514	1.34127	1.7142	-1.70492	0.0882101
chr4	61783123	61801286	B3	Gm13775	-2.91693	NA	ENSMUSG00000081207	0.638046	2.70995	-1.07638	0.281758
chr1	40680574	40769273	B	Slc9a2	-2.91099	0.0575985	ENSMUSG00000026062	482.082	1.01959	-2.85506	0.00430293
chr1	17124747	17128956	A3	Gm28783	-2.90722	NA	ENSMUSG00000100110	1.86306	1.38227	-2.10322	0.0354463
chr1	26959103	26959221	A5	n-R5s209	-2.90624	NA	ENSMUSG00000095256	3.40363	1.63668	-1.77569	0.0757846
chr5	108821721	108823123	FALSE	Gm18594	-2.90549	NA	ENSMUSG00000093756	2.36192	1.16236	-2.49964	0.012432
chr10	75945295	75945687	C1	Gm16221	-2.89408	NA	ENSMUSG00000082234	0.605035	1.44577	-2.00175	0.0453111
chr8	60506124	60545677	B3.1	Aadat	-2.88793	NA	ENSMUSG00000057228	1.33174	1.67407	-1.72509	0.0845108
chr16	32735886	32782391	B3	Muc4	-2.88549	3.99551e-06	ENSMUSG00000079620	72.9953	0.527395	-5.4712	4.46995e-08
chr7	26173411	26210661	A3	Cyp2b9	-2.88398	0.0226561	ENSMUSG00000040660	10.0563	0.890285	-3.23938	0.00119789
chr11	71647076	71658477	B4	Gm12324	-2.88329	NA	ENSMUSG00000087116	0.670892	2.25499	-1.27863	0.201029
chr1	92607839	92608847	D	Olfr1410	-2.88164	NA	ENSMUSG00000063583	0.997558	1.89049	-1.52428	0.12744
chr7	12615233	12636134	A1	Vmn2r54	-2.87438	NA	ENSMUSG00000096593	0.991788	1.84273	-1.55985	0.118794
chr1	136057181	136059433	E4	Gm37014	-2.87251	NA	ENSMUSG00000102838	0.751578	1.87775	-1.52976	0.126076
chr8	3871824	3878555	A1.1	Cd209d	-2.86444	NA	ENSMUSG00000031495	1.04118	1.45907	-1.9632	0.0496229
chr2	179414936	179416882	H4	4930591A17Rik	-2.86398	NA	ENSMUSG00000039138	0.958149	1.38054	-2.07453	0.0380299
chr3	98248599	98249087	F2.2	Gm42821	-2.86359	NA	ENSMUSG00000104842	0.716374	1.8527	-1.54563	0.122194
chr2	84838850	84863594	D	Slc43a1	-2.85997	0.0406657	ENSMUSG00000027075	635.638	0.950434	-3.00912	0.00262006
chr13	40001882	40288011	A3.3	Ofcc1	-2.85799	NA	ENSMUSG00000047094	0.615384	2.15	-1.3293	0.18375
chr14	32465042	32483539	B	Gm2990	-2.8523	NA	ENSMUSG00000097794	0.953427	1.27192	-2.24251	0.0249282
chr7	108893461	108894420	E3	Olfr519	-2.85063	NA	ENSMUSG00000066239	1.32995	1.16776	-2.44112	0.014642
chr13	120154627	120155136	D2.3	Gm20767	-2.84474	NA	ENSMUSG00000096323	0.599131	1.73619	-1.6385	0.101317
chr6	110639753	110645916	E3	Gm20387	-2.84388	NA	ENSMUSG00000092448	0.609899	2.74446	-1.03623	0.300097
chr12	114513635	114513694	F2	Mir7094-2	-2.84289	NA	ENSMUSG00000098357	0.576381	2.18953	-1.2984	0.194149
chr17	21175779	21177305	A3.2	Gm7740	-2.83689	NA	ENSMUSG00000100191	1.24091	1.2317	-2.30323	0.0212662
chr1	143716338	143749676	FALSE	Glrx2	-2.83521	0.0258964	ENSMUSG00000018196	5476.65	0.889591	-3.1871	0.0014371
NA	NA	NA	NA	NA	-2.83497	NA	NA	1.1584	1.20378	-2.35505	0.0185201
chr8	87563853	87589424	C3	4933402J07Rik	-2.83428	NA	ENSMUSG00000069971	0.848862	1.30802	-2.16684	0.030247
chr6	29060220	29073877	A3.3	Lep	-2.83335	0.121924	ENSMUSG00000059201	4.72873	1.1367	-2.49262	0.0126805
chr7	11005722	11010547	A1	Zscan4c	-2.83169	NA	ENSMUSG00000054272	2.5223	0.840841	-3.36769	0.000758014
chr5	87240493	87254804	E1	Ugt2b37	-2.82777	NA	ENSMUSG00000057425	1.23625	1.44328	-1.95926	0.0500826
chr3	158206869	158208578	H4	Gm43485	-2.82751	NA	ENSMUSG00000104647	1.60569	1.95243	-1.4482	0.147562
chr4	115486200	115496142	D1	Cyp4a14	-2.82608	NA	ENSMUSG00000028715	3.17881	1.36947	-2.06362	0.0390534
chr7	26931631	26939384	A3	Cyp2a22	-2.82467	NA	ENSMUSG00000091867	2.37027	0.995109	-2.83855	0.00453183
chr1	7497968	7518149	A1	Gm30414	-2.82376	0.194994	ENSMUSG00000103067	3.6864	1.27869	-2.20832	0.0272216
chr9	111613898	111614015	F3	n-R5s90	-2.82206	NA	ENSMUSG00000077156	1.8774	1.44511	-1.95283	0.0508399
chr4	101909121	101911908	C6	Gm12800	-2.81392	NA	ENSMUSG00000037028	0.969266	1.59542	-1.76374	0.0777754
chr7	101475376	101475443	E2	Mir139	-2.81264	NA	ENSMUSG00000065446	1.29247	1.90476	-1.47664	0.139773
chr14	56365068	56388551	C3	Atp12a	-2.81191	NA	ENSMUSG00000022229	1.79934	1.32789	-2.11758	0.0342106
chr3	39635964	39636082	B	n-R5s195	-2.80785	NA	ENSMUSG00000093952	1.84583	2.03926	-1.3769	0.168544
chr7	10900740	10905050	A1	Zscan4b	-2.80097	NA	ENSMUSG00000095339	3.22522	1.18168	-2.37033	0.017772
chr7	14410686	14446769	A1	Sult2a8	-2.79603	0.158709	ENSMUSG00000030378	3.95278	1.19461	-2.34055	0.0192556
chr4	61797482	61800237	B3	Mup-ps16	-2.79455	NA	ENSMUSG00000090090	0.581527	2.74745	-1.01715	0.309084
chr7	129257031	129391412	F3	Plpp4	-2.79219	NA	ENSMUSG00000070366	1.77997	1.06015	-2.63376	0.00844445
chr1	55370016	55370363	C1.2	Gm29138	-2.78958	NA	ENSMUSG00000101945	0.816214	1.55532	-1.79357	0.0728824
chr2	90118667	90119596	E1	Olfr1269	-2.788	NA	ENSMUSG00000075067	1.15129	1.40524	-1.984	0.0472554
chrX	95470201	95478129	C3	Asb12	-2.7878	NA	ENSMUSG00000031204	0.632146	2.21951	-1.25605	0.209099
NA	NA	NA	NA	NA	-2.78657	NA	NA	0.871741	2.22776	-1.25084	0.210993
chr2	72979424	72988677	C3	Sp3os	-2.78448	0.00868	ENSMUSG00000063714	2212.06	0.781044	-3.56508	0.00036375
chr17	36197570	36198513	B1	Gm20447	-2.78244	NA	ENSMUSG00000092306	0.628016	1.51577	-1.83565	0.0664087
chr12	103668808	103676139	E	Serpina16	-2.78066	NA	ENSMUSG00000071179	0.571913	2.21739	-1.25403	0.209832
chr15	97935285	97935595	F1	Gm22202	-2.77499	NA	ENSMUSG00000089233	0.917355	1.59621	-1.73848	0.0821258
chr3	147428889	147433289	H2	Gm37041	-2.77458	NA	ENSMUSG00000102569	0.711653	2.26008	-1.22765	0.21958
chrX	113297510	113836386	E1	Dach2	-2.7704	0.0691013	ENSMUSG00000025592	6.79269	0.999424	-2.772	0.00557133
chr13	22278362	22279312	A3.1	Vmn1r195	-2.76556	NA	ENSMUSG00000069296	0.564576	2.26591	-1.22051	0.222273
chr19	33775521	33787462	C1	Gm5097	-2.75891	NA	ENSMUSG00000079342	1.07683	1.16474	-2.3687	0.0178508
chr6	77539847	77543082	C3	Gm44438	-2.75706	0.0249965	ENSMUSG00000107947	4.70382	0.86165	-3.19974	0.00137551
chr3	36499804	36506809	B	Gm11548	-2.75516	NA	ENSMUSG00000085320	0.640152	1.58019	-1.74357	0.0812346
chr16	19260401	19260859	A3	Iglv2	-2.75045	0.00517128	ENSMUSG00000076940	940.396	0.737541	-3.72921	0.00019208
chr11	99279959	99285262	D	Krt24	-2.74323	NA	ENSMUSG00000020913	2.38888	1.17431	-2.33603	0.0194897
chr5	105980573	105981182	E5	Gm19566	-2.73973	0.157688	ENSMUSG00000105129	4.8627	1.16895	-2.34375	0.0190909
chr7	120126772	120145291	F2	Zp2	-2.73664	NA	ENSMUSG00000030911	0.907836	1.38339	-1.97821	0.0479052
chr7	81792074	81829431	D3	Btbd1	-2.7336	0.0323476	ENSMUSG00000025103	14112.7	0.881633	-3.10061	0.00193125
chr3	34663659	34664289	A3	Gm42693	-2.73199	NA	ENSMUSG00000105284	2.22264	1.30857	-2.08778	0.036818
chr14	114820962	114821225	E4	Gm37495	-2.73153	NA	ENSMUSG00000103140	1.11704	1.44756	-1.88699	0.0591616
chr14	99352048	99352169	E2.2	Gm22984	-2.72687	NA	ENSMUSG00000084700	1.32323	1.96972	-1.38439	0.166239
chr6	126101412	126166910	F3	Ntf3	-2.72377	NA	ENSMUSG00000049107	2.41775	1.26837	-2.14745	0.0317574
chr7	12693998	12733105	A1	Vmn2r56	-2.72271	NA	ENSMUSG00000090762	1.27875	1.86603	-1.45909	0.144541
chr2	173394566	173395720	H3	Gm14642	-2.72181	NA	ENSMUSG00000086114	0.824457	1.85473	-1.46749	0.142242
chr1	27884046	27902396	A5	Gm5524	-2.72061	NA	ENSMUSG00000101514	0.90381	1.58437	-1.71715	0.0859512
chr2	152507798	152511692	G3	Defb26	-2.71972	NA	ENSMUSG00000074680	0.621449	1.87433	-1.45104	0.14677
chr11	32185005	32185701	A4	Gm12109	-2.71053	NA	ENSMUSG00000081613	0.544719	1.33276	-2.03377	0.0419746
NA	NA	NA	NA	NA	-2.70757	0.000202516	NA	11.3345	0.587349	-4.60981	4.03028e-06
chr16	19067041	19067078	A3	Iglj3	-2.70516	0.00921251	ENSMUSG00000105231	133.016	0.762882	-3.54597	0.000391168
chr3	123761327	123761927	G1	Gm15400	-2.70305	NA	ENSMUSG00000080842	1.13967	1.35418	-1.99608	0.0459248
chr19	20783458	20954202	B	Tmc1	-2.69894	NA	ENSMUSG00000024749	2.02988	1.50958	-1.78787	0.073797
chr9	40092017	40093558	A5.1	Olfr983	-2.6969	NA	ENSMUSG00000044205	0.535447	2.20729	-1.22182	0.221777
chr4	140872693	140878055	D3	4930515B02Rik	-2.68666	NA	ENSMUSG00000087045	0.877034	2.29362	-1.17136	0.241454
chr12	82150468	82150563	D1	n-R5s62	-2.68464	NA	ENSMUSG00000064714	0.683355	2.7902	-0.962167	0.335966
chr11	10376770	10377082	A1	Gm11997	-2.68464	NA	ENSMUSG00000084045	0.683355	2.7902	-0.962167	0.335966
chr17	21152562	21154088	A3.2	Gm7736	-2.67983	NA	ENSMUSG00000094582	1.10485	1.31306	-2.04091	0.0412596
chr4	81455943	81461732	C3	Gm11765	-2.67837	NA	ENSMUSG00000081391	0.619935	1.38444	-1.93462	0.0530367
chr6	117578715	117612570	F1	Gm30304	-2.67821	NA	ENSMUSG00000107785	0.901216	1.63423	-1.63882	0.10125
chr9	115626600	115626718	F3	n-R5s92	-2.67619	NA	ENSMUSG00000094630	1.17055	2.29776	-1.1647	0.244141
chr12	104101113	104106137	E	Serpina5	-2.67454	NA	ENSMUSG00000041550	0.919824	1.40381	-1.9052	0.0567546
chr13	23839434	23860714	A3.1	Slc17a3	-2.67428	NA	ENSMUSG00000036083	1.2113	1.12922	-2.36826	0.0178718
chr5	93936755	93939485	E3	Gm6346	-2.67335	NA	ENSMUSG00000106701	1.05772	1.10581	-2.41755	0.0156253
chr11	46810800	46844332	B1.1	Timd4	-2.6726	2.95233e-07	ENSMUSG00000055546	15.5046	0.448348	-5.96099	2.50715e-09
chr5	50151333	50156095	B3	4930448I18Rik	-2.66763	NA	ENSMUSG00000104870	0.51481	1.52044	-1.75451	0.0793427
chr18	15451924	15760157	A1	Chst9	-2.66347	NA	ENSMUSG00000047161	0.894557	1.40533	-1.89525	0.0580586
chr3	154139097	154141345	H3	Gm42541	-2.66009	NA	ENSMUSG00000104622	1.07723	1.88772	-1.40915	0.15879
chr5	27842149	27855088	B1	Htr5a	-2.65643	0.00391464	ENSMUSG00000039106	5.6549	0.696303	-3.81505	0.000136154
chr17	36252117	36252386	B1	Gm6633	-2.64936	NA	ENSMUSG00000092317	1.94832	1.02631	-2.58146	0.00983843
chr5	112793292	112801701	FALSE	1700095B10Rik	-2.64936	NA	ENSMUSG00000098230	0.651439	1.83732	-1.44197	0.14931
chrX	86406128	86406246	C1	n-R5s10	-2.64379	NA	ENSMUSG00000065758	1.27926	2.29734	-1.15081	0.249811
chr1	58210397	58268597	C1.3	Aox4	-2.63759	0.000185105	ENSMUSG00000038242	1341.22	0.56929	-4.63313	3.60178e-06
chr11	99665043	99665960	D	Krtap4-6	-2.63478	0.121672	ENSMUSG00000075566	4.29665	1.05657	-2.49371	0.0126416
chr17	47726842	47734482	C	Pgc	-2.62666	6.43833e-21	ENSMUSG00000023987	159.406	0.25928	-10.1306	4.04119e-24
chr11	94845358	94846092	D	Gm11544	-2.62418	NA	ENSMUSG00000081586	0.568803	1.84708	-1.42072	0.155397
chr11	98626360	98638226	D	Gsdma3	-2.62333	NA	ENSMUSG00000064224	0.848152	1.5714	-1.66942	0.095035
chr6	77242689	77257791	C3	Lrrtm1	-2.61583	NA	ENSMUSG00000060780	1.93383	1.13519	-2.30431	0.0212053
chr7	12651706	12684991	A1	Vmn2r55	-2.6101	NA	ENSMUSG00000091045	1.18383	1.85747	-1.40519	0.159965
chr7	107000875	107005966	E3	Olfr2	-2.60742	NA	ENSMUSG00000070417	0.576223	1.55848	-1.67306	0.0943163
chr4	52596274	52612430	B2	Toporsl	-2.60628	NA	ENSMUSG00000028314	0.645954	1.89679	-1.37405	0.169426
chr1	33981410	33981502	B	Gm23792	-2.6034	NA	ENSMUSG00000084506	0.489963	2.23947	-1.16251	0.24503
chr5	95268493	95272768	E3	Gm10424	-2.59482	NA	ENSMUSG00000096066	1.84284	1.06216	-2.44297	0.014567
chr7	119607026	119662515	F2	Acsm1	-2.59442	0.140445	ENSMUSG00000033533	6.26071	1.0756	-2.41208	0.0158619
chr3	36179424	36222313	B	Qrfpr	-2.58707	NA	ENSMUSG00000058400	1.27851	1.24239	-2.08234	0.0373117
chr17	15231585	15240783	A2	Gm5091	-2.58564	NA	ENSMUSG00000097624	0.495522	1.83157	-1.41171	0.158037
chr18	24761163	24761439	A2	Gm24294	-2.585	NA	ENSMUSG00000088920	1.21579	1.71924	-1.50357	0.132692
chr2	163492318	163502612	H3	R3hdml	-2.5845	NA	ENSMUSG00000078949	1.08746	1.26981	-2.03534	0.0418166
chr4	136610437	136613226	D3	4930549C01Rik	-2.58211	NA	ENSMUSG00000036921	1.95402	1.25699	-2.0542	0.0399562
chr16	95900398	95901728	C4	Gm15340	-2.5814	NA	ENSMUSG00000085903	1.63332	1.34131	-1.92454	0.0542871
chr15	38219203	38226735	B3.1	Odf1	-2.57692	NA	ENSMUSG00000061923	1.50756	0.972112	-2.65085	0.00802901
chr12	113456720	113456736	F1	Ighd2-7	-2.5754	0.321079	ENSMUSG00000094057	4.60587	1.39105	-1.8514	0.0641115
chr13	50467307	50475355	A5	Nutm2	-2.57533	NA	ENSMUSG00000071909	0.553896	2.26045	-1.1393	0.254577
chr5	87124960	87140318	E1	Ugt2b5	-2.57491	0.172029	ENSMUSG00000054630	6.45654	1.12415	-2.29055	0.0219895
chr3	37708021	37711208	B	Gm43414	-2.57389	NA	ENSMUSG00000104935	1.53954	1.22195	-2.10638	0.0351714
chr8	69399725	69400020	B3.3	Gm25661	-2.57117	NA	ENSMUSG00000088329	1.37542	1.39454	-1.84374	0.0652211
chr2	149830524	149831213	G3	C530025M09Rik	-2.56304	0.0892453	ENSMUSG00000074737	18.2403	0.967148	-2.6501	0.00804671
chr4	143551709	143558234	E1	Gm13057	-2.56117	NA	ENSMUSG00000096154	0.968403	1.45802	-1.75661	0.0789848
chrX	91887301	91889565	C2	Gm16465	-2.55974	NA	ENSMUSG00000083994	0.546314	1.76209	-1.45268	0.146314
chr5	88803594	88805223	E1	Gm42911	-2.55563	NA	ENSMUSG00000106305	0.908448	1.43728	-1.7781	0.0753882
chr19	40089688	40113950	C3	Cyp2c50	-2.55317	0.0687104	ENSMUSG00000054827	11.6017	0.919917	-2.77544	0.00551277
chr19	30264880	30265160	C1	Gm24883	-2.54931	NA	ENSMUSG00000089016	1.66021	1.60712	-1.58626	0.11268
chr3	30974649	30975111	A3	Gm2979	-2.54853	NA	ENSMUSG00000102741	0.753257	1.52598	-1.6701	0.0948999
chr5	137002002	137005547	G2	Gm26989	-2.54725	NA	ENSMUSG00000098131	0.958081	1.28893	-1.97625	0.048126
chr12	114630680	114630973	F2	Ighv1-13	-2.54586	NA	ENSMUSG00000090765	0.731075	2.21131	-1.15129	0.249613
chr12	114630680	114631111	F2	Ighv1-13	-2.54586	NA	ENSMUSG00000102587	0.731075	2.21131	-1.15129	0.249613
chr3	120604109	120886733	G1	6530403H02Rik	-2.54105	NA	ENSMUSG00000098097	1.05832	1.36514	-1.86139	0.0626892
chrX	15922304	15939249	A1.2	Drr1	-2.54104	NA	ENSMUSG00000086048	0.663138	2.79507	-0.909113	0.36329
chrX	94311894	94312836	C3	Gm5400	-2.54039	NA	ENSMUSG00000080923	0.810309	1.87268	-1.35656	0.174922
chr6	79926414	80023156	C3	Gm4409	-2.54039	NA	ENSMUSG00000086739	0.810309	1.87268	-1.35656	0.174922
chr4	46662305	46991873	B1	Gabbr2	-2.53703	7.22873e-05	ENSMUSG00000039809	942.062	0.523165	-4.84939	1.23842e-06
chr4	136622621	136639110	D3	Lactbl1	-2.53401	0.0560576	ENSMUSG00000070683	520.299	0.883819	-2.86712	0.00414231
chr5	11594913	11599784	A1	Gm6460	-2.53132	NA	ENSMUSG00000091903	0.727779	1.29928	-1.94825	0.0513851
chr7	11306426	11309847	A1	Zscan4e	-2.53072	NA	ENSMUSG00000095936	2.2816	0.998032	-2.53571	0.011222
NA	NA	NA	NA	NA	-2.52977	NA	NA	0.780204	2.27798	-1.11053	0.266771
chr2	10491048	10491130	A1	Mir467a-6	-2.52763	NA	ENSMUSG00000096587	0.471093	2.25331	-1.12174	0.261973
chr9	119159161	119161669	F3	Gm10608	-2.52695	NA	ENSMUSG00000074029	0.550024	2.27614	-1.11019	0.266916
chr16	19065230	19065681	A3	Iglc3	-2.52604	0.00907005	ENSMUSG00000105547	529.281	0.711222	-3.55168	0.000382775
chr7	31703779	31705757	B1	Scgb2b7	-2.52424	NA	ENSMUSG00000094053	1.03534	1.31505	-1.9195	0.0549206
NA	NA	NA	NA	NA	-2.52394	NA	NA	1.51234	1.13865	-2.21662	0.0266493
chr3	33034228	33037054	A3	Gm37443	-2.52384	NA	ENSMUSG00000102581	1.07344	1.465	-1.72276	0.084932
chr13	22016690	22018249	A3.1	Gm11291	-2.52316	NA	ENSMUSG00000086508	1.15966	1.38212	-1.82556	0.0679159
chrX	37493428	37497623	A3.3	Rhox2d	-2.51196	NA	ENSMUSG00000095698	0.466445	3.04087	-0.826066	0.408767
chr5	87409942	87424203	E1	Ugt2b38	-2.50726	NA	ENSMUSG00000061906	1.68389	1.3693	-1.83105	0.067093
chr8	68218173	68228413	B3.3	Gm26659	-2.50477	NA	ENSMUSG00000097609	0.865239	1.46674	-1.70771	0.0876897
chr5	60024896	60025329	C2	Gm43392	-2.50384	NA	ENSMUSG00000106250	0.796291	1.39779	-1.79129	0.0732471
chr4	87432272	87432336	C4	Gm23154	-2.49562	NA	ENSMUSG00000093065	0.701824	2.80552	-0.88954	0.373713
chr5	3099390	3099663	A1	Gm43530	-2.49314	NA	ENSMUSG00000106399	0.55103	1.89062	-1.31869	0.187271
chr10	80476352	80476455	C1	Gm25044	-2.49273	NA	ENSMUSG00000089228	0.822083	1.886	-1.3217	0.186267
chr13	50643228	50650271	A5	Gm904	-2.4897	NA	ENSMUSG00000096641	2.09709	1.35042	-1.84365	0.0652345
chr5	112206763	112210004	FALSE	1700028D13Rik	-2.48167	NA	ENSMUSG00000101683	0.754024	1.29904	-1.91038	0.0560841
chr6	69500254	69500786	C1	Igkv4-58	-2.4789	0.0892901	ENSMUSG00000095633	22.7247	0.935556	-2.64966	0.00805734
chr4	82585048	82587319	C3	Gm11267	-2.47654	NA	ENSMUSG00000084851	0.5432	1.57957	-1.56786	0.116915
chr4	115518264	115533649	D1	Cyp4a10	-2.476	NA	ENSMUSG00000066072	2.96581	1.13025	-2.19066	0.0284762
chr5	104299171	104311469	E5	Ibsp	-2.4743	NA	ENSMUSG00000029306	2.91403	0.970973	-2.54827	0.010826
chr5	32547936	32548317	B1	Gm42964	-2.47403	NA	ENSMUSG00000107316	0.532922	1.82387	-1.35647	0.174948
chr6	36388084	36528414	B1	Chrm2	-2.46759	0.0797502	ENSMUSG00000045613	3.47377	0.9125	-2.70421	0.0068466
chr1	34535648	34544313	B	Cfc1	-2.46354	NA	ENSMUSG00000026124	1.10635	1.42497	-1.72884	0.0838385
chr11	68269558	68270879	B3	Gm12305	-2.462	NA	ENSMUSG00000084993	1.07128	1.88438	-1.30653	0.191373
NA	NA	NA	NA	NA	-2.46122	NA	NA	1.40498	1.07219	-2.29552	0.0217036
chr2	58705769	58735396	C1.1	Gm13558	-2.46061	NA	ENSMUSG00000086129	0.721239	1.62322	-1.51588	0.12955
chr8	93302369	93337308	C5	Ces1g	-2.46001	0.0888076	ENSMUSG00000057074	5.47439	0.927399	-2.65259	0.00798757
chr15	9335550	9370955	A1	Ugt3a2	-2.45907	1.41778e-07	ENSMUSG00000049152	28.955	0.403704	-6.09126	1.12023e-09
chr5	147949882	147957166	G3	Gm15721	-2.45841	0.000538557	ENSMUSG00000085565	687.357	0.562573	-4.36994	1.24279e-05
chr4	71755643	71757965	C2	Gm11232	-2.45792	NA	ENSMUSG00000066141	0.451803	2.24624	-1.09424	0.273849
chr3	34427373	34435097	A3	Gm20515	-2.45283	NA	ENSMUSG00000092242	0.76576	1.26794	-1.9345	0.0530514
chr15	99006056	99006370	F1	Gm8973	-2.45114	NA	ENSMUSG00000064081	3.05914	0.952747	-2.57271	0.0100906
chr13	113037534	113037624	D2.2	Mir449a	-2.44941	NA	ENSMUSG00000065575	0.58843	2.78935	-0.878127	0.379875
chr13	86235827	86237727	C3	Gm27025	-2.44941	NA	ENSMUSG00000098152	0.58843	2.78935	-0.878127	0.379875
chr7	11397915	11402741	A1	Zscan4f	-2.44327	NA	ENSMUSG00000070828	2.65316	0.851239	-2.87025	0.00410151
chr4	127408379	127408798	D2.2	Gm12947	-2.44157	0.00592316	ENSMUSG00000079998	3.95516	0.661877	-3.68886	0.000225257
chr7	43430088	43435996	B3	Lim2	-2.44109	NA	ENSMUSG00000004613	1.08162	1.27427	-1.91568	0.0554057
chr2	168152603	168154513	H3	E130018N17Rik	-2.43934	NA	ENSMUSG00000087648	0.830751	1.33017	-1.83385	0.0666755
chr14	67232437	67233129	D1	Gm20675	-2.43627	NA	ENSMUSG00000093744	0.667049	1.52963	-1.59271	0.111225
chr1	122205145	122252180	E2.3	Gm28590	-2.43609	NA	ENSMUSG00000099960	2.02054	1.52428	-1.5982	0.11
chr4	62083476	62087342	B3	Mup3	-2.4321	0.144825	ENSMUSG00000066154	11.9451	1.01584	-2.39416	0.0166583
chr6	124304656	124330527	F2	Cd163	-2.43204	0.000287057	ENSMUSG00000008845	123.104	0.537607	-4.52383	6.07309e-06
chr5	129683391	129708512	G1.3	2014-09-01	-2.43071	NA	ENSMUSG00000034219	1.85851	1.04531	-2.32534	0.0200535
chr16	19200198	19200235	A3	Iglj2	-2.43026	0.0203031	ENSMUSG00000104975	469.127	0.74131	-3.27833	0.00104424
chr4	61857321	61857876	B3	Mup-ps17	-2.43012	NA	ENSMUSG00000081053	1.4199	1.49226	-1.62848	0.103422
chr14	53738375	53738838	C2	Trav8-2	-2.42422	NA	ENSMUSG00000085302	0.502279	2.24815	-1.07832	0.280893
chr5	33126802	33127261	B1	Gm15936	-2.42375	NA	ENSMUSG00000081022	1.06423	1.28158	-1.89121	0.0585959
chr7	85857547	85875938	D3	Vmn2r73	-2.42141	NA	ENSMUSG00000070458	0.52812	1.88569	-1.2841	0.199107
chr5	108777235	108795363	FALSE	Tmed11	-2.42131	0.364415	ENSMUSG00000004821	4.9686	1.38462	-1.74872	0.0803399
chr4	46343609	46346412	B1	Foxe1	-2.41673	8.46364e-05	ENSMUSG00000070990	1666.97	0.502047	-4.81375	1.48123e-06
chr7	24870057	24877651	A3	Dmrtc2	-2.41451	0.0243192	ENSMUSG00000011349	3.86071	0.751851	-3.21141	0.00132084
chr4	86444641	86558328	C4	Saxo1	-2.41383	NA	ENSMUSG00000028492	0.437579	2.27983	-1.05878	0.289701
chr11	57880896	57881186	B1.3	Gm12244	-2.41312	NA	ENSMUSG00000084223	1.12594	1.43847	-1.67756	0.0934336
chr1	25672245	25676239	A5	Gm38260	-2.41115	NA	ENSMUSG00000102250	2.15115	1.72701	-1.39614	0.162672
chr5	146525801	146528553	G3	Gm3404	-2.41087	NA	ENSMUSG00000079091	2.81776	1.11226	-2.16754	0.0301935
chr6	58091076	58092247	B3	Gm6695	-2.4103	NA	ENSMUSG00000093560	1.04141	1.25626	-1.91864	0.0550303
chr7	83536192	83550258	D3	Gm10610	-2.41001	0.000934675	ENSMUSG00000094841	7.36012	0.570836	-4.22189	2.42262e-05
chr2	4091140	4094489	A1	Gm10862	-2.40691	NA	ENSMUSG00000104284	2.18613	0.948579	-2.53739	0.0111683
NA	NA	NA	NA	NA	-2.40666	NA	NA	1.86451	1.06445	-2.26094	0.023763
chr6	43081518	43082097	B2.1	Gm20730	-2.40618	NA	ENSMUSG00000076500	0.415164	1.83842	-1.30883	0.190593
chr11	108423273	108423758	E1	Gm11667	-2.40302	NA	ENSMUSG00000082544	0.726011	1.26019	-1.90687	0.0565376
chr4	39259631	39259794	A5	Gm25581	-2.40294	NA	ENSMUSG00000065344	1.41805	1.5592	-1.54114	0.123283
chr17	68371280	68371810	E1.2	Gm15974	-2.39976	NA	ENSMUSG00000090224	0.682037	1.56392	-1.53445	0.124918
chr2	118039843	118041480	E5	Gm36979	-2.39906	NA	ENSMUSG00000103266	0.907137	1.38741	-1.72917	0.0837792
chr5	10947805	11044948	A1	Gm8871	-2.39706	NA	ENSMUSG00000095710	0.679263	1.31327	-1.82526	0.0679612
chr6	142422613	142473109	G2	Gys2	-2.39618	NA	ENSMUSG00000030244	3.12878	0.905666	-2.64577	0.00815052
chr5	143157177	143157302	G2	Gm44405	-2.39414	NA	ENSMUSG00000104836	0.435888	2.30978	-1.03652	0.299958
chr4	104766317	104804548	C6	C8b	-2.39317	0.143756	ENSMUSG00000029656	4.02866	0.997365	-2.39949	0.0164178
chr9	45416626	45431232	A5.2	4833428L15Rik	-2.39277	0.0674115	ENSMUSG00000097074	7.066	0.859599	-2.78358	0.00537619
chr17	23993535	23998100	A3.3	Prss22	-2.39269	0.00251414	ENSMUSG00000045027	31.46	0.606008	-3.94827	7.87177e-05
chr14	33954022	33964216	B	Rbp3	-2.39012	NA	ENSMUSG00000041534	2.48477	0.853276	-2.80112	0.0050926
chr11	117426178	117438866	E2	Gm11732	-2.38999	0.00191608	ENSMUSG00000085336	19.649	0.593813	-4.02481	5.70213e-05
chr15	98456285	98457342	F1	Olfr281	-2.38776	0.256785	ENSMUSG00000032987	21.0334	1.18052	-2.02263	0.043111
chr3	93669333	93676310	F2.1	Tdpoz1	-2.38576	NA	ENSMUSG00000094084	0.965785	1.65443	-1.44205	0.14929
chr4	88791550	88792098	C4	Gm13278	-2.38425	NA	ENSMUSG00000101163	2.83889	1.71009	-1.39423	0.163249
chr6	70314895	70315472	C1	Igkv8-21	-2.38368	0.0832127	ENSMUSG00000076586	22.7912	0.888353	-2.68326	0.00729079
chr14	63034087	63049960	D1	Defb30	-2.38207	0.0203442	ENSMUSG00000075571	7.30049	0.726871	-3.27715	0.00104861
chr5	95590599	95594875	E3	Gm7971	-2.38062	NA	ENSMUSG00000094043	1.60572	1.30891	-1.81878	0.0689449
chr5	93924777	93929052	E3	Gm16429	-2.38062	NA	ENSMUSG00000096230	1.60572	1.30891	-1.81878	0.0689449
chr2	10483678	10483760	A1	Mir467a-3	-2.37951	NA	ENSMUSG00000095198	0.422577	2.28765	-1.04016	0.298268
chr6	22875502	23052916	A3.1	Ptprz1	-2.37951	3.44727e-05	ENSMUSG00000068748	11.2651	0.474052	-5.01951	5.18033e-07
chr1	63622851	63686927	C2	Dytn	-2.37753	NA	ENSMUSG00000069085	3.17682	0.73816	-3.22089	0.00127792
chr4	107291465	107307169	C7	Dio1	-2.37674	NA	ENSMUSG00000034785	1.2914	1.24108	-1.91506	0.0554855
chr1	190419333	190444855	H6	Gm30725	-2.37672	NA	ENSMUSG00000103510	2.65293	1.07096	-2.21924	0.0264704
chr9	98748599	98820087	E3.3	E330023G01Rik	-2.37651	9.49076e-05	ENSMUSG00000102013	17.3005	0.496531	-4.78622	1.69953e-06
chr11	99803557	99804446	D	Gm11554	-2.37425	NA	ENSMUSG00000078259	0.629095	1.89927	-1.25009	0.211267
chr4	119656607	119658954	D2.1	Guca2b	-2.37162	NA	ENSMUSG00000032978	1.71376	0.987054	-2.40272	0.0162735
chr7	24864620	24869941	A3	Lypd4	-2.36864	0.0381475	ENSMUSG00000062732	7.3585	0.780543	-3.0346	0.00240852
chr13	57421195	57908314	B1	Spock1	-2.36813	0.00491314	ENSMUSG00000056222	53.17	0.632497	-3.7441	0.000181041
chr16	19051367	19106749	A3	2010309G21Rik	-2.36795	0.0032641	ENSMUSG00000106567	281.032	0.611184	-3.87437	0.000106899
chr9	123635388	123637325	F4	Gm17120	-2.36696	NA	ENSMUSG00000091172	0.400259	1.80216	-1.3134	0.189047
chr12	113716670	113717103	F1	Ighv2-6	-2.36633	0.113252	ENSMUSG00000096670	21.087	0.935098	-2.53057	0.0113877
chr8	104734003	104741634	D3	Ces2a	-2.3659	0.0661641	ENSMUSG00000055730	4.22698	0.847645	-2.79114	0.00525228
chr5	33995984	34005916	B2	Nat8l	-2.36478	0.0405118	ENSMUSG00000048142	205.248	0.785479	-3.01062	0.00260715
chr2	74652991	74659557	C3	Evx2	-2.36416	0.194907	ENSMUSG00000001815	2012.84	1.0703	-2.20888	0.0271829
chr18	66857715	66860472	E1	Mc4r	-2.36308	NA	ENSMUSG00000047259	1.37051	1.12887	-2.09331	0.0363213
chr9	74847983	74860134	D	Gm16551	-2.3621	0.227458	ENSMUSG00000066477	126.542	1.11916	-2.1106	0.0348065
chr6	70216858	70217421	C1	Igkv8-24	-2.36181	0.0392154	ENSMUSG00000076583	35.61	0.78151	-3.02211	0.00251022
chr2	9881252	9883921	A1	4930412O13Rik	-2.35946	0.0583642	ENSMUSG00000025783	23.7873	0.827889	-2.84997	0.00437236
chr13	84339149	84340113	C3	Gm26927	-2.3585	NA	ENSMUSG00000098245	0.835294	1.56937	-1.50283	0.132882
chr4	59135068	59137454	B3	Gm12594	-2.35846	NA	ENSMUSG00000086660	0.399841	1.83641	-1.28427	0.199046
chr5	66916008	66918711	C3.1	Gm43281	-2.35311	NA	ENSMUSG00000106749	2.74371	0.997125	-2.3599	0.0182799
chr4	117445950	117455040	D1	Gm12828	-2.34947	NA	ENSMUSG00000086876	0.926732	1.27929	-1.83655	0.0662769
chr4	115890665	115899227	D1	6430628N08Rik	-2.34922	0.0604255	ENSMUSG00000034185	124.551	0.828793	-2.83451	0.00458956
chr2	181493206	181494980	H4	Abhd16b	-2.34831	0.021646	ENSMUSG00000055882	80.9791	0.721544	-3.25456	0.00113569
chr17	74017706	74047916	E2	Srd5a2	-2.34685	0.108948	ENSMUSG00000038541	200.187	0.918968	-2.55379	0.0106558
chrX	37432494	37437279	A3.3	Rhox4b	-2.34418	NA	ENSMUSG00000071771	0.572011	2.22788	-1.0522	0.292706
chrX	37480337	37485124	A3.3	Rhox4c	-2.34418	NA	ENSMUSG00000079635	0.572011	2.22788	-1.0522	0.292706
chr3	134147015	134147108	G3	Gm44361	-2.34407	NA	ENSMUSG00000106130	0.409358	2.26235	-1.03612	0.300144
chr6	90513302	90513814	D1	Gm44236	-2.34313	NA	ENSMUSG00000108271	0.415671	2.34841	-0.997754	0.318399
chr19	6264643	6264728	A	Mir194-2	-2.34051	NA	ENSMUSG00000065582	1.01477	1.45993	-1.60317	0.108896
chr5	94951537	94954134	E3	Gm3176	-2.33672	NA	ENSMUSG00000107285	1.58696	1.05223	-2.22074	0.0263685
chr6	50627680	50628339	B2.3	Gm18765	-2.3363	NA	ENSMUSG00000107740	1.16672	1.05539	-2.21369	0.0268502
chr2	129315329	129315479	F1	Gm25703	-2.33082	NA	ENSMUSG00000065057	1.00501	1.66424	-1.40053	0.161355
chr12	113464761	113464770	F1	Ighd5-3	-2.33039	NA	ENSMUSG00000093876	0.395628	3.04632	-0.764985	0.444281
chr6	141629518	141686646	G2	Slco1b2	-2.32976	0.0605519	ENSMUSG00000030236	14.786	0.822273	-2.83331	0.00460683
chr7	12581470	12606544	A1	Vmn2r53	-2.32951	NA	ENSMUSG00000096002	0.719477	1.87636	-1.24151	0.214418
chrX	100741093	100749421	C3	Gm14902	-2.32875	NA	ENSMUSG00000086736	1.28367	0.993501	-2.34398	0.0190793
chr16	19605696	19606703	A3	Olfr170	-2.3279	NA	ENSMUSG00000062245	0.634712	1.80511	-1.28961	0.197184
NA	NA	NA	NA	NA	-2.3279	NA	NA	0.634712	1.80511	-1.28961	0.197184
chr6	7766394	7777681	A1	Gm44217	-2.32486	NA	ENSMUSG00000107394	1.99975	1.08265	-2.14739	0.0317626
chr6	93793772	93793877	D1	Gm23035	-2.32385	NA	ENSMUSG00000088627	1.27186	1.24751	-1.86279	0.0624917
chr4	138831857	138835186	D3	Pla2g2a	-2.32004	0.0334604	ENSMUSG00000058908	41.8147	0.751431	-3.0875	0.00201847
chr6	68049983	68050456	C1	Igkv9-120	-2.31995	0.00382085	ENSMUSG00000094872	64.1133	0.606735	-3.82367	0.000131481
chr2	74679557	74687016	C3	Hoxd11	-2.31758	6.73371e-06	ENSMUSG00000042499	273.004	0.432134	-5.36312	8.1797e-08
chr2	4717831	4802142	A1	Bend7	-2.31454	0.274043	ENSMUSG00000048186	1229.27	1.17333	-1.97263	0.0485372
chr15	74770908	74778859	D3	D730001G18Rik	-2.31445	NA	ENSMUSG00000101026	2.05255	0.977213	-2.36842	0.0178644
chr6	68016718	68017488	C1	Igkv1-122	-2.31388	NA	ENSMUSG00000095497	3.19585	0.939168	-2.46375	0.013749
chr12	115980702	115981134	F2	Ighv1-84	-2.31082	0.141437	ENSMUSG00000094940	18.6628	0.959474	-2.40842	0.0160215
chr12	90801619	90801735	D3	n-R5s65	-2.30709	0.379056	ENSMUSG00000064548	5.69413	1.34482	-1.71555	0.0862453
chr7	110850607	110862953	E3	Lyve1	-2.30597	0.00368703	ENSMUSG00000030787	115.837	0.601113	-3.83617	0.00012497
chrX	13234641	13247736	A1.1	2010308F09Rik	-2.30367	NA	ENSMUSG00000100714	0.397142	3.04717	-0.756003	0.449648
chrX	10252305	10321024	A1.1	Otc	-2.30216	0.0908729	ENSMUSG00000031173	6.29909	0.87183	-2.6406	0.00827584
chr13	4434306	4457530	A1	Akr1c6	-2.29931	0.0575939	ENSMUSG00000021210	9.24485	0.805282	-2.85529	0.00429977
chr9	95410669	95411656	E3.3	Gm8449	-2.29875	NA	ENSMUSG00000101281	0.95025	1.18393	-1.94163	0.0521822
chr10	112163621	112216555	D2	Caps2	-2.29706	NA	ENSMUSG00000035694	1.35156	1.27759	-1.79797	0.0721824
chr14	123979210	123980619	E5	Gm28932	-2.29485	NA	ENSMUSG00000101445	1.49789	1.04645	-2.19299	0.028308
chr5	136211012	136211786	G2	Gm5050	-2.29385	NA	ENSMUSG00000106243	1.21639	1.07254	-2.1387	0.0324597
chr5	94612069	94616342	E3	Gm3147	-2.29373	NA	ENSMUSG00000095503	1.93773	1.07568	-2.13236	0.0329775
chrX	124349725	124350123	E3	Rps12-ps6	-2.29325	NA	ENSMUSG00000096831	0.562856	1.52869	-1.50014	0.133579
chr8	94324311	94324381	C5	Mir138-2	-2.29312	NA	ENSMUSG00000065512	0.48668	1.87761	-1.22129	0.221975
chr7	26665227	26686437	A3	Cyp2b23	-2.29261	NA	ENSMUSG00000040650	0.568213	2.28573	-1.00301	0.315856
chr2	33716361	33718899	B	9430024E24Rik	-2.29261	NA	ENSMUSG00000085463	0.568213	2.28573	-1.00301	0.315856
chr13	21504382	21505056	A3.1	Zfp389	-2.29248	NA	ENSMUSG00000082396	0.75245	1.41046	-1.62534	0.104089
chr10	121641588	121692892	D2	D930020B18Rik	-2.29231	0.0318485	ENSMUSG00000047642	32.0585	0.737778	-3.10704	0.0018897
chr19	34100943	34122687	C1	Lipm	-2.29173	NA	ENSMUSG00000056078	1.38285	1.14621	-1.99939	0.0455659
chr4	112711147	112774866	D1	Skint10	-2.29158	NA	ENSMUSG00000048766	0.900408	1.10408	-2.07555	0.0379359
chr1	182157144	182158319	H5	Vmn1r1	-2.2907	NA	ENSMUSG00000091013	0.580767	1.86597	-1.22762	0.219591
chr17	34084672	34085823	B1	H2-Pa	-2.29009	NA	ENSMUSG00000098241	1.59769	1.10583	-2.07091	0.0383668
chr5	100210692	100218049	E4	2310034O05Rik	-2.28933	NA	ENSMUSG00000100157	1.93734	1.16936	-1.95777	0.0502569
chr2	94241364	94241453	E1	Mir129-2	-2.28556	0.205142	ENSMUSG00000065511	3.46107	1.0497	-2.17734	0.0294551
chr2	167827693	167833646	H3	1200007C13Rik	-2.28468	0.0640488	ENSMUSG00000087684	292.387	0.814207	-2.80602	0.00501579
chr11	99850655	99851608	D	Krtap4-16	-2.28355	0.448286	ENSMUSG00000046474	14.4885	1.46432	-1.55945	0.118889
chr6	120203073	120294559	F1	B4galnt3	-2.28335	0.045045	ENSMUSG00000041372	38.2557	0.771375	-2.9601	0.00307541
chr11	59375461	59379905	B1.3	Gm15755	-2.28145	0.0442565	ENSMUSG00000086910	27.6706	0.768798	-2.96756	0.00300175
chr5	28466374	28480973	B1	Gm26894	-2.2798	NA	ENSMUSG00000097453	2.05455	1.32606	-1.71922	0.0855737
chr2	131845356	131845595	F1	Gm14282	-2.27888	NA	ENSMUSG00000081422	0.396385	2.32553	-0.979944	0.327114
chr14	63971122	63987780	D1	4930578I06Rik	-2.27814	NA	ENSMUSG00000021961	1.19416	1.27825	-1.78223	0.0747122
chr15	98431674	98438397	F1	Olfr282	-2.27756	NA	ENSMUSG00000063780	1.25114	1.40814	-1.61743	0.105785
chrY	991630	991748	A1	n-R5s1	-2.27679	0.412823	ENSMUSG00000075874	100.093	1.39003	-1.63794	0.101433
chrY	991657	991716	A1	AC145392.1	-2.27679	0.412823	ENSMUSG00000106618	100.093	1.39003	-1.63794	0.101433
chr10	78434799	78434902	C1	Mir6410	-2.27674	NA	ENSMUSG00000098932	0.397067	2.35352	-0.967378	0.333355
chr17	35071443	35078065	B1	Ly6g6d	-2.2767	0.00910849	ENSMUSG00000073413	7.17616	0.641312	-3.55007	0.000385127
chr5	132201839	132203168	G2	Gm42995	-2.27635	NA	ENSMUSG00000105495	1.84659	1.18134	-1.92692	0.0539901
chr3	128117015	128231606	G2	D030025E07Rik	-2.27368	NA	ENSMUSG00000105816	0.670083	1.91237	-1.18894	0.234465
chr14	41381628	41386379	B	Gm7945	-2.27342	NA	ENSMUSG00000091131	0.381555	2.94415	-0.772183	0.440006
chr6	122136628	122152016	F1	Gm10319	-2.2729	0.225357	ENSMUSG00000071204	4.79582	1.07377	-2.11675	0.0342811
chr2	104556661	104557489	E2	Gm13884	-2.27275	0.0799935	ENSMUSG00000082379	5.11374	0.840843	-2.70294	0.00687288
chr12	103984792	103996579	E	Gm28577	-2.27178	NA	ENSMUSG00000093753	1.30861	1.38868	-1.63593	0.101855
chr7	119554340	119600690	F2	Acsm2	-2.27148	NA	ENSMUSG00000030945	1.0369	1.32225	-1.71789	0.0858171
chr7	30633616	30635852	B1	Etv2	-2.27125	0.113889	ENSMUSG00000006311	223.038	0.898481	-2.52787	0.0114755
chr17	30954679	31010708	A3.3	Umodl1	-2.26887	0.0823524	ENSMUSG00000054134	5.89654	0.843982	-2.68829	0.00718197
chr4	101895964	101896982	C6	Gm12792	-2.26844	NA	ENSMUSG00000084208	0.887697	1.62986	-1.3918	0.163982
chr2	148151150	148151462	G3	Gm24221	-2.26685	NA	ENSMUSG00000089458	0.363031	1.84477	-1.22879	0.219149
chr6	68631963	68632442	C1	Igkv10-96	-2.26605	0.196129	ENSMUSG00000094420	281.296	1.02792	-2.20451	0.0274888
chr13	10359479	10658893	A1	Gm26861	-2.26307	NA	ENSMUSG00000097009	2.25236	0.861484	-2.62694	0.00861568
chr6	124347593	124357086	F2	1700013D24Rik	-2.26214	NA	ENSMUSG00000079346	0.469405	2.28324	-0.990759	0.321803
chr7	5194916	5196747	A1	Vmn1r56	-2.26142	NA	ENSMUSG00000091874	0.582184	1.60876	-1.40569	0.159816
chr11	99771714	99772913	D	Gm11595	-2.25732	0.00350204	ENSMUSG00000078668	7.9581	0.585969	-3.85229	0.000117019
chr11	59183875	59192212	B1.3	Guk1	-2.25597	0.00333294	ENSMUSG00000020444	1771.02	0.583415	-3.86683	0.000110261
chr3	108602391	108602815	F3	Gm12517	-2.25423	0.0107197	ENSMUSG00000081499	54.2323	0.644502	-3.49763	0.000469411
chr2	23321246	23401973	A3	Nxph2	-2.25159	NA	ENSMUSG00000069132	0.867297	1.28501	-1.7522	0.0797401
chr15	39768485	39857470	B3.1	Dpys	-2.25133	0.0639452	ENSMUSG00000022304	4.93011	0.802085	-2.80684	0.00500295
chr5	72316354	72368048	C3.2	Gm20647	-2.2499	NA	ENSMUSG00000093400	0.671689	1.64969	-1.36383	0.17262
chrX	37244976	37249686	A3.3	Rhox2a	-2.24987	NA	ENSMUSG00000051827	0.598047	1.63912	-1.37261	0.169873
chr6	121916430	121956147	F1	Mug4-ps	-2.24961	0.309131	ENSMUSG00000108083	7.41787	1.19467	-1.88305	0.0596941
chr13	78372987	78379128	C1	Gm6317	-2.2457	NA	ENSMUSG00000098003	0.550106	2.22601	-1.00885	0.313049
chr6	138362918	138581968	G1	Lmo3	-2.2453	0.0210411	ENSMUSG00000030226	3.46904	0.687812	-3.2644	0.00109696
chr5	106574875	106575387	E5	Gm29464	-2.24408	NA	ENSMUSG00000101237	1.73168	1.0052	-2.23246	0.0255844
chr11	32818529	32824605	A4	Smim23	-2.24289	NA	ENSMUSG00000020270	0.547996	2.80167	-0.800556	0.423389
chrX	73033981	73037103	A7.3	Pnma5	-2.24224	NA	ENSMUSG00000050424	1.75073	1.25423	-1.78774	0.0738184
chr12	109594506	109594599	F1	Mir434	-2.24172	NA	ENSMUSG00000070133	0.778938	1.54644	-1.4496	0.14717
chr4	117496452	117500602	D1	Gm12827	-2.24018	0.0437801	ENSMUSG00000087228	7.91704	0.753453	-2.97322	0.0029469
chr9	40022352	40023348	A5.1	Olfr981	-2.24008	NA	ENSMUSG00000046678	0.70163	1.60889	-1.39232	0.163827
chr5	112216740	112216813	FALSE	Gm27882	-2.23752	NA	ENSMUSG00000099235	1.2983	1.56887	-1.4262	0.153812
NA	NA	NA	NA	NA	-2.23668	NA	NA	0.923259	1.35968	-1.64501	0.0999686
chr5	128295628	128298868	G1.3	Gm42496	-2.23621	NA	ENSMUSG00000105772	0.966834	1.41772	-1.57733	0.11472
chr15	76516203	76522129	D3	Scrt1	-2.23609	0.194825	ENSMUSG00000048385	2323.89	1.0121	-2.20937	0.0271491
chr6	50776115	50815033	B2.3	C530044C16Rik	-2.23342	NA	ENSMUSG00000107667	0.911915	1.27954	-1.74548	0.0809008
chr2	154190818	154220369	H1	Bpifb1	-2.23191	NA	ENSMUSG00000027485	0.896061	1.22907	-1.81593	0.0693815
chr5	94769619	94772066	E3	Gm7663	-2.23086	NA	ENSMUSG00000107187	0.56042	1.63053	-1.36818	0.171257
chr5	94302519	94306796	E3	Gm16522	-2.23025	NA	ENSMUSG00000094560	1.51284	1.06727	-2.08968	0.0366462
chr4	99909797	99909878	C6	Gm26425	-2.22907	NA	ENSMUSG00000084478	0.614823	1.5565	-1.4321	0.152114
chr5	143181017	143205075	G2	Spdye4b	-2.22862	3.39353e-06	ENSMUSG00000029586	25.6655	0.405027	-5.50241	3.74636e-08
chr6	133191792	133191901	G1	Gm23403	-2.22618	NA	ENSMUSG00000095447	0.58862	1.86749	-1.19207	0.233233
chr11	109066984	109067090	E1	Gm24149	-2.22538	NA	ENSMUSG00000064691	1.11616	1.26623	-1.75749	0.0788348
chr17	86917348	86922374	E4	Tmem247	-2.22346	0.136674	ENSMUSG00000037689	5.24811	0.915914	-2.42759	0.0151995
chr10	63924866	63927434	B4	Gm10118	-2.22261	NA	ENSMUSG00000062561	0.998158	1.99267	-1.11539	0.264682
chr6	55677822	55681263	B3	Neurod6	-2.22228	NA	ENSMUSG00000037984	0.471601	2.30931	-0.962314	0.335892
chr5	125847952	125848740	G1.1	Gm4868	-2.22117	NA	ENSMUSG00000091970	1.77454	1.1117	-1.99801	0.0457159
chr14	120019585	120042435	E4	Oxgr1	-2.22116	NA	ENSMUSG00000044819	2.20256	0.807386	-2.75106	0.00594033
chr5	106465800	106471007	E5	Gm26872	-2.22072	NA	ENSMUSG00000097018	2.65698	0.87035	-2.55153	0.0107252
chr16	23889581	23890844	B1	Sst	-2.21785	NA	ENSMUSG00000004366	1.87751	1.77847	-1.24705	0.212378
chr7	34011921	34013942	B1	Scgb2b27	-2.21759	NA	ENSMUSG00000066584	0.378364	3.00802	-0.737225	0.460985
chr5	99610625	99611433	E4	Gm16228	-2.21759	NA	ENSMUSG00000089627	0.378364	3.00802	-0.737225	0.460985
chr1	83058286	83059378	C5	A030005K14Rik	-2.21759	NA	ENSMUSG00000104423	0.378364	3.00802	-0.737225	0.460985
chr5	146514123	146516902	G3	Gm3402	-2.21739	NA	ENSMUSG00000041505	2.92577	1.11153	-1.9949	0.0460538
chr5	146491363	146494132	G3	Gm6370	-2.21739	NA	ENSMUSG00000096527	2.92577	1.11153	-1.9949	0.0460538
chr2	131413661	131413962	F1	Gm22902	-2.21548	NA	ENSMUSG00000089113	0.44625	1.80145	-1.22983	0.21876
chr11	73837722	73839541	B4	Gm12329	-2.21379	NA	ENSMUSG00000081698	0.876334	2.7957	-0.791855	0.428445
chr9	98842503	98843385	E3.3	Prr23a1	-2.21294	0.000149158	ENSMUSG00000091080	78.4624	0.472463	-4.68383	2.81565e-06
chr8	123559201	123559319	E1	n-R5s112	-2.21249	0.404703	ENSMUSG00000095449	57.6695	1.33462	-1.65776	0.0973653
chr17	36812171	36815564	B1	H2-M10.6	-2.21227	NA	ENSMUSG00000037130	0.376677	3.01	-0.734973	0.462356
chr2	87671433	87672365	D	Olfr1135	-2.21227	NA	ENSMUSG00000075153	0.376677	3.01	-0.734973	0.462356
chr1	90227160	90228526	D	Gm38277	-2.21117	NA	ENSMUSG00000104087	1.57919	1.05951	-2.08698	0.0368899
chr10	25054140	25054224	A4	Gm22566	-2.21021	NA	ENSMUSG00000093282	0.579666	1.35698	-1.62877	0.103362
chr7	18245347	18266092	A3	Mill1	-2.20598	NA	ENSMUSG00000054005	1.09194	1.12864	-1.95454	0.0506373
chr4	74044388	74045183	C3	Gm11760	-2.20507	8.04074e-05	ENSMUSG00000081048	55.5937	0.457026	-4.82482	1.40128e-06
chr1	106171752	106394250	E2.1	Phlpp1	-2.20506	0.118878	ENSMUSG00000044340	19923.8	0.879958	-2.50587	0.0122152
chr11	87913920	87916685	C	Olfr464	-2.20391	NA	ENSMUSG00000060787	0.704784	1.91307	-1.15203	0.24931
chrX	41685994	41686377	A4	Gm14614	-2.19981	NA	ENSMUSG00000082966	0.82983	1.89129	-1.16313	0.244778
chr19	39510862	39568529	C3	Cyp2c39	-2.19969	NA	ENSMUSG00000025003	1.18176	1.42677	-1.54172	0.123141
chr3	145738727	145739166	H2	Gm43408	-2.19687	NA	ENSMUSG00000105608	0.357642	1.86847	-1.17576	0.239692
chr5	86657631	86676362	E1	Tmprss11b	-2.19684	NA	ENSMUSG00000035861	0.684567	2.26963	-0.967932	0.333078
chrX	85823168	85823429	C1	Gm14761	-2.19643	NA	ENSMUSG00000081452	0.348125	2.30246	-0.953948	0.34011
chr17	35108279	35111991	B1	Ly6g5c	-2.19408	NA	ENSMUSG00000034482	0.708663	1.59448	-1.37604	0.168808
chrX	135718667	135725261	F1	Tmsb15a	-2.19319	0.0756383	ENSMUSG00000060726	24.3815	0.80393	-2.72809	0.00637021
chr5	146481965	146484704	G3	Gm6408	-2.19051	NA	ENSMUSG00000096344	2.87833	0.941348	-2.32699	0.0199656
chr1	106152625	106171524	E2.1	Gm20753	-2.18613	0.226997	ENSMUSG00000101583	63.7583	1.03517	-2.11186	0.0346982
chr5	147822245	147822738	G3	Gm43155	-2.18597	NA	ENSMUSG00000107065	1.12811	1.17981	-1.85281	0.0639089
chr6	68121046	68121827	C1	Igkv1-117	-2.18587	0.000836273	ENSMUSG00000094335	133.831	0.513797	-4.25435	2.09655e-05
chr3	59861051	59877313	D	Gm8298	-2.18397	NA	ENSMUSG00000095522	0.455767	1.8699	-1.16796	0.242823
chr4	88879538	88880201	C4	Ifne	-2.1794	NA	ENSMUSG00000045364	0.828139	1.48074	-1.47183	0.141066
chr12	114538495	114538965	F2	Ighv1-7	-2.17838	0.237641	ENSMUSG00000095200	68.3652	1.04829	-2.07802	0.0377075
chr8	123572710	123572828	E1	n-R5s120	-2.17517	0.470028	ENSMUSG00000096855	64.5739	1.44174	-1.50871	0.131372
chr4	54235670	54235876	B2	Gm12469	-2.17506	NA	ENSMUSG00000083624	1.98868	0.958608	-2.26898	0.0232697
chr6	67711174	67711628	C1	Igkv14-134-1	-2.17431	NA	ENSMUSG00000104883	1.66023	1.07891	-2.0153	0.0438737
chr4	155042046	155045422	E2	Gm10564	-2.17427	0.000893358	ENSMUSG00000073686	107.917	0.513487	-4.23432	2.29244e-05
chr14	24293214	24309966	A3	E330034G19Rik	-2.17244	NA	ENSMUSG00000038925	0.462084	1.61165	-1.34796	0.177672
chr7	8907173	8931504	A1	Vmn2r40	-2.17179	NA	ENSMUSG00000090864	0.591329	1.49876	-1.44906	0.14732
chr4	39895208	39896162	A5	Gm12387	-2.17143	NA	ENSMUSG00000084220	0.357639	2.37955	-0.912538	0.361486
chr11	74319792	74319910	B5	n-R5s71	-2.16946	NA	ENSMUSG00000070178	2.24232	2.86152	-0.758152	0.44836
chr9	112234277	112348925	F3	2900079G21Rik	-2.16854	NA	ENSMUSG00000087038	1.85708	1.28259	-1.69075	0.0908847
chr2	4138984	4142627	A1	Gm37814	-2.16841	NA	ENSMUSG00000102816	1.69211	0.913674	-2.37328	0.0176308
NA	NA	NA	NA	NA	-2.16723	NA	NA	1.11801	1.43063	-1.51487	0.129805
chr17	91088493	91089391	E5	Gm10308	-2.16705	NA	ENSMUSG00000071033	0.884565	1.2988	-1.6685	0.0952163
chr2	3531285	3531600	A1	Gm13186	-2.16594	NA	ENSMUSG00000081278	0.44877	1.8694	-1.15862	0.246609
chr9	121247317	121247664	F4	Gm17157	-2.16382	NA	ENSMUSG00000091336	0.557858	1.34908	-1.60392	0.108732
chr4	96628773	96664154	C5	Cyp2j5	-2.16303	0.301146	ENSMUSG00000052520	7.7212	1.13725	-1.90198	0.0571737
chr8	123581155	123581273	E1	n-R5s125	-2.15795	0.46284	ENSMUSG00000096092	44.7037	1.41506	-1.52499	0.127262
chr5	101505528	101506329	E4	Gm43103	-2.15769	NA	ENSMUSG00000106610	1.57116	1.12417	-1.91936	0.054939
chr11	99809078	99809892	D	Krtap4-13	-2.15729	NA	ENSMUSG00000048294	0.54587	1.90527	-1.13228	0.257518
chr7	8667317	8693097	A1	Gm3956	-2.1569	NA	ENSMUSG00000090727	0.814941	1.54731	-1.39397	0.163328
chr15	33589606	33589736	B3.1	Gm24476	-2.15419	NA	ENSMUSG00000088062	1.30198	1.03471	-2.08194	0.0373482
chr14	64075438	64090162	D1	Prss55	-2.15417	NA	ENSMUSG00000034623	0.453072	2.31194	-0.931758	0.351462
NA	NA	NA	NA	NA	-2.15417	NA	NA	0.453072	2.31194	-0.931758	0.351462
chrX	80061011	80061712	B	Gm4773	-2.15367	NA	ENSMUSG00000080847	0.358147	3.00735	-0.716136	0.473907
chr3	94157631	94158721	F2.1	Gm5543	-2.15367	NA	ENSMUSG00000102311	0.358147	3.00735	-0.716136	0.473907
chr1	6359218	6394731	A1	Fam150a	-2.15208	NA	ENSMUSG00000087247	0.703343	1.90464	-1.12992	0.258511
chr14	98118509	98119006	E2.1	Gm16331	-2.15116	NA	ENSMUSG00000086133	0.827811	1.40891	-1.52682	0.126805
chr11	32880362	32880940	A4	Gm12110	-2.14968	NA	ENSMUSG00000083303	0.349634	2.35561	-0.912581	0.361463
chr5	11183072	11187810	A1	Gm5861	-2.14858	NA	ENSMUSG00000095918	0.707075	1.32602	-1.62032	0.105163
chr5	43376447	43379637	B3	Gm43699	-2.14811	NA	ENSMUSG00000107244	0.852269	1.24523	-1.72506	0.084516
NA	NA	NA	NA	NA	-2.14462	0.200192	NA	4.72752	0.977996	-2.19287	0.0283169
chr11	99814976	99815666	D	Gm11564	-2.14435	0.429636	ENSMUSG00000078258	4.48061	1.33863	-1.6019	0.109177
chrX	24319797	24335259	A2	Gm9440	-2.144	NA	ENSMUSG00000083475	2.06207	1.74846	-1.22622	0.220116
chr19	5344705	5349574	A	Cst6	-2.14326	0.00152708	ENSMUSG00000024846	17.58	0.524099	-4.08942	4.3246e-05
chr6	71199827	71205023	C1	Fabp1	-2.14304	0.130796	ENSMUSG00000054422	14.7616	0.873745	-2.4527	0.0141787
chr4	115138568	115156506	D1	Cyp4a28-ps	-2.14299	NA	ENSMUSG00000081823	0.636308	1.40061	-1.53004	0.126008
chr6	86016171	86020996	C3	Figla	-2.14256	NA	ENSMUSG00000030001	0.354772	3.0117	-0.711412	0.476829
chr2	174856289	174866531	H4	Gm14616	-2.14256	NA	ENSMUSG00000086177	0.354772	3.0117	-0.711412	0.476829
chr14	44687491	44689874	C1	Gm21754	-2.14229	NA	ENSMUSG00000093949	0.338011	2.33969	-0.915631	0.359861
chr15	80452240	80560470	E1	Enthd1	-2.14095	0.15185	ENSMUSG00000050439	11.7272	0.904034	-2.36822	0.0178739
chr2	164649631	164656583	H3	Wfdc9	-2.14086	NA	ENSMUSG00000074594	0.449697	2.31238	-0.925827	0.354536
chr2	167858585	167862542	H3	Gm14319	-2.13989	0.093956	ENSMUSG00000085411	81.679	0.815587	-2.62374	0.00869693
chr10	33083483	33476709	A4	Trdn	-2.13963	NA	ENSMUSG00000019787	0.909285	1.22834	-1.74189	0.0815284
chr1	131599239	131612000	E4	Avpr1b	-2.13718	0.0541945	ENSMUSG00000026432	6.62982	0.741301	-2.88301	0.0039389
chr13	23518142	23518250	A3.1	n-Ts24	-2.13657	NA	ENSMUSG00000104750	1.12158	1.42955	-1.49458	0.135025
chr2	151699476	151699926	G3	Gm14159	-2.13562	NA	ENSMUSG00000081777	0.450379	2.31129	-0.923994	0.355489
chr13	67460000	67460700	B3	Gm7928	-2.13477	NA	ENSMUSG00000097244	1.10986	1.12529	-1.89707	0.0578181
chr19	47141035	47144174	C3	Calhm1	-2.13404	NA	ENSMUSG00000079258	2.23238	0.917492	-2.32595	0.0200214
chr12	76792335	76795554	C3	Gpx2	-2.13363	0.0131495	ENSMUSG00000042808	8.52084	0.622041	-3.43004	0.000603488
NA	NA	NA	NA	NA	-2.13346	NA	NA	1.9661	1.14972	-1.85564	0.0635054
chr7	127047163	127047252	F3	Gm44343	-2.13222	NA	ENSMUSG00000106521	0.424442	1.82959	-1.16541	0.243853
chr19	55192678	55192734	D2	Mir6715	-2.13039	NA	ENSMUSG00000098289	0.329421	1.88459	-1.13043	0.258296
chr6	108489743	108489803	E1	Mir7661	-2.1303	NA	ENSMUSG00000105697	1.29964	0.948882	-2.24507	0.0247638
chr14	43543576	43551213	C1	Gm5799	-2.12904	NA	ENSMUSG00000091477	1.86037	0.994214	-2.14143	0.0322393
chr6	86574100	86574161	D1	Gm22184	-2.1286	NA	ENSMUSG00000093162	0.597854	1.27712	-1.66672	0.0955706
chr1	42694925	42744791	B	Gm20646	-2.1277	0.112095	ENSMUSG00000093436	20.0572	0.838734	-2.5368	0.0111872
chr12	40038099	40040027	B1	Arl4aos	-2.12672	0.000803542	ENSMUSG00000086315	34.9634	0.49873	-4.26427	2.00559e-05
chr3	79582588	79583234	E3	Gm35067	-2.12665	NA	ENSMUSG00000103564	2.92684	1.24359	-1.7101	0.0872478
chr5	118164648	118189478	FALSE	Hrk	-2.12622	0.000969767	ENSMUSG00000046607	198.696	0.504765	-4.21229	2.5279e-05
chr3	153313713	153313824	H3	Gm27405	-2.12616	NA	ENSMUSG00000099114	0.819732	1.18674	-1.7916	0.0731971
chr7	47611389	47612340	B3	Mrgprc1-ps	-2.12557	NA	ENSMUSG00000100665	0.803076	1.92339	-1.10512	0.269107
chr11	117484368	117489014	E2	Gm11733	-2.12302	0.0898227	ENSMUSG00000069588	5.59796	0.802168	-2.6466	0.00813066
chr13	28710781	28710873	A3.1	Mir6368	-2.12169	NA	ENSMUSG00000099158	0.654346	2.23288	-0.950201	0.34201
chr4	44943753	44948330	B1	Gm12678	-2.12149	NA	ENSMUSG00000084854	0.5373	2.28414	-0.928793	0.352996
chr10	22040701	22048512	A3	Gm8540	-2.12149	NA	ENSMUSG00000090535	0.5373	2.28414	-0.928793	0.352996
chr3	8214332	8216183	A1	Gm7103	-2.1212	NA	ENSMUSG00000103725	1.69119	0.889651	-2.3843	0.0171115
chr3	104409161	104417535	F2.2	Gm43257	-2.11888	0.153129	ENSMUSG00000104768	5.6441	0.896813	-2.36268	0.0181432
chr6	23262773	23839421	A3.1	Cadps2	-2.11877	0.326686	ENSMUSG00000017978	24777.5	1.15298	-1.83764	0.0661151
chr4	152476706	152563183	E2	Nphp4	-2.11802	0.289638	ENSMUSG00000039577	4918.32	1.09738	-1.93007	0.0535986
chr17	23941672	23945607	A3.3	Sbp	-2.11657	0.00259763	ENSMUSG00000024128	55.5979	0.537294	-3.93931	8.17153e-05
chr3	121180103	121181097	G1	Gm5710	-2.1161	NA	ENSMUSG00000098042	0.345255	1.9323	-1.09512	0.273466
chr7	37669799	37672347	B3	4930505M18Rik	-2.11557	NA	ENSMUSG00000093540	0.750556	1.22405	-1.72833	0.0839285
chrX	58022700	58041736	A6	Zic3	-2.11471	0.00967337	ENSMUSG00000067860	1158.8	0.598859	-3.53124	0.000413618
chr3	69819542	69859940	E2	Sptssb	-2.114	NA	ENSMUSG00000043461	1.11271	1.09	-1.93946	0.0524457
chrX	91345675	91346337	C2	Gm14783	-2.11218	NA	ENSMUSG00000083926	0.559001	2.28123	-0.925892	0.354502
chr2	96987018	97083561	E1	4930445B16Rik	-2.10789	NA	ENSMUSG00000091061	0.489799	1.52855	-1.37901	0.167891
chr11	63061654	63094964	B3	Tekt3	-2.10514	0.0262616	ENSMUSG00000042189	4.02572	0.66152	-3.18227	0.00146124
chr12	113875796	113876239	F1	Ighv5-18	-2.10416	NA	ENSMUSG00000103893	0.327418	3.04876	-0.690172	0.490086
chr18	46900801	46900907	C	Gm23610	-2.10277	NA	ENSMUSG00000094292	0.652644	1.35335	-1.55375	0.120243
chr13	36867178	37050244	A3.3	F13a1	-2.10134	3.11115e-05	ENSMUSG00000039109	428.167	0.416726	-5.0425	4.59481e-07
chr3	133579627	133579901	G3	Gm23011	-2.10044	NA	ENSMUSG00000105595	0.648613	1.43447	-1.46426	0.143123
chr11	35996054	35996789	A4	Gm12125	-2.1001	NA	ENSMUSG00000081571	2.25923	1.28548	-1.63371	0.10232
chr4	42121613	42153435	A5	Gm13299	-2.09851	NA	ENSMUSG00000087577	0.941564	1.47994	-1.41797	0.156199
chr6	73468573	73469667	C1	4931417E11Rik	-2.09646	NA	ENSMUSG00000056197	0.34004	1.93168	-1.0853	0.277787
chr2	25653120	25656217	A3	Lcn8	-2.09364	NA	ENSMUSG00000036449	1.31921	1.11146	-1.88368	0.0596079
chr5	14242462	14245339	A1	Gm43523	-2.09196	NA	ENSMUSG00000106310	2.97657	0.820368	-2.55002	0.0107716
chr12	82543947	82544189	D1	Gm8358	-2.09176	NA	ENSMUSG00000091668	0.522529	2.27539	-0.919298	0.35794
chr10	61125137	61125235	B4	Gm44308	-2.09031	NA	ENSMUSG00000104762	0.831376	1.48237	-1.41011	0.158506
chr5	145436309	145469723	G2	Cyp3a16	-2.09012	NA	ENSMUSG00000038656	2.15313	1.20133	-1.73985	0.0818862
chr16	23925548	23930787	B1	Rtp2	-2.08987	0.37153	ENSMUSG00000047531	1293.59	1.20702	-1.73142	0.0833762
chr2	79038533	79038734	C3	Gm14469	-2.08833	NA	ENSMUSG00000080984	0.934833	1.41979	-1.47087	0.141326
chr7	132058641	132058760	F3	n-R5s159	-2.08716	NA	ENSMUSG00000084630	0.959181	1.6888	-1.23588	0.216503
chrX	124127339	124135910	E3	Vmn2r121	-2.08716	NA	ENSMUSG00000072049	0.340549	3.05089	-0.684115	0.493903
chr2	159456170	159456457	H2	Gm14219	-2.08716	NA	ENSMUSG00000083913	0.340549	3.05089	-0.684115	0.493903
chr16	35154877	35305737	B3	Adcy5	-2.08686	0.000188522	ENSMUSG00000022840	868.505	0.450865	-4.62856	3.68219e-06
chr12	70244539	70347614	C2	Trim9	-2.08618	4.20293e-08	ENSMUSG00000021071	83.1537	0.331063	-6.30147	2.94845e-10
chr5	87850359	87853013	E1	Gm7337	-2.08557	NA	ENSMUSG00000067156	0.774235	1.9313	-1.07988	0.280197
chr3	19708270	19709320	A2	Gm18864	-2.08469	NA	ENSMUSG00000102261	0.330253	3.02704	-0.688691	0.491018
chr5	95602578	95605308	E3	Gm6348	-2.08403	NA	ENSMUSG00000106690	1.01522	1.20226	-1.73343	0.083019
chr3	78006459	78006899	E3	Gm6677	-2.08392	NA	ENSMUSG00000103312	0.988555	1.14618	-1.81814	0.0690426
chr4	144613707	144623398	E1	Gm13177	-2.08276	NA	ENSMUSG00000070609	0.66916	1.57642	-1.3212	0.186435
chr11	59208246	59208720	B1.3	Gm10434	-2.08236	0.157582	ENSMUSG00000072898	859.356	0.888291	-2.34423	0.0190665
chr14	56059744	56062310	C3	Mcpt4	-2.08197	0.00127804	ENSMUSG00000061068	28.8852	0.503118	-4.13814	3.50136e-05
chr7	13909677	13989607	A1	Sult2a4	-2.08137	NA	ENSMUSG00000074377	0.323104	3.02599	-0.68783	0.49156
chr10	75992691	75993992	C1	Gm16220	-2.08018	NA	ENSMUSG00000085662	0.807754	1.35276	-1.53773	0.124114
chr5	26114764	26121421	B1	Gm10220	-2.07996	0.168062	ENSMUSG00000067698	3.44175	0.901845	-2.30634	0.0210915
chr1	79434669	79440120	C4	Scg2	-2.07895	NA	ENSMUSG00000050711	1.67535	1.55109	-1.34032	0.180143
chr7	82173840	82307419	D3	Sh3gl3	-2.07855	0.101816	ENSMUSG00000030638	159.193	0.804315	-2.58425	0.00975903
chr9	83240481	83254540	E2	Gm27216	-2.07698	NA	ENSMUSG00000098747	0.756274	1.39991	-1.48365	0.137902
chr4	74688107	74689324	C3	Gm11258	-2.07685	NA	ENSMUSG00000083659	0.67515	1.61881	-1.28295	0.19951
chr10	63353853	63366887	B4	Gm16145	-2.07681	NA	ENSMUSG00000085372	0.530398	2.28371	-0.909402	0.363138
chr16	29958493	29962307	B2	Gm1968	-2.07648	NA	ENSMUSG00000075286	0.590538	1.63145	-1.27278	0.203095
chr1	136603033	136605468	E4	4933409D19Rik	-2.07509	NA	ENSMUSG00000104366	0.746892	1.25526	-1.65311	0.0983081
chr12	115067560	115068002	F2	Ighv8-5	-2.07509	0.208547	ENSMUSG00000102364	10.8879	0.957887	-2.16632	0.0302867
chr2	90295935	90296859	E1	Olfr1273-ps	-2.07508	NA	ENSMUSG00000080809	0.641736	1.88372	-1.10159	0.270641
chr5	77434034	77473219	C3.3	Gm34728	-2.07409	NA	ENSMUSG00000106906	0.642418	1.91114	-1.08527	0.277804
chr7	43018798	43048106	B3	Gm9268	-2.07261	NA	ENSMUSG00000091528	1.62792	1.23206	-1.68223	0.0925233
chr7	79510362	79511400	D2	A330074H02Rik	-2.07187	NA	ENSMUSG00000102995	0.82862	2.28885	-0.905204	0.365357
chr6	23653898	23655136	A3.1	Rnf148	-2.07151	NA	ENSMUSG00000078179	1.30398	1.58901	-1.30365	0.192353
chr8	11713264	11722620	A1.1	1700128E19Rik	-2.07128	NA	ENSMUSG00000031510	0.56889	1.62735	-1.27279	0.203092
NA	NA	NA	NA	NA	-2.07079	NA	NA	1.02212	1.33697	-1.54887	0.121413
chr7	81669728	81669835	D3	Gm26149	-2.06991	NA	ENSMUSG00000088057	0.431167	2.31544	-0.893962	0.371342
chr3	101691789	101699632	F2.2	Gm43135	-2.06978	NA	ENSMUSG00000106070	0.77947	1.35311	-1.52964	0.126105
NA	NA	NA	NA	NA	-2.06886	NA	NA	1.30814	1.24214	-1.66556	0.0958003
chr1	162639155	162649693	H2.1	Myoc	-2.06882	NA	ENSMUSG00000026697	1.14152	1.23485	-1.67537	0.0938624
chr5	95100024	95102282	E3	Gm7939	-2.06811	NA	ENSMUSG00000106780	0.484398	1.64094	-1.26032	0.207553
chr9	44452716	44454767	A5.2	Upk2	-2.06698	NA	ENSMUSG00000041523	1.82438	0.903174	-2.28858	0.0221038
chr6	73310218	73310641	C1	Gm44475	-2.06619	NA	ENSMUSG00000107931	0.435473	2.31218	-0.893608	0.371531
chrX	98727315	98727412	C3	Gm27554	-2.06606	NA	ENSMUSG00000099037	0.742226	1.63701	-1.26209	0.206917
chr1	37132273	37133264	B	Gm37020	-2.06578	NA	ENSMUSG00000103603	1.33917	1.4087	-1.46644	0.142527
NA	NA	NA	NA	NA	-2.06555	NA	NA	1.37327	1.15046	-1.79541	0.0725879
chr13	99641974	99642803	D1	1700012J22Rik	-2.06531	NA	ENSMUSG00000103545	0.336243	2.41484	-0.85526	0.392407
chr10	25536386	25673343	A4	Gm29571	-2.06384	NA	ENSMUSG00000101537	0.854615	1.42474	-1.44858	0.147455
chr5	94314435	94317255	E3	Gm6502	-2.05708	NA	ENSMUSG00000095718	1.01286	1.51908	-1.35416	0.175686
chr3	129684133	129684241	G3	Gm24515	-2.05665	NA	ENSMUSG00000092701	0.417856	2.28826	-0.898784	0.368768
chr1	84369839	84696221	C5	Dner	-2.05554	0.0621686	ENSMUSG00000036766	67.8631	0.728907	-2.82003	0.00480197
chr17	40917540	40917687	B2	Gm23078	-2.05546	NA	ENSMUSG00000088473	0.335237	2.41002	-0.85288	0.393726
chr1	106861173	106883348	E2.1	Serpinb5	-2.05472	NA	ENSMUSG00000067006	1.98543	1.14808	-1.7897	0.0735016
chr2	57997884	58045860	C1.1	Galnt5	-2.05342	NA	ENSMUSG00000026828	2.15076	0.96869	-2.11979	0.0340237
chr4	155911630	155911750	E2	Gm22991	-2.05324	NA	ENSMUSG00000096174	0.667149	1.32823	-1.54585	0.122141
chr13	54949411	55006018	B1	Unc5a	-2.05235	0.250641	ENSMUSG00000025876	2753.55	1.00498	-2.04217	0.0411349
chr12	114153180	114153644	F1	Ighv7-3	-2.05152	0.0765779	ENSMUSG00000076652	798.953	0.753445	-2.72286	0.00647197
chr1	136259797	136260873	E4	Gpr25	-2.04906	0.00433081	ENSMUSG00000052759	18.0574	0.541687	-3.78275	0.000155106
chr14	51203689	51204156	C1	Ear14	-2.04873	NA	ENSMUSG00000050766	0.608418	1.9224	-1.06571	0.286554
chr6	123822814	123853190	F2	Vmn2r25	-2.0487	0.277126	ENSMUSG00000094672	10.0518	1.04255	-1.96509	0.0494033
chr4	141844321	141846990	E1	Ctrcos	-2.04718	NA	ENSMUSG00000086818	1.43818	1.2069	-1.69624	0.089841
chr3	158180236	158181607	H4	Gm42968	-2.04707	NA	ENSMUSG00000106043	1.0554	2.01093	-1.01797	0.308693
chr5	142556444	142556954	G2	Gm43037	-2.04641	NA	ENSMUSG00000105213	1.38259	1.24787	-1.63992	0.101021
chr19	12633308	12653911	A	Glyat	-2.04412	NA	ENSMUSG00000063683	2.6652	0.919628	-2.22277	0.0262316
chr4	14502430	14621805	A1	Slc26a7	-2.04285	NA	ENSMUSG00000040569	0.807551	1.45022	-1.40865	0.15894
chr12	114843651	114844083	F2	Ighv1-33	-2.04257	NA	ENSMUSG00000102942	2.28132	0.988208	-2.06694	0.0387394
chr4	143535954	143542471	E1	Gm13040	-2.04176	NA	ENSMUSG00000070616	0.691881	1.49463	-1.36606	0.171919
chr9	105856070	105960643	F1	Col6a5	-2.04123	4.3444e-06	ENSMUSG00000091345	233.447	0.374276	-5.4538	4.93056e-08
chr2	163493807	163541720	H3	Hnf4aos	-2.04054	NA	ENSMUSG00000046840	0.511619	2.34561	-0.869938	0.384334
chr1	177589021	177594522	H4	Gm37280	-2.04024	NA	ENSMUSG00000102885	0.728726	1.42277	-1.43399	0.151575
chr5	112213228	112229395	FALSE	Miat	-2.04012	0.0621686	ENSMUSG00000097767	569.615	0.723435	-2.82005	0.00480167
chr19	11647279	11660559	A	Oosp2	-2.03955	NA	ENSMUSG00000055895	0.41264	2.28963	-0.890776	0.37305
chr17	21313963	21314912	A3.2	Vmn1r237	-2.03955	NA	ENSMUSG00000058030	0.41264	2.28963	-0.890776	0.37305
chr1	83012523	83038448	C5	Slc19a3	-2.03866	NA	ENSMUSG00000038496	2.8971	0.955402	-2.13383	0.032857
chr2	32846186	32848168	B	Gm13524	-2.03776	0.349714	ENSMUSG00000085397	5379.5	1.14251	-1.78359	0.0744907
chr4	9267323	9269915	A1	Gm26548	-2.03736	NA	ENSMUSG00000097094	0.672356	1.43946	-1.41537	0.156961
chr2	168064820	168064897	H3	Gm24327	-2.03471	NA	ENSMUSG00000092849	0.491224	1.91023	-1.06516	0.286801
chr6	83671215	83677857	C3	Cd207	-2.03366	NA	ENSMUSG00000034783	2.57945	0.758151	-2.68239	0.00730977
chr7	4207832	4208668	A1	Gm15926	-2.03365	0.0202358	ENSMUSG00000083309	6.08276	0.620077	-3.27967	0.00103929
chr4	28814297	28815076	A4	Gm11915	-2.03242	NA	ENSMUSG00000086774	1.84863	1.08627	-1.871	0.0613444
chr4	49379840	49408151	B1	Acnat2	-2.03153	NA	ENSMUSG00000060317	3.26203	1.11148	-1.82777	0.0675845
chr2	118594079	118594564	E5	Gm14016	-2.03149	NA	ENSMUSG00000080747	1.52862	1.03391	-1.96485	0.0494317
chr2	117802117	117803664	E5	Gm28183	-2.03146	NA	ENSMUSG00000101394	0.69072	1.43306	-1.41756	0.156318
chr7	44489937	44496529	B3	Emc10	-2.03137	0.000980825	ENSMUSG00000008140	6009.51	0.482614	-4.20909	2.56397e-05
chrY	14525080	14528058	A1	Gm36987	-2.03049	NA	ENSMUSG00000102492	0.318818	1.93479	-1.04946	0.293964
chr6	124381972	124384160	F2	Gm44007	-2.0301	NA	ENSMUSG00000108026	0.525467	1.88553	-1.07667	0.281627
chr6	81900464	81910800	C3	1700009C05Rik	-2.02831	NA	ENSMUSG00000101404	0.798805	1.29653	-1.56442	0.117719
chr11	59372669	59375657	B1.3	Prss38	-2.02701	0.101806	ENSMUSG00000049291	30.8287	0.784321	-2.58442	0.00975438
chr6	117559697	117572329	F1	Gm9946	-2.02651	NA	ENSMUSG00000054488	1.24855	1.44574	-1.40172	0.161
chr11	49901835	49980994	B1.3	Rasgef1c	-2.02507	0.000283578	ENSMUSG00000020374	40.6735	0.447353	-4.52678	5.98902e-06
chr11	59175568	59183213	B1.3	Gjc2	-2.02481	0.123459	ENSMUSG00000043448	938.824	0.814606	-2.48563	0.0129321
chr11	44387115	44387274	B1.1	Gm12155	-2.02439	NA	ENSMUSG00000082790	0.327234	2.41171	-0.8394	0.401245
chr9	106095474	106098453	F1	Gm36993	-2.02438	NA	ENSMUSG00000103434	2.03344	0.895723	-2.26005	0.0238183
chr19	39992424	40012243	C3	Cyp2c37	-2.02361	0.130796	ENSMUSG00000042248	12.1299	0.825049	-2.45271	0.0141784
chr10	107492860	107494729	D1	Myf6	-2.02277	NA	ENSMUSG00000035923	0.646837	1.56629	-1.29144	0.19655
chr6	27275119	28135178	A3.2	Grm8	-2.02263	0.325344	ENSMUSG00000024211	1340.15	1.09901	-1.84041	0.0657079
chr9	27193602	27194018	A4	Gm29172	-2.0224	NA	ENSMUSG00000100409	1.84853	0.896045	-2.25702	0.0240066
chr1	33371331	33373585	B	Gm7933	-2.02217	NA	ENSMUSG00000101612	0.558209	1.59721	-1.26606	0.205491
chr3	64490821	64509735	E1	Vmn2r5	-2.02195	NA	ENSMUSG00000068999	0.677794	1.42294	-1.42097	0.155326
chr7	26835305	26843548	A3	Cyp2a5	-2.02122	0.260268	ENSMUSG00000005547	7.38315	1.00535	-2.01046	0.0443826
chrX	124855729	124856127	E3	Rps12-ps18	-2.02087	NA	ENSMUSG00000096135	0.729535	2.31773	-0.871919	0.383253
chr14	42697337	42699767	B	Gm5929	-2.0207	NA	ENSMUSG00000091627	0.491839	1.83621	-1.10047	0.271126
NA	NA	NA	NA	NA	-2.0202	NA	NA	1.10519	2.30115	-0.877911	0.379992
chr5	88793896	88813470	E1	Gm42912	-2.02002	NA	ENSMUSG00000105640	0.649452	1.89517	-1.06588	0.286479
chr6	100143423	100143814	D3	2010109P13Rik	-2.01956	NA	ENSMUSG00000107558	0.317713	3.05723	-0.660584	0.508879
chr2	26271646	26294557	A3	Ccdc187	-2.0191	0.00157373	ENSMUSG00000048038	27.4933	0.494802	-4.08062	4.49156e-05
chr4	41723836	41731142	A5	Arid3c	-2.01764	0.146978	ENSMUSG00000066224	5.80725	0.845505	-2.38631	0.0170183
chr7	25217668	25217725	A3	Mir7048	-2.01577	0.0144245	ENSMUSG00000098325	30.998	0.592902	-3.39984	0.000674252
chr1	151001040	151004577	G1	Gm29188	-2.01551	NA	ENSMUSG00000099622	0.746342	1.84792	-1.09069	0.275409
chr7	28071236	28120862	A3	Fcgbp	-2.01448	0.0131206	ENSMUSG00000047730	222.073	0.587127	-3.43108	0.000601193
NA	NA	NA	NA	NA	-2.01378	NA	NA	3.2375	0.681847	-2.95341	0.0031428
chr2	69238282	69342616	C2	Abcb11	-2.01325	0.045971	ENSMUSG00000027048	17.3977	0.682182	-2.95119	0.00316556
chr11	99559167	99559466	D	Gm11939	-2.01276	NA	ENSMUSG00000078132	0.803795	1.90573	-1.05616	0.290895
chr8	28185840	28186827	A2	Gm8100	-2.01174	NA	ENSMUSG00000098056	0.780881	1.3766	-1.46138	0.14391
chr6	48995224	48997653	B2.3	Gm19173	-2.01098	NA	ENSMUSG00000107457	0.874492	1.66768	-1.20585	0.227874
chr18	36973802	37187657	B2	Pcdha7	-2.0102	0.00813812	ENSMUSG00000104318	10.9059	0.560441	-3.58682	0.000334731
chr3	143872995	143873819	H1	Gm2505	-2.00819	NA	ENSMUSG00000105492	0.607909	1.3156	-1.52645	0.126898
chr12	112130880	112130955	F1	Mir203	-2.00734	0.36817	ENSMUSG00000065574	22.7023	1.15473	-1.73837	0.0821463
chr19	47058162	47058268	C3	Gm23140	-2.007	NA	ENSMUSG00000094400	0.56816	1.86387	-1.07679	0.281574
chr7	40373302	40469240	B3	Gm28807	-2.00453	NA	ENSMUSG00000100650	0.784748	1.66938	-1.20076	0.229843
chr17	87053694	87053825	E4	Gm24648	-2.00378	NA	ENSMUSG00000087736	2.07245	0.905901	-2.21192	0.0269724
chr5	145624092	145633993	G2	Cyp3a63-ps	-2.00253	NA	ENSMUSG00000106040	1.2261	1.51651	-1.32049	0.186672
chr8	123603247	123603365	E1	n-R5s138	-2.00163	NA	ENSMUSG00000095183	0.775783	2.29186	-0.873365	0.382464
chr12	114896238	114896671	F2	Ighv1-37	-2.00033	NA	ENSMUSG00000095923	2.74473	1.22339	-1.63506	0.102036
chr9	27396821	27401710	A4	Spata19	-2.00012	NA	ENSMUSG00000031991	1.08856	1.47715	-1.35404	0.175723
chr14	51711643	51717183	C1	Gm5800	-1.99963	NA	ENSMUSG00000068506	0.739982	1.38292	-1.44595	0.148191
chr2	51363572	51365499	C1.1	Gm13499	-1.99901	NA	ENSMUSG00000086523	0.900767	1.16523	-1.71556	0.0862428
chr2	153875045	153895270	H1	Bpifb2	-1.99782	NA	ENSMUSG00000027481	1.14028	1.32912	-1.50311	0.132811
chr12	114127533	114127984	F1	Ighv12-2	-1.99761	NA	ENSMUSG00000102515	0.310963	3.05789	-0.653262	0.513587
chr7	7463969	7479973	A1	Vmn2r32	-1.99511	NA	ENSMUSG00000096743	3.02748	0.815204	-2.44737	0.0143901
chr16	95016370	95067017	C4	Gm7976	-1.99443	NA	ENSMUSG00000097551	0.309127	1.9356	-1.03039	0.302826
chr6	30735964	30736062	A3.3	Gm27568	-1.99443	NA	ENSMUSG00000099073	0.309127	1.9356	-1.03039	0.302826
NA	NA	NA	NA	NA	-1.99165	NA	NA	0.635628	1.40509	-1.41745	0.156352
chr17	39536142	39540847	B1	Esp16	-1.9904	NA	ENSMUSG00000096345	0.916778	1.33453	-1.49147	0.135839
chr2	126521202	126553662	F1	Gm26697	-1.99013	0.0295431	ENSMUSG00000097458	6.66895	0.63479	-3.13509	0.001718
chr10	78518623	78518738	C1	Gm25164	-1.98936	NA	ENSMUSG00000089533	3.35588	1.03739	-1.91767	0.0551533
chr1	37694447	37696664	B	Gm19863	-1.98831	0.143688	ENSMUSG00000102650	4.0596	0.82849	-2.39992	0.0163986
chr14	51162260	51163018	C1	Rnase2b	-1.98795	NA	ENSMUSG00000059606	0.294395	2.42239	-0.820657	0.411842
chr14	63602524	63607372	D1	Gm15918	-1.98745	0.0344924	ENSMUSG00000087652	8.69786	0.646406	-3.07462	0.0021077
chr2	156892882	156893118	H1	Gm14247	-1.98545	NA	ENSMUSG00000081616	0.562675	2.31584	-0.857335	0.39126
chr7	99780001	99781539	E1	F730035P03Rik	-1.98445	NA	ENSMUSG00000053360	0.973004	1.07439	-1.84705	0.06474
chr2	147361541	147362409	G2	AI646519	-1.9834	NA	ENSMUSG00000087521	1.18766	1.41499	-1.40171	0.161002
chr12	114932371	114932782	F2	Ighv1-41	-1.98312	NA	ENSMUSG00000102535	0.78434	1.81938	-1.09	0.275714
chr5	77016023	77061529	C3.3	Thegl	-1.98199	0.0863019	ENSMUSG00000029248	9.6873	0.743361	-2.66626	0.00767004
chr9	46232933	46235636	A5.2	Apoc3	-1.9818	0.199979	ENSMUSG00000032081	17.7589	0.903412	-2.19368	0.0282585
chr1	60948230	60948465	C2	Gm11582	-1.98147	NA	ENSMUSG00000080800	0.488728	1.60929	-1.23127	0.218222
chr1	107399655	107452689	E2.1	Serpinb7	-1.98068	NA	ENSMUSG00000067001	0.769919	1.36806	-1.44781	0.147672
chr1	166043339	166043691	H2.3	Gm7626	-1.97977	NA	ENSMUSG00000102890	1.21424	1.36893	-1.44621	0.148117
chr11	101952421	101960573	D	4930417O22Rik	-1.97892	NA	ENSMUSG00000071818	0.621519	1.63745	-1.20854	0.226841
chr1	182747126	182749180	H5	Ccdc185	-1.97781	NA	ENSMUSG00000043429	2.21603	1.09353	-1.80865	0.0705048
chr2	104143073	104410334	E2	D430041D05Rik	-1.97671	0.00139042	ENSMUSG00000068373	2337.55	0.480254	-4.11598	3.85543e-05
chr2	32732620	32741016	B	6330409D20Rik	-1.97632	0.314981	ENSMUSG00000009551	2115.83	1.05852	-1.86706	0.0618937
chr7	140763739	140774975	F4	Cyp2e1	-1.97612	0.213605	ENSMUSG00000025479	74.8822	0.918699	-2.151	0.0314761
chr15	8914484	8915303	A1	Gm5043	-1.97564	NA	ENSMUSG00000107028	0.740207	1.50258	-1.31483	0.188568
NA	NA	NA	NA	NA	-1.97458	NA	NA	0.420471	1.92414	-1.02621	0.304791
chr10	128971197	128978115	D3	9030616G12Rik	-1.97424	NA	ENSMUSG00000097691	2.70292	1.54226	-1.2801	0.200512
chr16	60369054	60369163	C1.3	Gm24755	-1.97392	NA	ENSMUSG00000096535	0.48154	2.33557	-0.845156	0.398024
chr5	118952339	118961261	FALSE	4930413E15Rik	-1.97385	NA	ENSMUSG00000107144	0.548234	1.94163	-1.01659	0.309348
chr6	116645978	116646047	E3	Mir7043	-1.9738	NA	ENSMUSG00000098334	1.13393	1.53751	-1.28377	0.199223
chr10	107482908	107486134	D1	Myf5	-1.97343	NA	ENSMUSG00000000435	0.654827	2.28438	-0.86388	0.387654
chr5	112217060	112218474	FALSE	Gm26953	-1.97264	NA	ENSMUSG00000097986	2.33463	0.791667	-2.49176	0.0127113
chr8	64161405	64161526	B3.1	Gm22586	-1.97226	NA	ENSMUSG00000088132	0.665624	2.27741	-0.866009	0.386485
chr12	7977648	8016835	A1.1	Apob	-1.97069	0.121151	ENSMUSG00000020609	240.356	0.789199	-2.49707	0.0125224
chr13	33661405	33671581	A3.3	Serpinb6d	-1.96987	NA	ENSMUSG00000047889	0.479704	1.89971	-1.03693	0.299769
chr6	124138733	124139636	F2	Vmn2r-ps34	-1.9698	NA	ENSMUSG00000094415	0.770794	1.35025	-1.45885	0.144607
chr9	118404097	118406099	F3	Platr11	-1.96918	NA	ENSMUSG00000098161	1.05324	1.68791	-1.16664	0.243355
chr7	4940512	4964406	A1	Sbk2	-1.96887	0.203509	ENSMUSG00000030433	568.523	0.90235	-2.18194	0.0291138
chr6	126286649	126328686	F3	Gm10415	-1.96689	NA	ENSMUSG00000107623	0.508493	2.28225	-0.861821	0.388786
chr1	166620362	166620482	H2.3	Gm22992	-1.96481	NA	ENSMUSG00000096172	0.295226	2.4035	-0.817476	0.413657
chr1	118040649	118040990	E2.3	Gm29490	-1.9642	NA	ENSMUSG00000101363	0.494926	1.86272	-1.05448	0.291664
chr6	68270485	68271267	C1	Igkv1-110	-1.96295	0.045045	ENSMUSG00000093861	136.613	0.66313	-2.96013	0.00307505
chr9	31846044	31913462	A4	Barx2	-1.96281	0.191907	ENSMUSG00000032033	384.235	0.884209	-2.21984	0.0264294
chr2	10484196	10484282	A1	Mir669a-6	-1.96239	NA	ENSMUSG00000105330	0.502176	2.81689	-0.696651	0.486021
chr6	3207869	3208706	A1	Gm2651	-1.95922	NA	ENSMUSG00000107601	3.28869	1.28673	-1.52264	0.127848
chr1	174151481	174152530	H3	Olfr421-ps1	-1.95884	NA	ENSMUSG00000091950	0.313333	1.9939	-0.982414	0.325896
chr14	75642259	75667137	D3	Erich6b	-1.95682	NA	ENSMUSG00000022002	1.1097	1.76539	-1.10844	0.267673
chr1	187088160	187091160	H5	Gm43496	-1.95544	NA	ENSMUSG00000107163	1.12213	1.12719	-1.73479	0.082778
chr13	55464267	55473155	B1	Prr7	-1.9554	0.195976	ENSMUSG00000034686	962.529	0.886672	-2.20533	0.0274312
chr6	52263058	52263418	B3	Gm27383	-1.95413	NA	ENSMUSG00000099229	0.438765	1.86539	-1.04757	0.294836
chr16	93919031	94008837	C4	Cldn14	-1.95292	0.0230834	ENSMUSG00000047109	6.04444	0.604047	-3.23305	0.00122474
chr17	12648874	12675838	A1	Slc22a1	-1.95169	0.110349	ENSMUSG00000023829	6.41495	0.766331	-2.54679	0.0108717
NA	NA	NA	NA	NA	-1.95099	NA	NA	1.22851	1.22711	-1.5899	0.111858
chrX	57745317	57746303	A6	Gm8111	-1.95081	NA	ENSMUSG00000084394	0.307017	2.43158	-0.802279	0.422392
chr6	117213690	117214066	F1	Rpl28-ps4	-1.95057	NA	ENSMUSG00000090549	0.289495	2.41157	-0.80884	0.418607
chr6	121838541	121889057	F1	Mug1	-1.94982	0.201893	ENSMUSG00000059908	55.7085	0.891555	-2.18699	0.0287434
chr7	44943204	44958035	B3	Tsks	-1.94885	0.0276367	ENSMUSG00000059891	129.486	0.616499	-3.16116	0.00157142
chr17	36248636	36248948	B1	Gm4252	-1.94476	NA	ENSMUSG00000092502	1.84064	0.847564	-2.29453	0.0217598
chr11	57970244	57973134	B1.3	Gm12249	-1.94471	NA	ENSMUSG00000086666	0.750063	1.8907	-1.02857	0.303683
chr7	27029081	27037375	A3	Cyp2a12	-1.94345	0.00610814	ENSMUSG00000060407	18.1758	0.528353	-3.67832	0.000234772
chr3	128610987	128887161	G2	Gm43824	-1.94345	NA	ENSMUSG00000106245	0.415256	1.92225	-1.01103	0.312002
chr3	34598519	34602248	A3	Gm43207	-1.94138	NA	ENSMUSG00000105222	0.294803	3.05964	-0.634512	0.525747
chr14	54162644	54162709	C2	Traj53	-1.94077	NA	ENSMUSG00000076878	0.679376	1.40569	-1.38066	0.167385
chr12	29035180	29035294	A2	Gm23342	-1.94051	NA	ENSMUSG00000089583	0.278387	2.39981	-0.80861	0.418739
chr1	132923624	132923744	E4	Gm44300	-1.94034	NA	ENSMUSG00000106377	1.10932	1.16953	-1.65907	0.0971007
chr7	9927624	9953585	A1	Vmn2r48	-1.93994	NA	ENSMUSG00000095914	0.601888	1.38531	-1.40036	0.161404
chr4	115582286	115583144	D1	Cyp4b1-ps2	-1.93971	NA	ENSMUSG00000083457	0.449666	2.28611	-0.848476	0.396173
chr11	68220892	68221011	B3	Mir6406	-1.93866	NA	ENSMUSG00000099174	2.21722	0.968975	-2.00073	0.0454212
chr13	3940688	3945349	A1	Ucn3	-1.93839	NA	ENSMUSG00000044988	0.89426	1.65319	-1.17251	0.240991
chr12	56535343	56607476	C1	Gm26973	-1.93829	NA	ENSMUSG00000098172	0.899556	1.12689	-1.72004	0.0854246
NA	NA	NA	NA	NA	-1.93799	NA	NA	0.991508	1.24289	-1.55926	0.118935
chr11	117414389	117415368	E2	Gm11729	-1.93793	NA	ENSMUSG00000086588	1.61704	1.09027	-1.77748	0.0754897
chr6	3107477	3112864	A1	Vmn1r-ps6	-1.93747	NA	ENSMUSG00000107380	1.81773	1.8666	-1.03797	0.299284
chr7	141945318	141946113	F5	Gm20501	-1.9374	NA	ENSMUSG00000092536	0.303642	2.43393	-0.795994	0.426035
chrX	136214779	136226100	F1	Tceal7	-1.93696	NA	ENSMUSG00000079428	2.71508	0.826176	-2.34449	0.019053
chr1	17168403	17173103	A3	Gm28784	-1.93629	NA	ENSMUSG00000099899	0.571781	1.40985	-1.3734	0.169629
chr5	146384985	146473615	G3	Wasf3	-1.93619	0.00859381	ENSMUSG00000029636	315.686	0.542614	-3.56827	0.000359348
chr3	54632881	54634568	C	B020017C02Rik	-1.93585	0.161321	ENSMUSG00000104831	11.6213	0.830182	-2.33183	0.0197094
chr18	52693679	52695668	D1	Gykl1	-1.93558	0.431873	ENSMUSG00000053624	4.2647	1.21217	-1.59679	0.110312
chr7	101818313	101822726	E2	Phox2a	-1.93503	0.00429774	ENSMUSG00000007946	963.025	0.511179	-3.78543	0.000153445
chr16	19883799	19883900	A3	Gm27883	-1.93479	NA	ENSMUSG00000099233	2.14813	1.02829	-1.88156	0.0598963
chr18	4812486	4850959	A1	Gm10556	-1.93468	NA	ENSMUSG00000097043	1.04832	1.57773	-1.22624	0.220107
chr11	72648925	72648997	B4	Gm25678	-1.93455	NA	ENSMUSG00000092725	0.690255	1.3819	-1.39992	0.161536
chr7	44496581	44501486	B3	Fam71e1	-1.93425	0.00502556	ENSMUSG00000051113	112.19	0.51747	-3.73789	0.000185572
chr1	167185980	167186388	H2.3	Gm37994	-1.9336	NA	ENSMUSG00000103333	0.398567	2.31794	-0.834189	0.404174
chr19	33612707	33625252	C1	Gm8978	-1.93347	NA	ENSMUSG00000086812	1.18924	1.16697	-1.65682	0.0975549
chr13	30731777	30732036	A3.2	Gm11370	-1.93266	NA	ENSMUSG00000081905	0.388631	2.92063	-0.661727	0.508146
chr13	111580261	111644830	D2.2	Gm15286	-1.93266	NA	ENSMUSG00000086649	0.388631	2.92063	-0.661727	0.508146
chr11	102030268	102035084	D	E130111B04Rik	-1.93182	NA	ENSMUSG00000087216	0.293706	3.05994	-0.631326	0.527827
chr17	22601148	22619133	A3.3	Vmn2r112	-1.93137	NA	ENSMUSG00000094921	0.56547	1.88654	-1.02376	0.305949
chr8	21969775	21974041	A2	Ccdc70	-1.93063	NA	ENSMUSG00000017049	1.13039	1.43705	-1.34347	0.179121
chr10	88948994	89344762	C2	Ano4	-1.93023	0.253648	ENSMUSG00000035189	116.648	0.949396	-2.03312	0.0420405
chr16	45533124	45534489	B5	Gm6903	-1.92981	NA	ENSMUSG00000089630	0.504073	1.93753	-0.996019	0.319241
chr5	83278145	83355195	E1	Tecrl	-1.9294	NA	ENSMUSG00000049537	2.24877	0.922415	-2.09168	0.036467
chr4	127545101	127570502	D2.2	A630031M04Rik	-1.92847	NA	ENSMUSG00000087470	0.807336	1.62153	-1.18929	0.234324
NA	NA	NA	NA	NA	-1.92761	0.276754	NA	11.0562	0.980496	-1.96596	0.0493036
chr16	32271468	32274779	B3	Smco1	-1.92754	NA	ENSMUSG00000046345	2.06195	0.85959	-2.24239	0.0249359
chr2	158379534	158379666	H1	Gm25129	-1.92513	NA	ENSMUSG00000064585	0.763311	1.3408	-1.4358	0.151058
chr11	43579602	43581116	B1.1	Gm12150	-1.92497	NA	ENSMUSG00000085239	0.30533	1.99427	-0.965247	0.334421
chr19	39608842	39649051	C3	Cyp2c67	-1.92487	0.445258	ENSMUSG00000062624	18.5122	1.22701	-1.56875	0.116707
chr1	58702309	58703986	C1.3	Gm28803	-1.92466	NA	ENSMUSG00000101046	0.517586	1.9271	-0.998732	0.317924
chr18	43531408	43687773	B3	Jakmip2	-1.92339	NA	ENSMUSG00000024502	2.77119	0.881705	-2.18144	0.0291509
chr12	113931953	113932382	F1	Ighv14-1	-1.92289	0.06012	ENSMUSG00000094509	29.53	0.677776	-2.83706	0.00455316
chr4	30664596	30796663	A5	4930556G01Rik	-1.92269	NA	ENSMUSG00000085522	0.282591	3.06024	-0.628281	0.52982
chr12	113469426	113469435	F1	Ighd5-2	-1.92269	NA	ENSMUSG00000096396	0.282591	3.06024	-0.628281	0.52982
chr12	115038227	115038520	F2	Ighv1-48	-1.92269	NA	ENSMUSG00000102453	0.282591	3.06024	-0.628281	0.52982
chr17	21129351	21130877	A3.2	Gm7732	-1.92256	NA	ENSMUSG00000096857	1.01817	1.38579	-1.38734	0.165337
chr12	88284535	88286055	D2	Gm7104	-1.92154	NA	ENSMUSG00000094635	0.563929	1.64791	-1.16605	0.243595
chr7	38311078	38314859	B3	Gm9220	-1.92112	NA	ENSMUSG00000101548	0.7469	1.49046	-1.28894	0.197417
chr7	18718090	18727248	A3	Psg22	-1.92021	NA	ENSMUSG00000044903	0.400254	1.9199	-1.00016	0.317233
chr5	137981520	137990233	G2	Azgp1	-1.91952	0.135569	ENSMUSG00000037053	19.4427	0.789046	-2.43271	0.0149864
chr6	37530173	37568815	B1	Akr1d1	-1.91859	0.302983	ENSMUSG00000038641	5.04398	1.01109	-1.89754	0.0577566
chr2	32574184	32575684	B	9430097D07Rik	-1.91677	0.25688	ENSMUSG00000075405	220.629	0.94827	-2.02134	0.043245
chr10	127990941	128000678	D3	Hsd17b6	-1.91452	NA	ENSMUSG00000025396	2.15831	1.21905	-1.5705	0.1163
chr2	166189793	166190862	H3	Gm11466	-1.91448	NA	ENSMUSG00000085618	0.710298	1.45793	-1.31315	0.189132
chr13	51431041	51567084	A5	Shc3	-1.91273	0.0036782	ENSMUSG00000021448	25.8308	0.498424	-3.83756	0.000124264
chr9	82829540	82847687	E2	Irak1bp1	-1.91189	0.00595712	ENSMUSG00000032251	856.147	0.51856	-3.68692	0.000226988
chr2	131846395	131847688	F1	Gm14281	-1.90919	NA	ENSMUSG00000083469	0.79292	1.56488	-1.22002	0.222457
chr6	48819024	48820467	B2.3	Gm17834	-1.90888	NA	ENSMUSG00000107574	0.482342	1.42084	-1.34349	0.179114
chrX	137570608	138846946	F1	Il1rapl2	-1.90825	NA	ENSMUSG00000059203	1.07818	1.2138	-1.57214	0.115919
chr12	115208095	115208591	F2	Ighv1-55	-1.90771	0.0410275	ENSMUSG00000095589	95.9956	0.634912	-3.00469	0.00265852
chr2	180774381	180776900	H4	Bhlhe23	-1.90771	0.116553	ENSMUSG00000045493	267.462	0.758186	-2.51615	0.0118645
chr7	45259031	45272689	B3	Slc6a16	-1.90656	NA	ENSMUSG00000094152	1.66614	1.04269	-1.8285	0.0674744
chr10	43821231	43822235	B2	Gm9034	-1.90458	NA	ENSMUSG00000094852	0.452304	1.939	-0.982252	0.325976
chr12	103196908	103242150	E	Prima1	-1.9042	0.0413971	ENSMUSG00000041669	14.1783	0.634794	-2.99971	0.00270233
chr12	102127806	102129906	E	Gm16339	-1.90289	0.0373828	ENSMUSG00000090050	5.16578	0.625589	-3.04176	0.00235196
chr11	75794768	75825241	B5	Gm12339	-1.90286	6.42555e-06	ENSMUSG00000087059	109.072	0.3541	-5.37378	7.71047e-08
chr5	51875419	51879602	C1	Gm42616	-1.90273	NA	ENSMUSG00000106010	0.272902	1.97411	-0.963842	0.335125
chr12	115623161	115623595	F2	Ighv1-69	-1.90206	0.098026	ENSMUSG00000094502	53.4533	0.730178	-2.60492	0.00918949
chr3	88069410	88078304	F1	Ttc24	-1.90061	NA	ENSMUSG00000051036	0.956621	1.12173	-1.69436	0.0901967
chr11	54265303	54267277	B1.3	Il3	-1.89933	NA	ENSMUSG00000018914	0.646799	1.66833	-1.13846	0.25493
chr1	40582895	40586841	B	Gm37435	-1.89844	0.109143	ENSMUSG00000102676	6.04876	0.74364	-2.5529	0.010683
chr11	94777217	94782703	D	Tmem92	-1.89776	NA	ENSMUSG00000075610	0.91657	1.28974	-1.47143	0.141176
chr7	140176061	140177116	F4	Olfr523	-1.89749	NA	ENSMUSG00000051051	1.05847	1.17814	-1.61058	0.107272
chr10	79639526	79645738	C1	Odf3l2	-1.89664	NA	ENSMUSG00000035963	2.45848	0.755319	-2.51104	0.0120375
chr6	139776430	139778320	G2	Gm37269	-1.89594	NA	ENSMUSG00000103951	0.721159	1.88976	-1.00327	0.315728
chr19	40037941	40073811	C3	Cyp2c54	-1.89563	0.336764	ENSMUSG00000067225	5.41602	1.04462	-1.81466	0.0695755
chr4	134003330	134018841	D3	Lin28a	-1.89464	0.00220879	ENSMUSG00000050966	223.928	0.475291	-3.98628	6.71184e-05
chr3	103694798	103695197	F2.2	Gm15986	-1.894	NA	ENSMUSG00000081910	0.281738	3.06116	-0.61872	0.536101
chr5	112649367	112652112	FALSE	Gm42864	-1.89294	NA	ENSMUSG00000105152	0.530401	1.60601	-1.17866	0.238533
chr3	108940053	108940445	F3	Gm9857	-1.89263	NA	ENSMUSG00000051638	1.65632	0.851579	-2.22249	0.0262501
NA	NA	NA	NA	NA	-1.89206	NA	NA	0.592779	1.3746	-1.37644	0.168685
chr12	90753208	90969768	D3	4930544I03Rik	-1.89147	NA	ENSMUSG00000097071	0.698199	1.1827	-1.59928	0.109757
chr15	63775968	63808759	D1	Gsdmc	-1.8913	NA	ENSMUSG00000079025	1.61674	0.971339	-1.94711	0.0515216
NA	NA	NA	NA	NA	-1.89115	NA	NA	0.542533	2.33616	-0.809514	0.418219
NA	NA	NA	NA	NA	-1.8908	NA	NA	1.50163	1.09206	-1.73141	0.0833784
chr7	31712665	31713978	B1	Scgb1b7	-1.89022	NA	ENSMUSG00000078759	0.29211	2.44242	-0.773915	0.438981
chr11	61130591	61131307	B2	Gm12269	-1.88916	NA	ENSMUSG00000080912	1.46413	1.29677	-1.45681	0.145168
chr11	109616320	109641789	E1	Gm11685	-1.88885	NA	ENSMUSG00000086733	0.393352	1.91721	-0.985208	0.324522
chr12	114523441	114523905	F2	Ighv10-3	-1.88767	0.167302	ENSMUSG00000095700	40.4019	0.817662	-2.30862	0.0209645
chr5	116243706	116254953	FALSE	Gm14507	-1.88767	NA	ENSMUSG00000086122	0.5859	2.30164	-0.82014	0.412137
chr12	114597889	114598326	F2	Ighv1-10	-1.88718	NA	ENSMUSG00000102502	0.683204	2.33794	-0.807196	0.419554
chr2	126552407	126588243	F1	Slc27a2	-1.88564	0.0370466	ENSMUSG00000027359	18.5856	0.619074	-3.0459	0.00231986
chrX	92002887	92003549	C2	Gm14784	-1.88466	NA	ENSMUSG00000084269	0.472746	1.8468	-1.0205	0.307493
chr5	87065927	87092555	E1	Ugt2b36	-1.88421	0.528317	ENSMUSG00000070704	5.44589	1.358	-1.38748	0.165295
NA	NA	NA	NA	NA	-1.88415	0.152316	NA	6.35294	0.796174	-2.3665	0.017957
chr13	75768068	75768197	C1	Gm23127	-1.88335	NA	ENSMUSG00000077449	1.84807	0.957301	-1.96735	0.0491423
chr2	22713511	22713871	A3	Gm13338	-1.88327	NA	ENSMUSG00000083453	0.290423	2.44373	-0.770656	0.440911
chr5	90460897	90476602	E1	Alb	-1.8814	0.226655	ENSMUSG00000029368	1304.99	0.890449	-2.11286	0.0346125
chr9	74852909	74855385	D	Gm28182	-1.88128	0.122308	ENSMUSG00000101596	16.3277	0.7552	-2.4911	0.0127348
chr19	5549137	5560575	A	Ovol1	-1.88017	0.00122382	ENSMUSG00000024922	119.808	0.453025	-4.15025	3.32117e-05
chr11	50940711	50943765	B1.3	4933414I15Rik	-1.88013	NA	ENSMUSG00000072983	1.18108	1.16554	-1.6131	0.106722
chr12	113654967	113655244	F1	Ighv5-8	-1.87941	NA	ENSMUSG00000090395	0.271802	3.06164	-0.613857	0.53931
chr12	113654964	113655424	F1	Ighv5-8	-1.87941	NA	ENSMUSG00000103262	0.271802	3.06164	-0.613857	0.53931
chr7	131966460	131994405	F3	Gpr26	-1.8789	0.323458	ENSMUSG00000040125	282.498	1.01788	-1.84588	0.064909
chr2	22622205	22693874	A3	Gad2	-1.8787	0.00327454	ENSMUSG00000026787	216.523	0.48507	-3.87305	0.000107483
chr12	86734383	86763795	D2	Lrrc74a	-1.87769	NA	ENSMUSG00000059114	1.25605	1.18658	-1.58244	0.113548
chr7	71351451	71391272	C	Gm29295	-1.87702	NA	ENSMUSG00000099558	2.82939	0.764416	-2.4555	0.014069
NA	NA	NA	NA	NA	-1.87397	NA	NA	1.21815	1.3799	-1.35805	0.174448
NA	NA	NA	NA	NA	-1.87256	NA	NA	0.81895	1.4606	-1.28205	0.199826
NA	NA	NA	NA	NA	-1.86948	NA	NA	0.480481	1.90767	-0.979979	0.327096
chr1	162983014	163066682	H2.1	Gm37273	-1.86656	NA	ENSMUSG00000103288	0.267686	3.06207	-0.609575	0.542143
chr4	62939912	62940570	B3	Gm11480	-1.86656	NA	ENSMUSG00000083635	0.276523	2.47663	-0.753668	0.451049
chr5	52079888	52082332	C1	Gm43174	-1.86596	NA	ENSMUSG00000106292	0.904239	1.73123	-1.07782	0.281113
NA	NA	NA	NA	NA	-1.86572	NA	NA	1.22585	1.13433	-1.64478	0.100015
chrY	1010543	1028847	A1	Eif2s3y	-1.86507	NA	ENSMUSG00000069049	1.88948	1.65933	-1.12399	0.261018
NA	NA	NA	NA	NA	-1.86497	0.00873375	NA	17.9766	0.52353	-3.5623	0.000367615
chr5	113357294	113357821	FALSE	Aym1	-1.86486	NA	ENSMUSG00000053873	0.475775	2.94236	-0.633796	0.526214
NA	NA	NA	NA	NA	-1.864	NA	NA	0.296321	3.06215	-0.608724	0.542707
chr6	133529189	133532762	G1	Gm5885	-1.86328	NA	ENSMUSG00000095412	0.512914	2.89355	-0.643941	0.519614
chr18	52615915	52639830	D1	Zfp474	-1.86269	NA	ENSMUSG00000046886	2.688	0.995491	-1.87112	0.0613279
chr7	109798676	109865679	E3	Scube2	-1.86108	0.000683326	ENSMUSG00000007279	243.259	0.432077	-4.3073	1.65259e-05
chr12	85718477	85718595	D2	n-R5s64	-1.86041	0.605735	ENSMUSG00000075973	82.666	1.51353	-1.22919	0.219001
chr12	85718503	85718563	D2	AC117240.1	-1.86041	0.605735	ENSMUSG00000106297	82.666	1.51353	-1.22919	0.219001
chr14	49226358	49245428	C1	1700011H14Rik	-1.85962	NA	ENSMUSG00000021850	2.27417	0.793806	-2.34267	0.0191465
chr17	36229469	36230026	B1	Gm18604	-1.85961	NA	ENSMUSG00000092612	0.48617	2.82156	-0.659073	0.509849
chr5	86005407	86005617	E1	Gm43564	-1.85906	NA	ENSMUSG00000106225	1.86354	0.838519	-2.21708	0.0266177
chr17	57032773	57041654	D	Slc25a41	-1.85739	0.0738143	ENSMUSG00000011486	4.82706	0.677946	-2.73974	0.00614881
chr5	143357338	143392152	G2	Grid2ip	-1.85643	2.47708e-07	ENSMUSG00000010825	67.8374	0.309721	-5.9939	2.04868e-09
chr2	18799245	18801818	A3	Carlr	-1.85605	0.349781	ENSMUSG00000097638	411.046	1.04088	-1.78315	0.0745612
chr17	28523257	28525347	A3.3	E230001N04Rik	-1.85571	0.0391212	ENSMUSG00000066170	286.419	0.613782	-3.0234	0.00249948
chr3	94071622	94072644	F2.1	Gm10697	-1.85494	NA	ENSMUSG00000095251	0.297422	2.42117	-0.766136	0.443595
chr8	107096025	107096106	D3	Mir7075	-1.85378	0.136186	ENSMUSG00000098671	9.27408	0.762952	-2.42974	0.0151096
chrY	897788	956786	A1	Kdm5d	-1.8535	0.194825	ENSMUSG00000056673	4.35508	0.839	-2.20918	0.0271622
chr6	56581203	56652487	B3	Gm8239	-1.85197	0.223957	ENSMUSG00000107494	5.45176	0.873391	-2.12044	0.033969
chr2	25676786	25681608	A3	Lcn6	-1.85196	NA	ENSMUSG00000045684	0.946055	1.16969	-1.58329	0.113355
chr7	141992179	141992241	F5	Mir3104	-1.85179	NA	ENSMUSG00000092652	1.25986	1.02973	-1.79833	0.072125
chr2	180894040	180894107	H4	Mir124a-3	-1.84988	NA	ENSMUSG00000065454	0.487271	2.27926	-0.811617	0.417012
chr7	9205546	9223653	A1	Vmn2r37	-1.84928	NA	ENSMUSG00000066828	0.966632	1.1339	-1.63091	0.10291
chr11	96870195	96871001	D	Gm11524	-1.84886	NA	ENSMUSG00000083651	0.945821	1.14562	-1.61385	0.10656
chr4	8166894	8167353	A1	Gm11799	-1.84867	NA	ENSMUSG00000079993	0.270206	2.48459	-0.744052	0.456845
chr15	10358532	10410153	A1	Agxt2	-1.8474	0.150569	ENSMUSG00000089678	4.37636	0.778819	-2.37205	0.0176898
NA	NA	NA	NA	NA	-1.84647	NA	NA	0.642064	1.84256	-1.00212	0.316286
chr15	82298984	82314558	E1	Wbp2nl	-1.84543	NA	ENSMUSG00000022455	3.25972	1.19264	-1.54734	0.12178
chrX	37035254	37037325	A3.3	Gm14542	-1.84456	NA	ENSMUSG00000081220	3.33938	0.641917	-2.87352	0.00405926
chr2	164235929	164238466	H3	Svs2	-1.84425	NA	ENSMUSG00000040132	0.632001	1.95055	-0.945501	0.344403
chr5	42963404	42964609	B3	Gm5554	-1.84258	NA	ENSMUSG00000106622	0.689255	2.32703	-0.791817	0.428468
chr2	32574797	32583782	B	Pip5kl1	-1.84214	0.259218	ENSMUSG00000046854	235.621	0.914732	-2.01386	0.0440244
chr16	41217745	41217836	B4	Gm26381	-1.84148	0.544775	ENSMUSG00000092636	56.3998	1.36118	-1.35286	0.176101
chr16	41217777	41217836	B4	AC124193.1	-1.84148	0.544775	ENSMUSG00000104844	56.3998	1.36118	-1.35286	0.176101
chr4	143551700	143573798	E1	BC080695	-1.84135	NA	ENSMUSG00000070618	0.798781	1.30324	-1.4129	0.157685
chr3	102685910	102686717	F2.2	Gm19202	-1.84116	NA	ENSMUSG00000104685	0.802164	1.44719	-1.27223	0.203292
chr7	44012168	44016968	B3	Klk1b26	-1.84065	NA	ENSMUSG00000053719	1.13587	1.74286	-1.05611	0.290919
chr12	84569762	84595457	D1	Vsx2	-1.83995	0.283251	ENSMUSG00000021239	7201.5	0.944609	-1.94784	0.0514336
chr11	121882333	121883863	E2	Gm12590	-1.83966	NA	ENSMUSG00000086684	0.448897	1.92339	-0.95647	0.338835
chr2	10499763	10499889	A1	Gm23571	-1.83802	NA	ENSMUSG00000096889	0.702199	2.26633	-0.811013	0.417358
chr1	20945711	20946914	A4	Gm28064	-1.83712	NA	ENSMUSG00000100929	0.506088	1.8802	-0.977084	0.328527
chr12	109715318	109715402	F1	Mir494	-1.83708	NA	ENSMUSG00000070141	0.65142	1.38295	-1.32838	0.184054
chrX	20842105	20842474	A1.3	Gm15028	-1.83685	NA	ENSMUSG00000082393	0.413255	1.9414	-0.946146	0.344074
chr10	100396287	100397072	D1	Gm4781	-1.83661	NA	ENSMUSG00000090987	0.400766	1.90182	-0.965714	0.334187
chr14	56026864	56030495	C3	Mcpt9	-1.83608	NA	ENSMUSG00000071361	1.63195	1.32755	-1.38306	0.166648
chr5	148711466	148718397	G3	Gm36186	-1.83574	NA	ENSMUSG00000106733	0.935502	1.48571	-1.2356	0.216606
chr8	93256236	93279747	C5	Ces1f	-1.83558	NA	ENSMUSG00000031725	3.3234	1.18345	-1.55104	0.120893
chr10	57782354	57782801	B4	Gm5777	-1.83512	NA	ENSMUSG00000093552	0.28242	1.99894	-0.918046	0.358595
chr13	49899119	49904597	A5	Gm8674	-1.83512	NA	ENSMUSG00000093976	0.28242	1.99894	-0.918046	0.358595
chr11	88294058	88295261	C	Ccdc182	-1.8347	0.0606861	ENSMUSG00000034031	5.49549	0.647969	-2.83145	0.00463369
chr11	54340369	54353479	B1.3	Gm12224	-1.83469	NA	ENSMUSG00000085888	1.65202	1.1325	-1.62004	0.105224
chr12	103980243	103989957	E	Serpina11	-1.83453	NA	ENSMUSG00000063232	2.23218	1.21857	-1.50548	0.132201
chr5	149903197	149911114	G3	Gm43451	-1.83423	NA	ENSMUSG00000107112	0.828697	1.13055	-1.62242	0.104714
chr11	50347628	50347889	B1.3	Gm12196	-1.83251	NA	ENSMUSG00000082545	0.392346	1.91715	-0.955851	0.339148
chr9	18443456	18446312	A2	Mbd3l2	-1.83189	NA	ENSMUSG00000047508	0.884392	1.61491	-1.13436	0.256645
chr12	104338486	104346144	E	Serpina3k	-1.83175	0.274272	ENSMUSG00000058207	71.9853	0.929043	-1.97166	0.0486488
chr15	82689134	82690499	E1	Cyp2d37-ps	-1.83115	0.267063	ENSMUSG00000075517	7.73154	0.91918	-1.99215	0.0463545
chr3	80202492	80205598	E3	Gm37892	-1.83005	NA	ENSMUSG00000103929	0.752483	1.22941	-1.48856	0.136602
chr7	44605803	44670843	B3	Myh14	-1.82933	0.00421307	ENSMUSG00000030739	346.97	0.482386	-3.79225	0.000149291
chr15	9273319	9315032	A1	Ugt3a1	-1.82931	NA	ENSMUSG00000072664	2.20089	1.22146	-1.49764	0.134226
chr5	146502399	146505183	G3	4930449I24Rik	-1.82871	NA	ENSMUSG00000079093	3.08456	1.10401	-1.65642	0.0976373
chr12	33928425	33929310	A3	Ferd3l	-1.82726	NA	ENSMUSG00000046518	0.559394	1.46344	-1.2486	0.21181
chr18	65872820	65886579	E1	Grp	-1.8265	0.152405	ENSMUSG00000024517	45.7631	0.772036	-2.36583	0.0179899
chr7	25614620	25615892	A3	Erich4	-1.8248	NA	ENSMUSG00000074261	0.652081	1.5755	-1.15824	0.246767
chr17	25366550	25368094	A3.3	Tpsb2	-1.82476	0.00105413	ENSMUSG00000033825	66.2979	0.435774	-4.18739	2.82175e-05
chr15	74742764	74746693	D3	2300005B03Rik	-1.8246	NA	ENSMUSG00000075605	1.2719	1.08536	-1.68111	0.0927423
chr12	108440530	108441270	F1	Gm15636	-1.82202	0.0231636	ENSMUSG00000082203	290.726	0.563815	-3.2316	0.00123101
chr4	127474848	127476840	D2.2	4930471C06Rik	-1.82093	NA	ENSMUSG00000086138	0.745574	1.67835	-1.08496	0.277941
chr2	163087034	163087855	H2	Gtsf1l	-1.8206	NA	ENSMUSG00000070708	2.89905	0.764302	-2.38204	0.0172169
chr11	100092193	100096241	D	Krt35	-1.82058	0.156758	ENSMUSG00000048013	10.3795	0.775769	-2.3468	0.0189352
chr17	26091734	26095508	A3.3	Nme4	-1.81814	0.14632	ENSMUSG00000024177	194.439	0.761036	-2.38903	0.0168928
NA	NA	NA	NA	NA	-1.81657	NA	NA	0.25168	2.46881	-0.735809	0.461847
chr15	72721321	72721387	D3	Gm28020	-1.81641	NA	ENSMUSG00000088364	1.64638	1.00332	-1.8104	0.0702338
chr9	75666652	75667339	D	Gm37871	-1.81585	NA	ENSMUSG00000102176	1.14777	1.33035	-1.36494	0.172273
chr3	105066844	105078806	F2.2	4930564D02Rik	-1.81537	NA	ENSMUSG00000051788	0.439304	2.33876	-0.77621	0.437625
chr7	6467318	6475138	A1	Olfr1346	-1.81537	NA	ENSMUSG00000054938	0.439304	2.33876	-0.77621	0.437625
chr10	85959340	86011895	C1	Bpifc	-1.81412	NA	ENSMUSG00000050108	0.9219	1.50347	-1.20662	0.227578
chr19	60241853	60243581	D3	Gm28351	-1.8131	NA	ENSMUSG00000099678	0.660608	1.92759	-0.940603	0.346908
chr4	32051738	32052914	A5	Gm11927	-1.81309	NA	ENSMUSG00000082398	2.78636	1.01731	-1.78223	0.074711
chr2	180836481	180848914	H4	Gm14344	-1.81258	0.0278607	ENSMUSG00000085428	9.94378	0.573956	-3.15805	0.00158828
chr7	81881251	81934473	D3	Hdgfrp3	-1.81199	0.230717	ENSMUSG00000025104	19429.4	0.863041	-2.09954	0.0357695
chr7	86320995	86322050	D3	Olfr308	-1.81125	NA	ENSMUSG00000054498	0.249677	3.06393	-0.591151	0.554419
chr7	104840257	104842603	E3	Usp17lb	-1.80869	NA	ENSMUSG00000062369	0.972525	1.15538	-1.56545	0.117477
chr5	67453479	67453770	C3.1	Gm20072	-1.80868	NA	ENSMUSG00000106925	0.417182	1.97171	-0.917313	0.358979
chr1	63917848	63935932	C2	Gm13754	-1.80842	NA	ENSMUSG00000082373	0.277205	1.9986	-0.904844	0.365548
chr13	23923800	23924164	A3.1	Snrp1c-ps2	-1.80842	NA	ENSMUSG00000082558	0.277205	1.9986	-0.904844	0.365548
chr5	148820767	148837798	G3	Gm15407	-1.80842	NA	ENSMUSG00000087647	0.277205	1.9986	-0.904844	0.365548
chr10	26078255	26079447	A4	Gm9767	-1.808	0.0513487	ENSMUSG00000039098	39.8874	0.62213	-2.90615	0.0036591
chr7	40876543	40885785	B3	Gm28307	-1.808	NA	ENSMUSG00000101643	0.932374	1.49122	-1.21243	0.225349
chr2	10503273	10503355	A1	Mir467a-10	-1.80675	NA	ENSMUSG00000096894	0.274417	2.45535	-0.735843	0.461827
chr7	107147226	107148329	E3	Olfr716	-1.80651	NA	ENSMUSG00000073896	0.251095	2.49018	-0.725453	0.468174
chr4	17852893	18119145	A3	Mmp16	-1.80598	0.350527	ENSMUSG00000028226	3853.9	1.01426	-1.78058	0.0749806
chr1	4363346	4364829	A1	Gm37483	-1.80569	NA	ENSMUSG00000104123	0.372129	1.91124	-0.944776	0.344773
chr1	84695839	84695915	C5	Mir5126	-1.80565	0.0612709	ENSMUSG00000093254	26.562	0.638718	-2.827	0.0046987
chr5	119625942	119634464	FALSE	Gm16063	-1.80536	NA	ENSMUSG00000085708	0.708919	1.43599	-1.25722	0.208674
chr14	122494613	122495251	E5	Gm9399	-1.80491	NA	ENSMUSG00000093669	0.369341	2.32	-0.777978	0.436582
NA	NA	NA	NA	NA	-1.80491	NA	NA	0.369341	2.32	-0.777978	0.436582
chr4	118933899	118934840	D2.1	Olfr1328	-1.80208	NA	ENSMUSG00000096368	0.275517	1.99976	-0.901149	0.367509
chr7	5146218	5147501	A1	Vmn1r55	-1.80194	0.336685	ENSMUSG00000074402	5.61601	0.992802	-1.815	0.069524
chr4	136647539	136835988	D3	Ephb2	-1.80144	0.0194244	ENSMUSG00000028664	703.307	0.546674	-3.29527	0.000983267
chr13	54736671	54749874	B1	Gprin1	-1.80124	0.481791	ENSMUSG00000069227	103067	1.21416	-1.48353	0.137934
chrX	167028902	167029436	F5	Gm8814	-1.80114	NA	ENSMUSG00000082360	1.17834	1.04904	-1.71694	0.0859904
chr4	47015669	47057306	B1	Anks6	-1.79988	0.000618254	ENSMUSG00000066191	801.991	0.415407	-4.33281	1.4722e-05
NA	NA	NA	NA	NA	-1.79957	NA	NA	0.370442	1.91086	-0.941757	0.346317
chr15	74851010	74856318	D3	Cyp11b2	-1.79936	NA	ENSMUSG00000022589	1.26204	1.38086	-1.30307	0.19255
chr5	146157802	146160539	G3	Gm5565	-1.7989	0.421755	ENSMUSG00000104752	219.251	1.11104	-1.61911	0.105424
NA	NA	NA	NA	NA	-1.7988	NA	NA	1.47354	1.1563	-1.55564	0.119793
chr17	8434423	8442496	A1	TRUE	-1.79781	NA	ENSMUSG00000062327	2.24015	0.80491	-2.23355	0.0255124
chr11	99779722	99780704	D	Krtap4-8	-1.79755	NA	ENSMUSG00000089724	0.639285	1.37604	-1.30632	0.191444
chr4	111988650	111988958	D1	Gm25844	-1.79743	NA	ENSMUSG00000084536	0.883145	1.11698	-1.60918	0.107576
chr5	124817801	124818312	FALSE	Gm43777	-1.79729	0.543328	ENSMUSG00000105583	117.883	1.32523	-1.35621	0.175031
chr12	113397229	113397585	F1	Gm5190	-1.79545	NA	ENSMUSG00000102832	0.256988	2.49325	-0.720125	0.471448
chr6	122176015	122248563	F1	Mug-ps1	-1.79505	0.028095	ENSMUSG00000101397	27.4904	0.568879	-3.15542	0.00160267
chr11	50976730	50980064	B1.3	Gm12661	-1.7948	NA	ENSMUSG00000082074	1.15867	1.72766	-1.03886	0.298869
chr4	128133523	128166967	D2.2	Csmd2os	-1.7946	NA	ENSMUSG00000087459	0.480075	2.26822	-0.791191	0.428833
chr14	26562279	26563076	A3	Gm18215	-1.7926	NA	ENSMUSG00000107452	1.24579	1.29573	-1.38347	0.166521
chr18	36960440	37187657	B2	Pcdha5	-1.79216	0.0202288	ENSMUSG00000103092	10.6699	0.546361	-3.28017	0.00103743
chr1	165734600	165735661	H2.3	Gm34767	-1.79155	NA	ENSMUSG00000103242	1.02481	1.37692	-1.30113	0.193214
chr8	85171322	85173622	C3	Cks1brt	-1.79094	NA	ENSMUSG00000062687	3.14827	0.757888	-2.36307	0.0181243
chr1	149841530	149841661	G1	n-R5s219	-1.79074	NA	ENSMUSG00000077516	0.935926	1.085	-1.65044	0.0988522
chr9	22015005	22052023	A3	Elavl3	-1.79025	0.00337983	ENSMUSG00000003410	226.89	0.463515	-3.86233	0.000112312
chr4	132218439	132218528	D2.3	Gm22033	-1.78991	NA	ENSMUSG00000080597	0.2692	3.06467	-0.584046	0.55919
chr5	76331238	76341885	C3.3	4930432L08Rik	-1.78967	NA	ENSMUSG00000087037	0.364125	2.95515	-0.605611	0.544773
chr9	100173001	100174146	E3.3	4930540E01Rik	-1.78957	NA	ENSMUSG00000103407	0.713035	1.49859	-1.19417	0.232411
NA	NA	NA	NA	NA	-1.78912	NA	NA	2.90357	0.858864	-2.08312	0.0372404
chrX	102013049	102013152	D	Gm27843	-1.78884	NA	ENSMUSG00000098968	1.80366	1.11491	-1.60446	0.108612
chr8	4677539	4678365	A1.1	Gm7461	-1.78854	0.0644521	ENSMUSG00000048484	20.8172	0.638095	-2.80293	0.00506402
chr3	123526166	123690853	G1	Ndst3	-1.78832	0.00201174	ENSMUSG00000027977	58.8508	0.445821	-4.01129	6.03879e-05
chr8	83352556	83353033	C2	Gm15660	-1.78746	NA	ENSMUSG00000082136	0.384343	1.9148	-0.933496	0.350564
chr3	87987531	88000230	F1	Bcan	-1.78738	0.0489589	ENSMUSG00000004892	57.9723	0.611324	-2.92378	0.00345807
chr7	119140747	119184603	F2	Gpr139	-1.7872	NA	ENSMUSG00000066197	1.15175	1.20777	-1.47976	0.138938
chr9	57676937	57683655	B	Cyp1a2	-1.78696	0.047152	ENSMUSG00000032310	12.3843	0.607734	-2.94037	0.00327821
chr17	5817472	5817955	A1	Gm26595	-1.78613	NA	ENSMUSG00000097186	0.2542	2.49856	-0.714866	0.474692
chr11	69240599	69240703	B3	Gm23194	-1.78555	NA	ENSMUSG00000089438	1.32638	1.96942	-0.906639	0.364598
chr8	28646717	29219338	A2	Unc5d	-1.78537	0.208474	ENSMUSG00000063626	17.4669	0.823993	-2.16673	0.0302557
chr15	98492402	98498406	F1	Olfr279	-1.78498	NA	ENSMUSG00000054036	2.03272	0.996622	-1.79103	0.0732889
chr9	107351276	107353986	F1	4930429P21Rik	-1.78467	NA	ENSMUSG00000102144	1.33543	1.161	-1.53719	0.124248
chr12	33394854	33401269	A3	Efcab10	-1.78461	NA	ENSMUSG00000020562	1.00868	1.40073	-1.27405	0.202645
chr11	89136505	89136766	C	Gm24734	-1.78356	NA	ENSMUSG00000089485	0.253613	2.50116	-0.713093	0.475788
chr11	61301631	61342860	B2	Slc47a2	-1.78316	NA	ENSMUSG00000069855	3.18555	0.673564	-2.64735	0.00811243
chr4	124326308	124332508	D2.2	4933435F18Rik	-1.78309	NA	ENSMUSG00000086978	1.78468	1.06965	-1.66699	0.0955171
chr10	40883475	40938570	B1	Wasf1	-1.78209	0.000272139	ENSMUSG00000019831	856.086	0.392601	-4.53919	5.64716e-06
chrX	6979652	7041619	A1.1	Ccnb3	-1.78206	NA	ENSMUSG00000051592	0.252512	3.06495	-0.581431	0.56095
chr6	28442334	28449353	A3.3	Pax4	-1.7819	NA	ENSMUSG00000029706	1.09572	1.40142	-1.2715	0.20355
chr6	52223100	52231089	B3	Hoxa9	-1.78188	0.00372982	ENSMUSG00000038227	117.747	0.464937	-3.83253	0.000126834
chr3	73066316	73594830	E3	Gm20754	-1.78155	NA	ENSMUSG00000103428	0.492189	1.62185	-1.09847	0.271999
chr5	145773983	145805874	G2	Cyp3a44	-1.7812	0.464884	ENSMUSG00000054417	9.46951	1.17163	-1.52027	0.128442
chr2	35491213	35491519	B	Gm13445	-1.781	NA	ENSMUSG00000081421	1.00551	1.3787	-1.29179	0.19643
chr1	170935771	170936065	H3	Gm37030	-1.77996	NA	ENSMUSG00000104386	0.455558	2.37126	-0.750639	0.45287
chr10	39920382	39926923	B1	2010001E11Rik	-1.77981	0.229899	ENSMUSG00000039339	4.19921	0.846431	-2.10273	0.0354898
chr5	131957592	131958565	G2	Gm42438	-1.77889	NA	ENSMUSG00000106356	0.93205	1.30951	-1.35844	0.174324
chr5	14596864	14599766	A1	Gm42447	-1.77709	NA	ENSMUSG00000105485	0.697206	1.6593	-1.07099	0.284174
chr3	83766321	83774316	E3	Sfrp2	-1.77637	2.33847e-06	ENSMUSG00000027996	87.5124	0.318607	-5.57542	2.46937e-08
NA	NA	NA	NA	NA	-1.77565	0.000749918	NA	79.3926	0.414758	-4.28117	1.85909e-05
chrX	8271133	8280179	A1.1	Slc38a5	-1.77437	0.229773	ENSMUSG00000031170	8.52192	0.843714	-2.10304	0.035462
chr5	113226909	113239263	FALSE	Tmem211	-1.77414	NA	ENSMUSG00000066964	0.951358	1.14656	-1.54736	0.121776
chr10	117594353	117595882	D2	Kifc5c-ps	-1.77274	0.189907	ENSMUSG00000043800	6.2945	0.795704	-2.2279	0.0258875
chr15	101115755	101120022	F1	Ankrd33	-1.77179	NA	ENSMUSG00000047034	2.28409	0.912903	-1.94083	0.0522789
chr2	118483313	118484177	E5	Gm13983	-1.77085	NA	ENSMUSG00000084028	0.866696	1.24533	-1.42199	0.155031
chr1	17947041	17948439	A3	Gm7690	-1.7708	NA	ENSMUSG00000100554	0.248983	3.06534	-0.577685	0.563477
chr12	109641022	109641094	F1	Gm24899	-1.77058	NA	ENSMUSG00000089517	1.2208	1.04535	-1.69377	0.0903082
chr5	94434357	94436925	E3	BC080696	-1.77052	NA	ENSMUSG00000107315	0.426993	1.65648	-1.06885	0.285138
chr4	109976738	109977813	C7	Dmrta2os	-1.77044	0.0548147	ENSMUSG00000085256	5.02596	0.615284	-2.87743	0.0040093
chr15	25227517	25228031	B1	Gm38341	-1.76957	NA	ENSMUSG00000103315	0.779119	1.62408	-1.08959	0.275896
chr14	54916543	54926788	C2	Efs	-1.76889	0.408345	ENSMUSG00000022203	9597.14	1.0731	-1.6484	0.0992715
chr8	105048599	105058414	D3	Ces3a	-1.76885	0.157992	ENSMUSG00000069922	14.3946	0.755051	-2.34269	0.0191452
chrX	13238327	13239553	A1.1	Gm16481	-1.76818	NA	ENSMUSG00000082090	0.242576	3.06544	-0.576813	0.564066
chr6	70405701	70405934	C1	Gm42667	-1.76818	NA	ENSMUSG00000106428	0.242576	3.06544	-0.576813	0.564066
chr7	8954489	8969976	A1	Vmn2r-ps42	-1.76754	0.12892	ENSMUSG00000092611	4.14994	0.718339	-2.46059	0.0138707
chr3	54156035	54318471	C	Trpc4	-1.76743	0.0253401	ENSMUSG00000027748	6.5559	0.553234	-3.19472	0.00139967
chr4	107765080	107770601	C7	Gm12907	-1.76539	NA	ENSMUSG00000087195	1.46927	1.18924	-1.48447	0.137684
chr13	62624194	62624301	B3	Gm24020	-1.76519	NA	ENSMUSG00000095020	0.267514	2.00176	-0.881818	0.377875
chr5	146167976	146170721	G3	Gm6309	-1.76486	0.4781	ENSMUSG00000096798	60.4255	1.18335	-1.49141	0.135853
chr6	68755038	68755593	C1	Igkv4-92	-1.76483	NA	ENSMUSG00000076531	0.426736	2.31915	-0.760983	0.446667
chr16	17913107	17915059	A3	Gsc2	-1.7644	0.289345	ENSMUSG00000022738	100.835	0.913664	-1.93113	0.0534674
chr3	93017810	93019060	F1	Lce1m	-1.76433	NA	ENSMUSG00000027912	0.425723	2.37975	-0.74139	0.458457
chr6	30169446	30169551	A3.3	Mir96	-1.76422	NA	ENSMUSG00000065586	0.39857	2.35348	-0.749624	0.453481
chr8	93099015	93131283	C5	Ces1c	-1.76265	0.171468	ENSMUSG00000057400	53.1227	0.768895	-2.29245	0.0218798
chr2	24545492	24566697	A3	Gm13417	-1.76178	NA	ENSMUSG00000085330	1.19328	1.09868	-1.60354	0.108815
chr6	17206823	17385604	A2	Gm15581	-1.76134	NA	ENSMUSG00000085264	0.583713	2.26196	-0.778676	0.43617
chrX	89059376	89060541	C1	Gm14791	-1.76069	NA	ENSMUSG00000082311	0.504112	1.62911	-1.08077	0.279801
chr15	82069997	82126811	E1	Mei1	-1.76064	0.0411235	ENSMUSG00000068117	45.5304	0.586136	-3.00381	0.00266626
chr3	38426552	38443874	B	Gm43536	-1.7605	NA	ENSMUSG00000105516	0.965091	1.09451	-1.60849	0.107729
chr5	108692382	108706924	FALSE	Fgfrl1	-1.76023	0.177042	ENSMUSG00000008090	3098.9	0.77461	-2.27241	0.0230618
chr13	60781893	60786364	B2	BC051665	-1.75966	NA	ENSMUSG00000042243	0.507599	1.87641	-0.937784	0.348356
chr17	24727820	24736143	A3.3	Rpl3l	-1.7595	0.136186	ENSMUSG00000002500	24.7083	0.724052	-2.43007	0.0150958
chr1	159378404	159378909	H1	Gm31256	-1.75889	NA	ENSMUSG00000103289	0.709543	1.42314	-1.23592	0.216488
chr1	180893108	180899103	H4	Lefty2	-1.75877	0.00267133	ENSMUSG00000066652	2563.54	0.447421	-3.93091	8.46257e-05
chrX	123029202	123029669	E3	Gm17521	-1.75731	NA	ENSMUSG00000094864	0.997985	1.43518	-1.22445	0.220782
chr16	3535485	3535611	A1	Gm22598	-1.75677	NA	ENSMUSG00000088225	1.56776	0.989479	-1.77545	0.0758236
chr3	130757461	130757758	G3	Gm43524	-1.75671	NA	ENSMUSG00000106260	0.752382	1.28662	-1.36537	0.172136
chr11	116504536	116504838	E2	Rpl36-ps1	-1.75644	NA	ENSMUSG00000081318	1.11813	1.16166	-1.51201	0.130531
chr1	57200645	57214993	C1.3	BC055402	-1.7562	NA	ENSMUSG00000101429	1.97456	1.14892	-1.52857	0.126372
chr16	10790505	10790914	A1	Prm3	-1.75416	0.191042	ENSMUSG00000050058	21.138	0.788736	-2.22401	0.0261478
chr4	42170845	42171337	A5	1700045I11Rik	-1.75359	NA	ENSMUSG00000104526	1.14415	1.26039	-1.39131	0.164131
chr5	145558664	145584730	G2	Cyp3a41b	-1.75299	0.333349	ENSMUSG00000075552	40.2991	0.961276	-1.82361	0.0682109
chr1	121224276	121227526	E2.3	Gm29359	-1.75274	NA	ENSMUSG00000101700	0.954903	1.31154	-1.33639	0.181421
chr3	67892220	68056593	E1	Iqcj	-1.75032	NA	ENSMUSG00000051777	0.450033	1.92844	-0.907638	0.36407
chr10	41610007	41612837	B2	Gm29095	-1.7503	NA	ENSMUSG00000101176	1.21511	1.03766	-1.68677	0.091647
NA	NA	NA	NA	NA	-1.75007	NA	NA	1.42672	1.09685	-1.59554	0.110591
chr14	118012792	118052246	E4	Dct	-1.74853	NA	ENSMUSG00000022129	1.55537	1.13267	-1.54373	0.122655
chr11	98836785	98853697	D	Rapgefl1	-1.74797	0.00211522	ENSMUSG00000038020	919.301	0.437274	-3.99742	6.4038e-05
chr3	42163865	42167638	B	Gm37846	-1.74793	NA	ENSMUSG00000102610	0.417874	1.656	-1.05551	0.291191
chr15	37492756	37493228	B3.1	Gm3267	-1.74763	NA	ENSMUSG00000084382	0.477868	1.61986	-1.07887	0.280644
chr1	178363401	178363521	H4	Gm27458	-1.74695	NA	ENSMUSG00000099303	0.728703	1.63429	-1.06893	0.2851
chr9	121914356	121916305	F4	Cyp8b1	-1.74448	0.0757735	ENSMUSG00000050445	7.23636	0.639724	-2.72692	0.00639279
chr11	70054085	70057894	B3	Asgr1	-1.74429	2.75757e-06	ENSMUSG00000020884	86.2333	0.314716	-5.54242	2.98319e-08
NA	NA	NA	NA	NA	-1.74358	NA	NA	1.13606	1.69358	-1.02952	0.303235
chr4	33062999	33095865	A5	Gabrr2	-1.74324	0.38384	ENSMUSG00000023267	353.172	1.02378	-1.70274	0.0886162
chr4	43905078	43905154	B1	Gm27265	-1.74261	NA	ENSMUSG00000099252	0.408463	2.35648	-0.739497	0.459605
chr14	31836884	31837181	B	Gm22876	-1.74189	NA	ENSMUSG00000093191	0.583862	1.41756	-1.2288	0.219147
chr17	36397444	36398517	B1	Stk-ps1	-1.74085	NA	ENSMUSG00000092555	0.357224	2.31914	-0.750645	0.452866
chr13	93625382	93628633	C3	Gm15622	-1.74011	0.116541	ENSMUSG00000085834	8.49507	0.691519	-2.51636	0.0118574
chr1	180935022	180938400	H4	Lefty1	-1.74009	0.00321344	ENSMUSG00000038793	2559.77	0.448528	-3.87956	0.000104647
chr5	86916638	86926530	E1	Ugt2b1	-1.73981	0.525253	ENSMUSG00000035836	3.80721	1.24875	-1.39325	0.163545
chr7	48444113	48456342	B4	Mrgprb1	-1.73945	0.0775641	ENSMUSG00000070547	5.16752	0.640281	-2.71669	0.00659375
chrX	95629832	95630366	C3	Gm9043	-1.73944	NA	ENSMUSG00000083556	0.368747	1.61716	-1.07561	0.282102
chr5	21889780	21890064	A3	Gm16111	-1.73941	NA	ENSMUSG00000090008	0.514011	1.6213	-1.07285	0.283337
chr5	87554645	87569027	E1	Sult1d1	-1.73935	NA	ENSMUSG00000029273	2.28435	0.977367	-1.77963	0.0751366
chr6	128208119	128211644	F3	Gm19065	-1.73918	NA	ENSMUSG00000107873	0.940721	1.47933	-1.17565	0.239734
chr7	42705469	42727017	B3	Gm17067	-1.73897	NA	ENSMUSG00000091594	2.88513	0.82345	-2.11181	0.0347025
chr2	172248492	172251114	H3	Mc3r	-1.73863	NA	ENSMUSG00000038537	2.79446	1.06417	-1.63379	0.102303
chrX	114857887	114858093	E1	Gm14897	-1.73819	NA	ENSMUSG00000081160	0.24098	2.52549	-0.68826	0.491289
chr6	121732932	121789084	F1	Gm7298	-1.73702	NA	ENSMUSG00000108022	3.41062	0.973534	-1.78424	0.0743846
chr13	41182495	41220405	A3.3	Elovl2	-1.73631	0.0167533	ENSMUSG00000021364	15.3903	0.518784	-3.34688	0.000817263
chr4	137453284	137455461	D3	1700013G24Rik	-1.73573	NA	ENSMUSG00000041399	1.31454	1.29816	-1.33707	0.181201
chr5	99509944	99510682	E4	Gm16227	-1.73509	NA	ENSMUSG00000090006	2.22742	0.879414	-1.97301	0.0484944
chr19	45150680	45156943	C3	Tlx1	-1.73508	0.310811	ENSMUSG00000025215	101.095	0.923662	-1.87848	0.0603149
chr7	98543320	98562990	E1	A630091E08Rik	-1.73453	NA	ENSMUSG00000055446	0.541164	1.60393	-1.08143	0.279507
chr3	101260917	101261476	F2.2	Gm12490	-1.73329	NA	ENSMUSG00000081569	0.599364	1.25708	-1.37882	0.16795
chr7	4825552	4844696	A1	Shisa7	-1.73311	0.0336762	ENSMUSG00000053550	294.741	0.561729	-3.08532	0.00203333
chr14	66027329	66077733	D1	Adam2	-1.73275	NA	ENSMUSG00000022039	1.97909	1.10529	-1.56769	0.116954
chr17	24753003	24758683	A3.3	Hs3st6	-1.73274	0.253072	ENSMUSG00000039628	25.4197	0.851357	-2.03527	0.0418237
chrX	38210441	38210520	A3.3	Mir3110	-1.73009	NA	ENSMUSG00000092794	1.12188	1.11692	-1.54898	0.121385
chr4	155847402	155859303	E2	Dvl1	-1.72969	0.063976	ENSMUSG00000029071	4812.29	0.616306	-2.80654	0.00500772
chr2	103338601	103372764	E2	A930006I01Rik	-1.72888	NA	ENSMUSG00000087278	0.688317	1.3986	-1.23615	0.216404
chr15	89390174	89410503	E3	Syce3	-1.72885	0.297346	ENSMUSG00000078938	3.43251	0.904553	-1.91128	0.0559692
chr13	56542460	56548538	B1	Lect2	-1.72873	NA	ENSMUSG00000021539	2.57401	0.908725	-1.90237	0.0571223
chr16	23429133	23433960	B1	Rtp1	-1.72823	NA	ENSMUSG00000033383	0.867377	1.31392	-1.31532	0.188401
chr4	46273819	46274840	B1	Gm12445	-1.72775	NA	ENSMUSG00000081483	0.240395	2.51088	-0.688109	0.491384
chr7	41183751	41187090	B3	Gm28667	-1.72775	NA	ENSMUSG00000099657	0.240395	2.51088	-0.688109	0.491384
chr11	102958300	102964387	E1	2410004I01Rik	-1.72734	NA	ENSMUSG00000085338	0.714494	1.45919	-1.18377	0.236505
chr4	49535995	49549546	B1	Aldob	-1.72724	0.307102	ENSMUSG00000028307	50.4389	0.915033	-1.88763	0.0590755
chr1	118176542	118202307	E2.3	Gm29106	-1.7268	NA	ENSMUSG00000102030	2.86808	0.695063	-2.48438	0.0129779
chr3	93936633	93943543	F2.1	Gm9117	-1.72654	NA	ENSMUSG00000095822	0.749746	1.45599	-1.18582	0.235692
chr12	88027004	88027438	D2	Gm2056	-1.72513	NA	ENSMUSG00000095717	0.544655	1.58184	-1.09058	0.275456
chr7	102614007	102614987	E3	Olfr553	-1.72506	NA	ENSMUSG00000073972	2.22521	1.41459	-1.21948	0.222663
chr5	101658139	101664996	E4	Nkx6-1	-1.7247	0.219187	ENSMUSG00000035187	129.872	0.808004	-2.13452	0.0328004
chr1	71888112	71891204	C3	Gm8883	-1.72302	NA	ENSMUSG00000099707	1.55743	1.25186	-1.37637	0.168708
chrX	13927287	13929511	A1.1	Gm5381	-1.72237	NA	ENSMUSG00000082736	0.526058	1.60919	-1.07034	0.284467
chr9	119102478	119148246	F3	Dlec1	-1.72184	7.50179e-05	ENSMUSG00000038060	452.978	0.355729	-4.84032	1.29628e-06
chr18	20665250	20674324	A2	Ttr	-1.72105	0.319572	ENSMUSG00000061808	60.3961	0.927836	-1.8549	0.06361
chr5	149439660	149470979	G3	Tex26	-1.72057	0.121577	ENSMUSG00000029660	3.5756	0.689825	-2.49421	0.0126236
chr10	57478381	57486353	B4	4930467K11Rik	-1.72025	0.0199052	ENSMUSG00000097370	6.41981	0.523517	-3.28594	0.00101642
chr1	4938576	4940710	A1	Gm37079	-1.72017	NA	ENSMUSG00000102653	0.705677	1.43	-1.20291	0.22901
chr19	25671134	25672253	C1	2610016A17Rik	-1.71968	NA	ENSMUSG00000101089	2.07555	1.14638	-1.50009	0.13359
chr6	70642405	70642979	C1	Igkv3-6	-1.71963	NA	ENSMUSG00000106667	1.97002	1.42128	-1.20992	0.226311
chr14	100219486	100219789	E2.3	Gm16260	-1.71947	NA	ENSMUSG00000084991	0.666481	1.62922	-1.0554	0.291243
chr1	91404879	91406029	D	1700020N18Rik	-1.71932	NA	ENSMUSG00000100253	0.975984	1.1275	-1.5249	0.127283
chr1	180473355	180477087	H4	Gm37984	-1.71911	0.410162	ENSMUSG00000104210	6.49565	1.0456	-1.64414	0.100148
chr7	13796246	13837409	A1	Sult2a1	-1.71798	0.39228	ENSMUSG00000078798	4.32402	1.01911	-1.68576	0.0918418
chr14	50736219	50744319	C1	Olfr749	-1.71735	NA	ENSMUSG00000059069	0.450542	2.33319	-0.736052	0.461699
chr2	38939343	38939929	B	Gm13473	-1.71724	NA	ENSMUSG00000083776	0.445652	1.62975	-1.05368	0.292027
chr19	24898965	24901309	B	Foxd4	-1.71661	0.333903	ENSMUSG00000051490	200.741	0.942214	-1.82189	0.0684711
chr7	34639014	34656732	B2	Kctd15	-1.71656	0.0304045	ENSMUSG00000030499	223.938	0.549432	-3.12423	0.00178269
chr6	122006761	122085965	F1	Mug2	-1.71641	0.109243	ENSMUSG00000030131	53.0558	0.672628	-2.55179	0.010717
chr8	78213297	78394326	C1	Ttc29	-1.71635	NA	ENSMUSG00000037101	2.14101	1.2167	-1.41066	0.158345
chr6	30379101	30379214	A3.3	n-R5s161	-1.7159	0.223954	ENSMUSG00000065662	8.55752	0.809179	-2.12054	0.0339603
chr5	72576806	72581254	C3.2	Zar1	-1.7157	0.135315	ENSMUSG00000063935	15.2971	0.704996	-2.43363	0.0149484
chrX	72992079	72992144	A7.3	Mir2137	-1.71542	NA	ENSMUSG00000089357	0.660642	1.91008	-0.898089	0.369138
chrX	73673150	73682502	A7.3	Slc6a8	-1.71506	0.169867	ENSMUSG00000019558	14699.2	0.745829	-2.29953	0.0214748
chr2	9883041	9889540	A1	9230102O04Rik	-1.71505	0.201071	ENSMUSG00000079602	32.3178	0.783083	-2.19012	0.0285154
chr8	12278819	12280657	A1.1	A230072I06Rik	-1.7141	NA	ENSMUSG00000074473	0.58803	1.28977	-1.329	0.183847
chr4	138395198	138397714	D3	AB041806	-1.71388	0.000743894	ENSMUSG00000046109	49.9963	0.40003	-4.28438	1.8325e-05
chr2	6132869	6140568	A1	Gm10857	-1.71378	NA	ENSMUSG00000102887	2.09976	0.83848	-2.04392	0.0409618
chr12	114945950	114946383	F2	Ighv1-43	-1.71327	NA	ENSMUSG00000095859	1.74268	1.10627	-1.5487	0.121454
chr11	101419187	101419253	D	Mir6929	-1.71275	NA	ENSMUSG00000098600	0.879831	1.24044	-1.38076	0.167353
chr13	23806993	23825180	A3.1	Slc17a2	-1.71273	0.333903	ENSMUSG00000036110	3.99163	0.939835	-1.82237	0.0683987
NA	NA	NA	NA	NA	-1.71112	NA	NA	1.75254	0.946964	-1.80696	0.0707693
NA	NA	NA	NA	NA	-1.71072	NA	NA	0.95869	1.13202	-1.51121	0.130734
chr13	114227111	114237432	D2.2	Gm37907	-1.71014	NA	ENSMUSG00000104314	0.506158	1.89645	-0.901762	0.367183
chr18	80294546	80364254	E3	Kcng2	-1.70982	0.19899	ENSMUSG00000059852	212.365	0.778295	-2.19688	0.0280294
chr5	112384354	112394866	FALSE	Asphd2	-1.70955	8.3249e-06	ENSMUSG00000029348	60.1352	0.32126	-5.3214	1.0297e-07
chr7	108845064	108846008	E3	Olfr516	-1.70916	NA	ENSMUSG00000062434	0.228772	3.06756	-0.557173	0.577409
chr6	34533553	34541387	B1	Gm13860	-1.70834	NA	ENSMUSG00000085187	0.234078	2.53528	-0.673828	0.500421
chr7	29906509	29906567	B1	Mir7668	-1.70834	NA	ENSMUSG00000098873	0.234078	2.53528	-0.673828	0.500421
chr6	136695005	136695283	G1	Gm4714	-1.70823	NA	ENSMUSG00000107850	0.421169	2.36378	-0.722669	0.469883
chr5	87324972	87337195	E1	Ugt2a3	-1.70799	NA	ENSMUSG00000035780	2.6782	1.20993	-1.41164	0.158055
chr5	42067960	42216798	B3	Gm16223	-1.70773	NA	ENSMUSG00000067285	0.602219	1.64238	-1.03979	0.298438
chr5	146182441	146185304	G3	1700001J03Rik	-1.70744	0.34656	ENSMUSG00000095040	225.951	0.953221	-1.79123	0.0732557
chr10	3934769	3934877	A1	Gm23023	-1.70744	NA	ENSMUSG00000089392	0.806371	1.24357	-1.37301	0.169748
chr2	181147653	181157014	H4	Eef1a2	-1.70703	0.112937	ENSMUSG00000016349	16.2448	0.674165	-2.53207	0.0113392
chr2	172036233	172043466	H3	Cbln4	-1.70686	0.0749432	ENSMUSG00000067578	100.599	0.624732	-2.73215	0.00629231
chr4	20007938	20030785	A3	Ttpa	-1.70682	0.0863019	ENSMUSG00000073988	10.6387	0.640114	-2.66643	0.00766622
chr7	109076136	109076242	E3	Gm25450	-1.70447	NA	ENSMUSG00000094199	0.489207	1.62169	-1.05105	0.293237
chr2	167777467	167782569	H3	Gm14321	-1.70404	0.0703263	ENSMUSG00000084797	281.368	0.616614	-2.76355	0.00571771
chr5	131880269	131883768	G2	4930563F08Rik	-1.7033	NA	ENSMUSG00000105773	0.970066	1.30502	-1.30519	0.191828
chr1	4909576	5070285	A1	Rgs20	-1.70145	0.0571336	ENSMUSG00000002459	39.3926	0.595135	-2.85893	0.00425078
chr3	30644507	30672431	A3	Lrriq4	-1.7012	NA	ENSMUSG00000027703	1.25179	1.32253	-1.28633	0.198329
chr2	58267453	58357895	C1.1	Acvr1c	-1.69933	0.282282	ENSMUSG00000026834	15.2637	0.870936	-1.95115	0.0510389
chr7	9445136	9451256	A1	Gm3611	-1.69912	NA	ENSMUSG00000092520	0.848549	1.44232	-1.17804	0.238779
chr2	10478798	10478880	A1	Mir467a-2	-1.69864	NA	ENSMUSG00000096027	0.23129	2.54256	-0.668082	0.504081
chr5	34096704	34097034	B2	Gm43459	-1.69793	NA	ENSMUSG00000106771	0.621278	1.85103	-0.91729	0.358991
chr13	62864753	62888282	B3	Fbp1	-1.69742	0.125887	ENSMUSG00000069805	14.4336	0.686324	-2.4732	0.0133909
chr4	129762311	129762436	D2.2	Gm28017	-1.69721	NA	ENSMUSG00000099322	1.2837	1.7864	-0.950075	0.342074
chr2	74683446	74694194	C3	Gm28309	-1.69652	NA	ENSMUSG00000099521	0.591699	1.28422	-1.32105	0.186485
chr2	83812636	83883486	D	Fam171b	-1.69608	0.000213785	ENSMUSG00000048388	99.0495	0.368953	-4.597	4.28612e-06
chr7	122670492	122769393	F2	Cacng3	-1.6949	0.448286	ENSMUSG00000066189	27.8448	1.08606	-1.56059	0.118619
chr5	113324186	113325480	FALSE	Gm43353	-1.69416	NA	ENSMUSG00000105174	1.95639	0.955277	-1.77348	0.0761494
chr11	57011387	57330244	B1.3	Gria1	-1.69405	0.0567484	ENSMUSG00000020524	5.55973	0.592005	-2.86155	0.00421569
chr12	103646630	103657212	E	Serpina6	-1.69347	0.167302	ENSMUSG00000060807	9.46766	0.733384	-2.30911	0.0209374
chr15	43866695	43870029	B3.2	Tmem74	-1.69327	NA	ENSMUSG00000054409	0.692066	1.43718	-1.17818	0.238724
chr9	40894849	40964118	A5.1	4931429I11Rik	-1.69313	NA	ENSMUSG00000032023	3.33541	0.737631	-2.29536	0.0217124
chr5	20260623	20260962	A3	Gm43680	-1.693	NA	ENSMUSG00000106559	0.380912	1.59584	-1.06089	0.288741
chr1	192833118	192835214	H6	A730013G03Rik	-1.69281	0.138168	ENSMUSG00000047384	16.7743	0.699046	-2.4216	0.0154523
chrX	93988318	93988819	C3	Gm15165	-1.69257	NA	ENSMUSG00000080995	0.560168	1.92766	-0.878045	0.379919
chr11	104250902	104259361	E1	Gm11659	-1.6916	NA	ENSMUSG00000085134	0.806385	1.26435	-1.33792	0.180924
chr10	127884028	127888817	D3	Rdh7	-1.69124	0.205894	ENSMUSG00000040134	11.9038	0.777625	-2.17488	0.0296389
chr3	102818499	102936100	F2.2	Sycp1	-1.69123	NA	ENSMUSG00000027855	2.64463	0.830794	-2.03568	0.0417821
chr15	81586133	81586186	E1	Gm23880	-1.69022	0.0567742	ENSMUSG00000080527	314.933	0.590728	-2.86125	0.0042197
chr2	6132208	6133956	A1	Gm13384	-1.68986	NA	ENSMUSG00000082332	0.703436	1.27357	-1.32687	0.184553
chr5	117294029	117294406	FALSE	Gm3786	-1.68974	NA	ENSMUSG00000106829	1.45682	1.26158	-1.33939	0.180445
chr7	42605156	42605265	B3	Gm24938	-1.68967	NA	ENSMUSG00000076180	1.81749	0.835672	-2.02193	0.0431831
chr5	143390730	143403748	G2	Gm20635	-1.68898	0.000325555	ENSMUSG00000093720	24.4614	0.376059	-4.49127	7.0799e-06
chr3	83773853	83789956	E3	Gm26771	-1.68838	0.00142708	ENSMUSG00000097250	18.8488	0.410954	-4.10844	3.98342e-05
chr1	93808570	93808671	D	Gm22089	-1.68806	NA	ENSMUSG00000088961	1.89099	0.867097	-1.94679	0.0515595
chr11	59208321	59210738	B1.3	2310033P09Rik	-1.688	0.138421	ENSMUSG00000020441	1015.27	0.697382	-2.42048	0.0155
chr19	39767071	39812814	C3	Cyp2c40	-1.68788	0.524772	ENSMUSG00000025004	29.685	1.21059	-1.39426	0.16324
chr7	45816461	45824756	B3	Kcnj14	-1.68763	0.301667	ENSMUSG00000058743	387.986	0.888121	-1.90023	0.0574033
chr2	86121925	86122879	D	Olfr1038-ps	-1.68692	NA	ENSMUSG00000050577	0.583709	3.06826	-0.549797	0.582459
chr13	3802893	3804318	A1	Calml3	-1.68692	NA	ENSMUSG00000063130	0.298936	3.06826	-0.549797	0.582459
chr16	64477813	64479148	C1.3	Csnka2ip	-1.68692	NA	ENSMUSG00000068167	0.278719	3.06826	-0.549797	0.582459
chr5	135560448	135563569	G2	Ccl26	-1.68692	NA	ENSMUSG00000070464	0.238285	3.06826	-0.549797	0.582459
chr18	41986201	41999049	B3	Grxcr2	-1.68692	NA	ENSMUSG00000073574	0.298936	3.06826	-0.549797	0.582459
chr7	142815252	142852266	F5	Gm6471	-1.68692	NA	ENSMUSG00000073781	0.298936	3.06826	-0.549797	0.582459
chr2	86850770	86851696	D	Olfr1095	-1.68692	NA	ENSMUSG00000075171	0.298936	3.06826	-0.549797	0.582459
chr2	86638765	86639706	D	Olfr1084	-1.68692	NA	ENSMUSG00000075177	0.298936	3.06826	-0.549797	0.582459
chr2	86553181	86554122	D	Olfr1080	-1.68692	NA	ENSMUSG00000075178	0.298936	3.06826	-0.549797	0.582459
chr2	85399602	85400531	D	Olfr992	-1.68692	NA	ENSMUSG00000075221	0.298936	3.06826	-0.549797	0.582459
chr2	86593885	86594826	D	Olfr1082	-1.68692	NA	ENSMUSG00000079239	0.298936	3.06826	-0.549797	0.582459
chrX	7686951	7687354	A1.1	Gm6079	-1.68692	NA	ENSMUSG00000081083	0.278719	3.06826	-0.549797	0.582459
chrX	74566958	74567706	A7.3	Gm4989	-1.68692	NA	ENSMUSG00000085066	0.298936	3.06826	-0.549797	0.582459
chr7	15023991	15025698	A1	Obox4-ps9	-1.68692	NA	ENSMUSG00000093707	0.298936	3.06826	-0.549797	0.582459
chr7	14905458	14906181	A1	Obox4-ps6	-1.68692	NA	ENSMUSG00000094555	0.298936	3.06826	-0.549797	0.582459
chr1	31136026	31150105	B	Gm29128	-1.68692	NA	ENSMUSG00000100910	0.298936	3.06826	-0.549797	0.582459
chr1	116633777	116634176	E2.3	Gm28263	-1.68692	NA	ENSMUSG00000102033	0.298936	3.06826	-0.549797	0.582459
chr2	26251757	26257554	A3	C030048H21Rik	-1.68682	0.0124565	ENSMUSG00000079537	6.92756	0.489088	-3.4489	0.000562881
chr7	109279223	109439081	E3	Stk33	-1.68644	NA	ENSMUSG00000031027	2.01076	1.01812	-1.65642	0.0976368
chr3	20215620	20242181	A2	Cpa3	-1.6863	0.00105612	ENSMUSG00000001865	40.281	0.402781	-4.18665	2.83098e-05
chr5	132534425	132535248	G2	Gm43186	-1.68601	NA	ENSMUSG00000105598	1.75988	1.16879	-1.44253	0.149152
chr9	106125838	106127060	F1	Gm29208	-1.68564	NA	ENSMUSG00000100795	0.56403	1.89847	-0.887894	0.374598
chr7	18519702	18532269	A3	Psg25	-1.68521	NA	ENSMUSG00000070798	0.745422	1.67746	-1.00462	0.315078
chr5	99682999	99685034	E4	4930522N08Rik	-1.68369	NA	ENSMUSG00000029331	0.461276	1.44191	-1.16768	0.242935
chr14	95881266	95882775	E2.1	4921530L21Rik	-1.6833	NA	ENSMUSG00000034689	0.353426	2.98829	-0.563298	0.573232
chr1	88868475	88875410	D	Gm29337	-1.68328	NA	ENSMUSG00000099848	0.448854	1.94783	-0.864182	0.387488
chr12	103817856	103822243	E	Gm8893	-1.68326	0.318603	ENSMUSG00000090555	79.2266	0.906128	-1.85764	0.0632198
chr19	8335371	8405111	A	Slc22a30	-1.68308	0.0778828	ENSMUSG00000052562	109.164	0.619942	-2.7149	0.00662951
chr9	40874127	40877972	A5.1	Bsx	-1.68299	0.19577	ENSMUSG00000054360	13.2429	0.762806	-2.20631	0.027362
chr7	24636550	24641118	A3	Lypd3	-1.68272	0.179959	ENSMUSG00000057454	5.6951	0.743536	-2.26313	0.0236278
chr1	10324720	10719945	A2	Cpa6	-1.68233	NA	ENSMUSG00000042501	0.954272	1.18129	-1.42415	0.154404
chr7	96339483	96341964	E1	Gm15412	-1.68208	NA	ENSMUSG00000085751	0.393861	2.96274	-0.567745	0.570208
chr4	147732788	147733132	E1	Gm13137	-1.68208	NA	ENSMUSG00000096521	0.393861	2.96274	-0.567745	0.570208
chr1	151107915	151108860	G1	Gm19087	-1.68208	NA	ENSMUSG00000100595	0.393861	2.96274	-0.567745	0.570208
chr7	38719956	38723756	B3	Gm21115	-1.68208	NA	ENSMUSG00000100841	0.393861	2.96274	-0.567745	0.570208
chr8	9770728	9770880	A1.1	AC099760.1	-1.68208	NA	ENSMUSG00000105098	0.393861	2.96274	-0.567745	0.570208
chr5	108971677	108972050	FALSE	Gm18971	-1.68208	NA	ENSMUSG00000105193	0.393861	2.96274	-0.567745	0.570208
chr7	44731480	44751050	B3	Zfp473	-1.68142	0.00190542	ENSMUSG00000048012	105.51	0.417539	-4.02697	5.65002e-05
chr1	97059038	97128301	D	Slco6c1	-1.68141	NA	ENSMUSG00000026331	0.516776	1.9277	-0.872239	0.383078
chr14	44365357	44370841	C1	Gm8229	-1.68135	NA	ENSMUSG00000090379	1.09567	1.54694	-1.08688	0.277088
chr13	98354242	98356703	D1	Foxd1	-1.68121	0.00176846	ENSMUSG00000078302	641.929	0.415131	-4.04982	5.12568e-05
chr6	23251133	23253358	A3.1	C130093G08Rik	-1.68099	NA	ENSMUSG00000106775	0.277032	3.06842	-0.547836	0.583804
chr10	45287311	45289424	B2	Gm15934	-1.68063	NA	ENSMUSG00000090088	1.72121	1.15584	-1.45403	0.145939
chr11	62761236	62765554	B2	Zfp286os	-1.68024	NA	ENSMUSG00000086674	0.527359	1.59575	-1.05295	0.292365
chr14	42614226	42614346	B	Gm25228	-1.67971	NA	ENSMUSG00000094563	0.226073	3.06846	-0.547412	0.584096
chr14	42274419	42274539	B	Gm25208	-1.67971	NA	ENSMUSG00000096309	0.226073	3.06846	-0.547412	0.584096
chr13	100872780	100876195	D1	Gm37830	-1.67971	NA	ENSMUSG00000104450	0.226073	3.06846	-0.547412	0.584096
chr16	5975585	5998496	A1	1700123O21Rik	-1.67887	NA	ENSMUSG00000101481	0.793087	1.45849	-1.1511	0.24969
chr3	107183056	107195721	F2.3	Kcna10	-1.67851	NA	ENSMUSG00000042861	1.34776	1.2007	-1.39794	0.162131
chr9	69757710	69760940	D	Foxb1	-1.67827	0.0420666	ENSMUSG00000059246	17.5132	0.561003	-2.99156	0.00277555
chr11	73395076	73399495	B4	Olfr1	-1.67808	NA	ENSMUSG00000069823	0.23491	3.06851	-0.546871	0.584467
chr1	163729569	163730610	H2.1	Gm2343	-1.67808	NA	ENSMUSG00000089700	0.23491	3.06851	-0.546871	0.584467
chr5	104239313	104246702	E5	Gm42792	-1.67808	NA	ENSMUSG00000105615	0.255127	3.06851	-0.546871	0.584467
chr14	51411001	51419527	C1	Vmn2r88	-1.67804	NA	ENSMUSG00000000606	0.468568	2.8815	-0.582348	0.560333
chr6	23969161	23970060	A3.1	Tas2r118	-1.67804	NA	ENSMUSG00000043865	0.468568	2.8815	-0.582348	0.560333
chr7	39407294	39413160	B3	Gm5114	-1.67804	NA	ENSMUSG00000053742	0.468568	2.8815	-0.582348	0.560333
chr7	29083636	29083694	B1	Mir1963	-1.67804	NA	ENSMUSG00000089219	0.468568	2.8815	-0.582348	0.560333
chr10	92071661	92071815	C2	Gm27544	-1.67804	NA	ENSMUSG00000098979	0.468568	2.8815	-0.582348	0.560333
chr5	87839889	87843418	E1	Gm42794	-1.67804	NA	ENSMUSG00000104839	0.468568	2.8815	-0.582348	0.560333
chr1	31019188	31096454	B	Gm29669	-1.67788	NA	ENSMUSG00000100371	0.488785	2.87848	-0.582905	0.559957
chr1	102449353	102537656	E1.1	Gm3116	-1.67788	NA	ENSMUSG00000101890	0.488785	2.87848	-0.582905	0.559957
chr6	132055403	132056513	F3	Prb3-ps	-1.67788	NA	ENSMUSG00000108245	0.488785	2.87848	-0.582905	0.559957
chr11	33705550	33711435	A4	Gm12120	-1.67713	NA	ENSMUSG00000087328	0.246292	2.01884	-0.83074	0.406121
chr6	10882429	10888600	A1	Gm8744	-1.67648	NA	ENSMUSG00000108078	0.226075	2.06113	-0.813376	0.416002
chr10	80356459	80365489	C1	Plk5	-1.67648	0.00142823	ENSMUSG00000035486	46.4214	0.408105	-4.10795	3.99192e-05
chrX	136366756	136367250	F1	Gm14998	-1.67637	NA	ENSMUSG00000083517	1.00934	1.22947	-1.36349	0.17273
chr3	93773000	93774142	F2.1	Gm5773	-1.67634	NA	ENSMUSG00000068879	0.233222	3.06855	-0.546297	0.584862
chrX	37412067	37416806	A3.3	Rhox2b	-1.67634	NA	ENSMUSG00000079638	0.233222	3.06855	-0.546297	0.584862
chr2	85932145	85933486	D	Olfr1027-ps1	-1.67634	NA	ENSMUSG00000082892	0.233222	3.06855	-0.546297	0.584862
chrX	136704178	136704470	F1	Gm23068	-1.67634	NA	ENSMUSG00000088864	0.233222	3.06855	-0.546297	0.584862
chr7	42353705	42358002	B3	Gm5594	-1.67634	NA	ENSMUSG00000092411	0.233222	3.06855	-0.546297	0.584862
chr10	117429618	117430116	D2	Gm9002	-1.67634	NA	ENSMUSG00000095826	0.233222	3.06855	-0.546297	0.584862
chr1	68115195	68116547	C3	Gm37100	-1.67634	NA	ENSMUSG00000102449	0.233222	3.06855	-0.546297	0.584862
chr5	29709634	29709962	B1	Gm26346	-1.67614	NA	ENSMUSG00000088150	0.424645	2.37885	-0.704597	0.481061
chr14	75582834	75593116	D3	Spert	-1.67606	NA	ENSMUSG00000034913	1.28401	1.34962	-1.24187	0.214284
chr19	39842660	39886769	C3	Cyp2c69	-1.67588	0.473788	ENSMUSG00000092008	29.3345	1.11628	-1.50131	0.133276
chr14	50710332	50711255	C1	Olfr748	-1.67521	NA	ENSMUSG00000060084	0.46688	2.88181	-0.581304	0.561036
chr8	32888505	32950026	A3	Gm3985	-1.67521	NA	ENSMUSG00000079070	0.46688	2.88181	-0.581304	0.561036
chr11	80850381	80858300	B5	4930507D10Rik	-1.67521	NA	ENSMUSG00000086703	0.46688	2.88181	-0.581304	0.561036
chr11	58732096	58733223	B1.3	Olfr317	-1.67399	NA	ENSMUSG00000060030	0.705789	1.29476	-1.2929	0.196046
chr10	11244790	11281221	A1	4930432B10Rik	-1.67379	0.293558	ENSMUSG00000097007	1124.26	0.871094	-1.92148	0.0546709
chr1	173221284	173227214	H3	Fcer1a	-1.67369	0.0981855	ENSMUSG00000005339	6.6393	0.642715	-2.6041	0.00921169
chr12	109682384	109682458	F1	Gm22981	-1.67243	NA	ENSMUSG00000064545	0.607777	1.95819	-0.854068	0.393068
chr16	91465104	91470121	C3.3	A930006K02Rik	-1.67123	0.275982	ENSMUSG00000084866	632.851	0.849378	-1.96759	0.0491151
chr6	6863334	6868568	A1	Dlx6	-1.66999	0.195907	ENSMUSG00000029754	13.157	0.757132	-2.20567	0.027407
chr4	45762377	45764223	B1	Gm12409	-1.66977	NA	ENSMUSG00000085876	0.977072	1.71329	-0.9746	0.329758
chr16	45535309	45607001	B5	Slc9c1	-1.66931	NA	ENSMUSG00000033210	1.3909	1.15727	-1.44246	0.149174
chr8	125897914	125908144	E2	A730098A19Rik	-1.66914	NA	ENSMUSG00000100812	2.65508	0.763529	-2.18609	0.0288094
chr5	73013528	73017236	C3.2	Gm15847	-1.66906	0.000635156	ENSMUSG00000081849	72.125	0.385807	-4.32616	1.5173e-05
chr6	58964874	58972234	B3	RP24-492L15.6	-1.66816	NA	ENSMUSG00000107439	1.58287	1.22953	-1.35674	0.174865
chr9	75232014	75305451	D	Myo5c	-1.6681	0.000332254	ENSMUSG00000033590	87.3828	0.371828	-4.48621	7.25012e-06
chr10	79468943	79492154	C1	Vmn2r83	-1.66806	NA	ENSMUSG00000091381	0.634309	1.45342	-1.14768	0.2511
chr4	45184875	45285936	B1	Frmpd1	-1.66712	0.00168719	ENSMUSG00000035615	33.8375	0.410356	-4.06261	4.85275e-05
chr10	18779813	18785011	A3	Gm4922	-1.66611	NA	ENSMUSG00000044624	0.481882	2.34009	-0.711986	0.476474
chr1	15556249	15558337	A3	Gm37138	-1.66594	NA	ENSMUSG00000104149	0.913242	1.44176	-1.15549	0.24789
chr6	6820189	6871592	A1	Dlx6os1	-1.66579	NA	ENSMUSG00000090063	1.34635	1.25322	-1.32921	0.183779
chr1	90280458	90283912	D	Gm28723	-1.66542	0.124355	ENSMUSG00000101028	3.91525	0.671425	-2.48043	0.0131224
chr3	34653178	34653285	A3	Gm27611	-1.66477	NA	ENSMUSG00000098254	1.25263	1.12867	-1.47498	0.140217
chr3	14971201	15002727	A1	A930001A20Rik	-1.66454	NA	ENSMUSG00000098008	0.93484	1.35433	-1.22905	0.219054
chr3	93319749	93333570	F2.1	Hrnr	-1.66445	NA	ENSMUSG00000041991	0.340116	2.97542	-0.5594	0.575888
chr4	114821722	114856166	D1	Gm12830	-1.66402	0.172532	ENSMUSG00000055198	4.14692	0.726964	-2.289	0.0220793
chr2	10477910	10478030	A1	Mir669j	-1.66398	NA	ENSMUSG00000095340	0.223287	3.06885	-0.542217	0.587669
chr7	22893740	22899614	A3	Gm8708	-1.66398	NA	ENSMUSG00000102023	0.245191	3.06885	-0.542217	0.587669
chr1	152407074	152407525	G2	Gm15618	-1.66381	NA	ENSMUSG00000080878	0.375751	1.97485	-0.842501	0.399508
chr13	22136424	22137026	A3.1	Vmn1r-ps97	-1.66299	NA	ENSMUSG00000083167	0.534976	2.26359	-0.734669	0.462541
chr1	195220051	195222766	H6	Gm37887	-1.66214	NA	ENSMUSG00000102236	0.760076	1.67997	-0.989384	0.322475
chr14	57642077	57758388	C3	Lats2	-1.66117	0.00489403	ENSMUSG00000021959	4363.27	0.443486	-3.74571	0.000179887
chr7	41667979	41727193	B3	Vmn2r-ps54	-1.65965	NA	ENSMUSG00000074164	1.28028	0.915232	-1.81337	0.0697755
chr7	103550368	103555504	E3	Olfr613	-1.6595	NA	ENSMUSG00000078624	0.375569	2.43569	-0.681326	0.495665
chr9	65141154	65185857	C	Igdcc3	-1.65841	0.0236515	ENSMUSG00000032394	45.3576	0.514787	-3.22156	0.00127497
chr1	14788645	14792965	A3	Gm37412	-1.65824	NA	ENSMUSG00000103492	0.669659	1.44599	-1.14679	0.25147
chr6	68910411	68910973	C1	Igkv4-86	-1.65811	0.430084	ENSMUSG00000076536	32.6166	1.03559	-1.60113	0.109347
chr2	17996417	17996958	A3	H2afb1	-1.65802	NA	ENSMUSG00000062651	0.404327	2.3982	-0.691361	0.489339
chr4	124890888	124894782	D2.2	1700125G02Rik	-1.65802	0.450416	ENSMUSG00000085263	40.1195	1.06685	-1.55413	0.120154
chrX	76582610	76602924	A7.3	Cldn34d	-1.65797	NA	ENSMUSG00000079525	0.256814	2.51431	-0.659413	0.50963
chr1	43898294	43899109	C1.1	Gm8241	-1.65797	NA	ENSMUSG00000101395	0.256814	2.51431	-0.659413	0.50963
NA	NA	NA	NA	NA	-1.65797	NA	NA	0.256814	2.51431	-0.659413	0.50963
chr11	99657949	99658960	D	Gm11563	-1.65792	0.541095	ENSMUSG00000069718	4.13305	1.21731	-1.36195	0.173213
chr2	14691394	14691728	A2	Gm13314	-1.65773	NA	ENSMUSG00000081008	2.11555	0.983373	-1.68576	0.091842
chr9	41339436	41339541	A5.1	Gm25401	-1.65726	NA	ENSMUSG00000064909	0.592714	1.62322	-1.02097	0.307269
chr7	34438137	34520885	B1	Gm12766	-1.65692	0.282638	ENSMUSG00000085124	193.778	0.849584	-1.95027	0.0511434
chr2	168260117	168281736	H3	Kcng1	-1.65664	0.44844	ENSMUSG00000074575	3583.92	1.06259	-1.55906	0.118981
chr16	78930948	78951733	C3.1	Chodl	-1.65651	NA	ENSMUSG00000022860	1.18814	1.24156	-1.33422	0.182132
chr4	88797397	88797945	C4	Gm13279	-1.65599	NA	ENSMUSG00000099420	2.64383	1.52075	-1.08893	0.276184
chr5	89417522	89457898	E1	Gc	-1.6544	0.339319	ENSMUSG00000035540	84.1663	0.91506	-1.80797	0.0706114
chr15	88982909	89055152	E3	Mov10l1	-1.65423	0.231467	ENSMUSG00000015365	12.1747	0.789051	-2.09648	0.0360396
chr2	145550652	145554982	G1	Gm14092	-1.65386	NA	ENSMUSG00000074753	0.38286	2.40278	-0.68831	0.491258
chr13	76683982	76684398	C1	Gm21959	-1.65236	NA	ENSMUSG00000096216	0.378187	2.42656	-0.680949	0.495904
chr10	21593145	21622376	A3	1700020N01Rik	-1.65199	NA	ENSMUSG00000050844	0.8775	1.28694	-1.28366	0.19926
chr5	102070218	102071782	E5	Gm29707	-1.65137	NA	ENSMUSG00000106492	1.76924	1.09284	-1.51109	0.130766
NA	NA	NA	NA	NA	-1.65098	NA	NA	1.31716	1.03777	-1.59089	0.111635
chr12	115359140	115359572	F2	Ighv1-61	-1.65022	0.360387	ENSMUSG00000094087	70.2755	0.938979	-1.75746	0.0788396
chr1	78510991	78538173	C4	Mogat1	-1.65008	0.0085227	ENSMUSG00000012187	11.8347	0.461923	-3.57219	0.000354011
chr12	114746273	114746706	F2	Ighv1-22	-1.64963	0.0832127	ENSMUSG00000094561	41.6754	0.614766	-2.68334	0.00728907
chr5	135006577	135006748	G2	Rps29-ps	-1.64944	NA	ENSMUSG00000084392	0.21807	3.06913	-0.537429	0.590971
chr12	114723772	114724205	F2	Ighv1-20	-1.64922	NA	ENSMUSG00000095761	1.65434	0.903077	-1.82622	0.0678175
chrX	9033493	9034333	A1.1	Fthl17e	-1.6492	NA	ENSMUSG00000071815	0.373644	2.38039	-0.692829	0.488417
chr5	32390047	32397908	B1	Gm7596	-1.6492	NA	ENSMUSG00000107036	0.373644	2.38039	-0.692829	0.488417
NA	NA	NA	NA	NA	-1.6492	NA	NA	0.373644	2.38039	-0.692829	0.488417
chr4	91646315	91651152	C5	Gm12670	-1.64919	NA	ENSMUSG00000086042	0.371956	2.3803	-0.692853	0.488402
chr2	77840616	77842936	C3	Gm13661	-1.64919	NA	ENSMUSG00000087102	0.371956	2.3803	-0.692853	0.488402
chr13	118555360	118588704	D2.3	1700003P14Rik	-1.64919	NA	ENSMUSG00000100727	0.351739	2.38023	-0.692871	0.488391
chr7	13623967	13670807	A1	Sult2a5	-1.64914	NA	ENSMUSG00000078799	0.651445	1.44754	-1.13926	0.254593
chr2	156609206	156613422	H1	Gm14169	-1.64905	NA	ENSMUSG00000086118	2.28605	0.758699	-2.17352	0.0297413
NA	NA	NA	NA	NA	-1.64877	0.072577	NA	8.55192	0.599874	-2.74852	0.00598645
NA	NA	NA	NA	NA	-1.64864	NA	NA	1.03075	1.38595	-1.18954	0.234228
chr7	12988346	12998192	A1	Slc27a5	-1.64755	0.152148	ENSMUSG00000030382	19.0891	0.69604	-2.36703	0.0179315
chr8	35824709	35826559	A4	Cldn23	-1.64753	0.351709	ENSMUSG00000055976	4.43234	0.927055	-1.77717	0.0755406
chr9	110288952	110293937	F2	Gm42775	-1.6467	0.333903	ENSMUSG00000105484	4.64184	0.903768	-1.82204	0.0684485
chr11	18095986	18103384	A3.1	Gm12018	-1.64623	NA	ENSMUSG00000085453	1.56146	1.60024	-1.02874	0.3036
chr2	94406151	94411682	E1	2810002D19Rik	-1.64622	0.00164531	ENSMUSG00000045464	356.279	0.404539	-4.06937	4.71408e-05
NA	NA	NA	NA	NA	-1.64548	NA	NA	1.18996	1.10789	-1.48524	0.137479
chr4	59090187	59090929	B3	Gm12593	-1.64544	NA	ENSMUSG00000081432	0.380492	1.96525	-0.837271	0.40244
chr11	62951193	62993095	B3	Cdrt4	-1.64499	NA	ENSMUSG00000042200	1.66643	0.841145	-1.95565	0.0505062
chr8	121002927	121003190	E1	Gm28324	-1.64439	NA	ENSMUSG00000101886	0.626988	1.47587	-1.11419	0.2652
chr16	42248442	42340651	B4	Gap43	-1.64436	NA	ENSMUSG00000047261	1.3787	1.06061	-1.55039	0.121047
chr12	103895897	103898784	E	B430119L08Rik	-1.64423	0.306429	ENSMUSG00000086432	54.2118	0.870058	-1.88979	0.0587855
chr3	94047981	94054885	F2.1	Gm9125	-1.64387	NA	ENSMUSG00000094328	0.632917	1.64547	-0.999027	0.317782
NA	NA	NA	NA	NA	-1.6428	NA	NA	0.740126	1.15675	-1.42018	0.155556
chr6	29507725	29509698	A3.3	Gm26627	-1.64277	0.106916	ENSMUSG00000097137	6.19744	0.641359	-2.56139	0.0104256
chr5	7260856	7262399	A1	Gm42597	-1.64198	NA	ENSMUSG00000105980	0.334314	2.3234	-0.706714	0.479744
chr2	134497361	134554368	F2	Hao1	-1.64158	NA	ENSMUSG00000027261	2.82348	1.05312	-1.55878	0.119048
chr2	67675457	67675516	C1.3	Mir7224	-1.64143	NA	ENSMUSG00000098299	0.358047	1.95618	-0.839103	0.401412
chr2	167980164	168010618	H3	Fam65c	-1.64043	0.189544	ENSMUSG00000074577	5211.97	0.735859	-2.22927	0.025796
chr9	29590484	29592510	A4	Gm15521	-1.64004	NA	ENSMUSG00000085638	0.239389	2.49873	-0.656349	0.5116
chr8	91061265	91061396	C4	Gm22428	-1.63948	NA	ENSMUSG00000089179	0.219172	2.5578	-0.640972	0.521541
chr1	5403547	5405578	A1	Gm38264	-1.63943	NA	ENSMUSG00000102907	0.217485	2.56312	-0.639624	0.522417
chr3	69222419	69223618	E1	Arl14	-1.63935	0.192191	ENSMUSG00000098207	3.76163	0.738899	-2.21864	0.0265111
chr2	144823656	144824415	G1	Scp2d1	-1.63862	NA	ENSMUSG00000027431	0.333213	2.32392	-0.70511	0.480742
chr2	131454128	131454640	F1	Gm14304	-1.63862	NA	ENSMUSG00000083671	0.333213	2.32392	-0.70511	0.480742
chr12	103763594	103773592	E	Serpina1d	-1.63795	0.344919	ENSMUSG00000071177	120.946	0.912466	-1.79508	0.0726414
chr17	47840816	47840985	C	Gm25201	-1.63774	NA	ENSMUSG00000065027	0.952204	1.29711	-1.26261	0.206731
chr12	114657353	114657786	F2	Ighv1-15	-1.6367	0.653748	ENSMUSG00000103254	57.3869	1.4607	-1.12049	0.262504
chr15	101733950	101743109	F2	Krt71	-1.63659	0.231173	ENSMUSG00000051879	4.47224	0.780364	-2.09722	0.0359743
chrX	8654465	8654824	A1.1	Gm6798	-1.63638	NA	ENSMUSG00000082496	0.238289	2.50058	-0.654402	0.512853
chr11	58720069	58721094	B1.3	Olfr318	-1.63638	NA	ENSMUSG00000108265	0.238289	2.50058	-0.654402	0.512853
chr14	53466079	53466828	C2	Gm18711	-1.63473	0.0481075	ENSMUSG00000105666	6.69948	0.557682	-2.9313	0.00337551
chr5	146017031	146017841	G2	Gm8454	-1.63399	NA	ENSMUSG00000104895	2.81387	1.08025	-1.5126	0.130382
chr17	84624402	84624510	E4	Gm26066	-1.63335	NA	ENSMUSG00000065319	1.82799	0.958431	-1.70419	0.0883463
chr3	82538383	82548084	E3	Npy2r	-1.63321	NA	ENSMUSG00000028004	2.72574	0.856641	-1.90653	0.0565821
chr7	45180995	45181838	B3	Pth2	-1.63242	0.158486	ENSMUSG00000038300	65.4155	0.697229	-2.3413	0.0192168
chr5	73006883	73012955	C3.2	Slc10a4	-1.63231	0.322701	ENSMUSG00000029219	480.843	0.883521	-1.84751	0.0646736
chr3	39823577	39827411	B	Gm42785	-1.63171	NA	ENSMUSG00000106948	1.11341	1.45807	-1.11908	0.263105
chr17	25245551	25245638	A3.3	Mir3547	-1.63125	NA	ENSMUSG00000093202	0.611874	1.63054	-1.00044	0.3171
chr11	89124456	89126706	C	Gm11497	-1.6311	0.277135	ENSMUSG00000086919	4.2857	0.830177	-1.96476	0.0494426
NA	NA	NA	NA	NA	-1.62951	NA	NA	2.05807	0.791028	-2.05999	0.0393996
chr11	24048955	24075054	A3.2	A830031A19Rik	-1.6293	NA	ENSMUSG00000055010	0.66734	1.44677	-1.12617	0.260094
chr5	75372041	75372145	C3.3	Gm22084	-1.62895	NA	ENSMUSG00000088210	0.381271	2.35134	-0.692775	0.488451
chr2	30794769	30803661	B	1700001O22Rik	-1.62886	0.0309757	ENSMUSG00000044320	27.5026	0.522497	-3.11746	0.00182419
chr14	51255266	51256112	C1	Rnase2a	-1.62851	NA	ENSMUSG00000047222	0.401323	2.32485	-0.700479	0.483628
chr2	74668310	74671599	C3	Hoxd13	-1.62845	0.0383205	ENSMUSG00000001819	43.8592	0.537148	-3.03166	0.00243217
chr12	115532056	115532485	F2	Ighv1-65	-1.62809	NA	ENSMUSG00000104593	0.874695	1.91869	-0.848546	0.396134
chr6	116953519	116953948	F1	Gm43926	-1.62802	NA	ENSMUSG00000108225	0.208064	3.06955	-0.530378	0.59585
chr18	37143503	37187657	B3	Pcdhac2	-1.6278	0.00187711	ENSMUSG00000102697	16.2429	0.403763	-4.03157	5.54057e-05
chr3	133789515	133791504	G3	Gm6135	-1.62706	NA	ENSMUSG00000106069	0.450278	1.91327	-0.850412	0.395096
chr19	11615523	11623719	A	Ms4a2	-1.62679	NA	ENSMUSG00000024680	3.07839	0.667323	-2.43778	0.0147776
chr7	67570567	67570703	C	Gm23233	-1.62674	NA	ENSMUSG00000087926	1.53098	1.04304	-1.55961	0.118852
chr1	186967416	186970627	H5	D1Pas1	-1.62659	0.00142708	ENSMUSG00000039224	31.2945	0.395895	-4.10864	3.98004e-05
chr13	108214404	108287105	D2.1	Elovl7	-1.62619	0.000423981	ENSMUSG00000021696	273.201	0.367351	-4.42679	9.56478e-06
chr14	118365878	118398170	E4	1700044C05Rik	-1.6251	NA	ENSMUSG00000099911	0.64591	1.97643	-0.822244	0.410938
chr1	25011941	25012756	A5	Gm9443	-1.62438	NA	ENSMUSG00000100450	0.523562	1.90717	-0.851724	0.394367
chr5	65934921	65977326	C3.1	Chrna9	-1.62392	0.04862	ENSMUSG00000029205	84.8124	0.554976	-2.92611	0.00343234
chr5	145694049	145720136	G2	Cyp3a41a	-1.62381	0.408394	ENSMUSG00000075551	45.7304	0.985197	-1.64821	0.099309
chr1	184527841	184557691	H5	1700112H15Rik	-1.62301	NA	ENSMUSG00000101574	0.400952	1.97079	-0.823532	0.410205
chr1	137966639	137966718	E4	Mir181b-1	-1.62287	NA	ENSMUSG00000065458	0.211168	3.06965	-0.528682	0.597026
chr1	23048295	23235673	A5	Gm29506	-1.62287	NA	ENSMUSG00000101227	0.211168	3.06965	-0.528682	0.597026
chr1	148937897	148938376	G1	Gm4034	-1.62268	NA	ENSMUSG00000099842	0.853744	1.43415	-1.13145	0.257864
chr18	38993635	38994192	B3	Gm15334	-1.62254	0.0116623	ENSMUSG00000086991	157.975	0.467571	-3.47015	0.000520162
chr5	76655929	76658355	C3.3	A730089K16Rik	-1.62215	0.476571	ENSMUSG00000103529	314.209	1.08503	-1.49502	0.134909
chr2	10485051	10485176	A1	Gm25680	-1.62208	NA	ENSMUSG00000096651	1.35801	1.11904	-1.44954	0.147188
chr15	87625230	87759336	E3	Fam19a5	-1.62207	0.363674	ENSMUSG00000054863	4628.85	0.926573	-1.75062	0.0800118
chr2	4217081	4219353	A1	Gm38348	-1.62153	NA	ENSMUSG00000102357	0.733204	1.32748	-1.22151	0.221892
chr4	123116266	123118000	D2.2	Oxct2b	-1.62024	0.00563227	ENSMUSG00000076438	12.5386	0.437355	-3.70463	0.000211699
chr2	90400663	90401592	E1	Olfr1274-ps	-1.62016	NA	ENSMUSG00000082980	1.80879	1.47215	-1.10054	0.271095
chr4	118672609	118673522	D2.1	Olfr1343-ps1	-1.61926	NA	ENSMUSG00000086521	0.496247	1.88019	-0.861226	0.389114
chr14	43258649	43266799	B	Gm8126	-1.61917	NA	ENSMUSG00000090634	2.60094	0.73425	-2.20521	0.0274396
chr1	33852052	33907816	B	Bend6	-1.61831	0.100678	ENSMUSG00000042182	300.808	0.624944	-2.58953	0.00961065
chr5	77465488	77468851	C3.3	1700017L05Rik	-1.618	NA	ENSMUSG00000107232	0.372876	1.9933	-0.811716	0.416954
chr10	52022502	52028471	B3	Vgll2	-1.61791	0.146834	ENSMUSG00000049641	7.33384	0.677862	-2.38679	0.0169961
chr7	13733505	13779636	A1	Sult2a2	-1.61786	0.375649	ENSMUSG00000070811	3.4797	0.938756	-1.72341	0.0848137
chr9	101911008	101913256	F1	Gm37460	-1.61679	NA	ENSMUSG00000104282	0.634352	1.61422	-1.00159	0.316541
chr9	40126924	40128039	A5.1	Olfr985	-1.61656	NA	ENSMUSG00000049073	0.543813	1.89249	-0.854197	0.392996
chr5	95417110	95419751	E3	Gm7961	-1.61648	NA	ENSMUSG00000106821	0.370648	1.93651	-0.834742	0.403863
chr8	121421345	121427188	E1	Gm26747	-1.61635	NA	ENSMUSG00000097783	0.639701	1.68158	-0.961206	0.336449
chr15	72512119	72546279	D3	Kcnk9	-1.61617	0.296219	ENSMUSG00000036760	8.38852	0.844264	-1.9143	0.055582
chr6	50909770	50910735	B3	Gm44400	-1.61605	NA	ENSMUSG00000107488	0.568036	1.94488	-0.830926	0.406016
chr2	143546156	143816285	G1	Pcsk2	-1.61495	0.059657	ENSMUSG00000027419	6.10014	0.568576	-2.84033	0.00450666
NA	NA	NA	NA	NA	-1.61483	NA	NA	0.698033	1.91394	-0.843722	0.398825
chr8	37522298	38661508	A4	Sgcz	-1.61447	NA	ENSMUSG00000039539	0.385215	1.63748	-0.985949	0.324158
chrY	19237403	19240380	A1	Gm38094	-1.61447	NA	ENSMUSG00000103796	0.385215	1.63748	-0.985949	0.324158
chr12	88018337	88018771	D2	Gm6803	-1.61419	NA	ENSMUSG00000096803	0.36896	1.65781	-0.973692	0.33021
chr1	38939149	38950276	B	Nms	-1.6136	NA	ENSMUSG00000067604	0.694139	1.66545	-0.968867	0.332612
chr12	31519827	31559969	A2	Slc26a4	-1.6135	0.251602	ENSMUSG00000020651	5.01016	0.79096	-2.03993	0.0413578
chr11	117797660	117807301	E2	6030468B19Rik	-1.6112	0.000325555	ENSMUSG00000025573	341.799	0.358714	-4.49159	7.06925e-06
chr3	3508030	3658052	A1	Hnf4g	-1.61063	NA	ENSMUSG00000017688	1.26205	1.23936	-1.29957	0.193749
chr5	87000860	87013275	E1	Ugt2b35	-1.61055	NA	ENSMUSG00000035811	2.70088	0.892598	-1.80433	0.0711788
chr3	34183307	34184192	A3	Gm5708	-1.61002	NA	ENSMUSG00000105739	0.374272	1.64427	-0.979172	0.327495
chr3	96696384	96706070	F2.1	Pias3	-1.609	0.28177	ENSMUSG00000028101	4400.9	0.8242	-1.95219	0.0509151
chr2	14070332	14073934	A1	Stamos	-1.60859	0.0898227	ENSMUSG00000086657	35.1173	0.607905	-2.64613	0.00814188
chr2	43518464	43519398	B	Gm13464	-1.60836	0.0648977	ENSMUSG00000080994	20.6667	0.574363	-2.80025	0.00510623
chr3	52236846	52237653	C	Olfr1398-ps1	-1.60834	NA	ENSMUSG00000102510	0.399947	1.96468	-0.818628	0.412999
chr14	5185793	5193743	A1	Gm8271	-1.6082	NA	ENSMUSG00000079380	0.365057	1.65082	-0.974183	0.329966
chr14	5538496	5546373	A1	Gm3532	-1.6082	NA	ENSMUSG00000097853	0.365057	1.65082	-0.974183	0.329966
chr11	58773388	58779086	B1.3	Olfr315	-1.60812	NA	ENSMUSG00000056959	0.606843	1.62006	-0.992632	0.320889
chr6	60769967	60771059	B3	Mageb16-ps2	-1.60747	NA	ENSMUSG00000107755	0.376528	1.92806	-0.833724	0.404436
chr12	105176358	105181143	E	Tcl1b5	-1.60736	NA	ENSMUSG00000000701	0.366741	3.05723	-0.525758	0.599057
chr5	132544435	132545593	G2	Gm28616	-1.607	NA	ENSMUSG00000100420	0.326311	2.32415	-0.691437	0.489291
chr10	75442620	75442942	C1	Gm25545	-1.60677	NA	ENSMUSG00000084622	0.553651	1.63218	-0.98443	0.324904
chr8	85062086	85062171	C3	Mir7070	-1.6066	NA	ENSMUSG00000099076	2.06007	0.950042	-1.69108	0.090821
chr3	40504867	40522912	B	1700017G19Rik	-1.60656	NA	ENSMUSG00000037884	1.14444	1.02227	-1.57156	0.116052
chr4	155891822	155907251	E2	Acap3	-1.60625	0.0757735	ENSMUSG00000029033	1526.59	0.589032	-2.72694	0.00639252
chr19	7781041	7802667	A	Slc22a26	-1.60601	0.542436	ENSMUSG00000053303	3.44502	1.18224	-1.35845	0.174322
chr11	32286965	32287784	A4	Hbq1b	-1.60524	NA	ENSMUSG00000073063	2.20079	1.08484	-1.4797	0.138952
chr10	78525989	78526110	C1	Gm27541	-1.60504	NA	ENSMUSG00000099247	2.05806	0.985079	-1.62935	0.103239
chr5	119518795	119527954	FALSE	Gm31314	-1.60325	NA	ENSMUSG00000106938	0.750599	1.29832	-1.23486	0.216883
chr14	44056983	44057418	C1	Ang-ps1	-1.60324	NA	ENSMUSG00000090180	0.209482	2.57651	-0.622253	0.533775
chrX	37071992	37072262	A3.3	Gm24809	-1.60324	NA	ENSMUSG00000093059	0.209482	2.57651	-0.622253	0.533775
chr3	127512900	127513245	G2	Gm43354	-1.60319	NA	ENSMUSG00000104957	0.447883	1.92274	-0.833806	0.40439
chr17	24685092	24689955	A3.3	Syngr3	-1.60313	0.280106	ENSMUSG00000007021	94.1666	0.819476	-1.95629	0.0504315
chr5	132490343	132492739	G2	Gm43187	-1.60171	0.140693	ENSMUSG00000105624	3.9379	0.664351	-2.41094	0.0159114
chr11	51189833	51220418	B1.3	Platr20	-1.60122	NA	ENSMUSG00000086646	1.03199	1.27538	-1.25548	0.209304
chr2	25624666	25628030	A3	Fcna	-1.60114	0.000947534	ENSMUSG00000026938	119.267	0.379582	-4.21817	2.46294e-05
chr11	101353342	101353437	D	Gm25593	-1.60059	NA	ENSMUSG00000076227	1.23666	1.09676	-1.45938	0.14446
chr6	5168090	5193946	A1	Pon1	-1.59895	0.150453	ENSMUSG00000002588	21.9454	0.673912	-2.37263	0.0176618
chr19	22438520	22448865	B	Gm27151	-1.59854	NA	ENSMUSG00000098739	3.10231	0.91085	-1.755	0.0792597
chr12	30054659	30132624	A2	Tpo	-1.59842	0.323678	ENSMUSG00000020673	7.52898	0.866429	-1.84484	0.0650607
chr13	21924928	21925016	A3.1	Gm44456	-1.5981	NA	ENSMUSG00000105839	0.367955	1.9571	-0.816563	0.414178
chr5	122506789	122506889	FALSE	Gm22965	-1.59806	NA	ENSMUSG00000088583	0.35984	1.9657	-0.812975	0.416233
chr3	54631439	54634627	C	Gm26678	-1.598	0.262021	ENSMUSG00000097599	10.1822	0.797056	-2.00488	0.0449762
chr13	93655720	93674302	C3	Bhmt2	-1.5977	0.134788	ENSMUSG00000042118	4.96556	0.655934	-2.43577	0.0148603
chr5	20264341	20264440	A3	Gm22755	-1.59704	NA	ENSMUSG00000087768	0.203165	2.62171	-0.609157	0.54242
chr14	43779488	43784745	C1	Gm8180	-1.59704	NA	ENSMUSG00000091584	0.203165	2.62171	-0.609157	0.54242
chr3	121201761	121283098	G1	Tmem56	-1.59589	0.0947354	ENSMUSG00000028132	90.081	0.609061	-2.62025	0.00878657
chr13	4486972	4523344	A1	Akr1c20	-1.59584	NA	ENSMUSG00000054757	1.15772	2.02451	-0.78826	0.430545
chr8	110029075	110039334	D3	Chst4	-1.59432	5.58224e-06	ENSMUSG00000035930	121.188	0.295113	-5.40242	6.57486e-08
chr1	159209135	159211141	H1	Gm7430	-1.5939	NA	ENSMUSG00000104169	0.381009	1.46182	-1.09035	0.275559
chr8	70083529	70090862	B3.3	Hapln4	-1.59384	0.00731765	ENSMUSG00000007594	97.2248	0.440189	-3.6208	0.000293689
chr3	93909825	93910842	F2.1	Gm9116	-1.59355	NA	ENSMUSG00000102933	0.352843	1.47786	-1.07828	0.280907
chr14	50126553	50127587	C1	Olfr727	-1.59342	NA	ENSMUSG00000059488	1.43693	1.30813	-1.21809	0.223189
chr5	116026411	116029230	FALSE	Gm13842	-1.5931	NA	ENSMUSG00000084992	1.12696	1.30851	-1.21749	0.223419
chr7	8136950	8161654	A1	Vmn2r41	-1.593	NA	ENSMUSG00000090892	0.914565	1.21812	-1.30776	0.190955
chr12	103853589	103863562	E	Serpina1a	-1.59286	0.327455	ENSMUSG00000066366	182.397	0.867948	-1.8352	0.0664763
chr5	53047687	53049188	C1	Gm17182	-1.59284	NA	ENSMUSG00000090642	2.34373	0.765431	-2.08098	0.0374361
chr5	72581638	72587551	C3.2	Gm5868	-1.59168	0.168139	ENSMUSG00000060204	107.857	0.690273	-2.30587	0.0211179
chr2	164731180	164745931	H3	Wfdc3	-1.59131	0.000838789	ENSMUSG00000076434	13.7587	0.374159	-4.25302	2.10905e-05
NA	NA	NA	NA	NA	-1.59104	NA	NA	0.677719	1.43344	-1.10994	0.267024
chr18	23750447	23752305	A2	Gm15972	-1.59055	0.180497	ENSMUSG00000086287	5.29483	0.703469	-2.26101	0.0237584
chr7	5014415	5018488	A1	Zfp524	-1.59035	0.048322	ENSMUSG00000051184	1523.33	0.542876	-2.92948	0.00339524
chr18	36939205	37187657	B2	Pcdha2	-1.59027	0.0353952	ENSMUSG00000104148	11.5373	0.519164	-3.06314	0.00219031
chr1	111833823	111834224	E2.1	Gm37934	-1.59014	NA	ENSMUSG00000102728	3.33789	0.888961	-1.78876	0.0736533
chr12	108306270	108328300	F1	Hhipl1	-1.59002	0.0351162	ENSMUSG00000021260	978.631	0.51844	-3.06693	0.00216267
chr12	103728156	103830373	E	Serpina1b	-1.58909	0.340903	ENSMUSG00000071178	144.908	0.881059	-1.80361	0.071292
chr12	113214149	113214252	F1	Gm25622	-1.58857	NA	ENSMUSG00000087842	0.202064	3.07033	-0.517394	0.604881
chr10	103581398	103582393	D1	Gm26923	-1.58857	NA	ENSMUSG00000098173	0.202064	3.07033	-0.517394	0.604881
chr3	72888557	72967863	E3	Sis	-1.58787	NA	ENSMUSG00000027790	0.94505	1.15227	-1.37804	0.168191
chr8	21100651	21103271	A2	Gm2869	-1.58728	NA	ENSMUSG00000085173	1.80364	1.20552	-1.31668	0.187946
chr1	184786767	184811313	H5	2001-03-01	-1.58606	0.0306837	ENSMUSG00000026621	20.9347	0.508223	-3.1208	0.00180359
chr12	103894926	103904887	E	Serpina1c	-1.58513	0.330784	ENSMUSG00000079015	187.221	0.866993	-1.82831	0.0675027
chr10	123264076	123741204	D2	Fam19a2	-1.58466	6.32837e-05	ENSMUSG00000044071	64.1977	0.324783	-4.87914	1.06548e-06
chr14	55941453	55944661	C3	Cma1	-1.58423	0.00127222	ENSMUSG00000022225	50.8267	0.382712	-4.13949	3.48072e-05
chr2	74701006	74701142	C3	Gm44463	-1.58299	NA	ENSMUSG00000104570	1.5159	1.02792	-1.53999	0.123563
NA	NA	NA	NA	NA	-1.58051	NA	NA	1.47345	1.08602	-1.45533	0.145579
chrX	37453680	37469861	A3.3	Rhox2c	-1.58038	NA	ENSMUSG00000079637	0.379048	2.41659	-0.653968	0.513132
chr10	19712587	19760053	A3	Il20ra	-1.57962	NA	ENSMUSG00000020007	0.831374	1.48621	-1.06285	0.287849
chr2	67781043	67781140	C1.3	Mir6335	-1.57935	NA	ENSMUSG00000098734	0.77143	1.45102	-1.08844	0.2764
chrX	163935443	163958661	F5	Zrsr2	-1.57929	0.232271	ENSMUSG00000031370	4085.32	0.75416	-2.09411	0.0362505
chr19	39688834	39741054	C3	Cyp2c68	-1.5778	0.507477	ENSMUSG00000074882	22.9927	1.10485	-1.42808	0.15327
chr11	49340534	49341469	B1.2	Olfr1390	-1.57779	0.27789	ENSMUSG00000045421	4.06013	0.804127	-1.96212	0.0497487
chr2	69211073	69227841	C2	G6pc2	-1.57733	NA	ENSMUSG00000005232	1.93276	0.899292	-1.75397	0.0794352
chr1	183748977	183809746	H5	Gm34068	-1.57607	NA	ENSMUSG00000103305	2.07492	0.802171	-1.96475	0.0494428
chr4	40472180	40477168	A5	Tmem215	-1.57595	0.0748466	ENSMUSG00000046593	11.3062	0.576604	-2.73315	0.00627314
chr7	30493622	30513402	B1	Prodh2	-1.57589	0.110578	ENSMUSG00000036892	11.6697	0.619128	-2.54533	0.0109174
chr7	36751195	36751473	B2	Gm24550	-1.57582	NA	ENSMUSG00000089273	1.41961	1.20921	-1.30318	0.192514
chr9	50887950	50888055	A5.3	Gm25558	-1.57576	NA	ENSMUSG00000088708	3.11268	0.901576	-1.74779	0.0805006
chr10	11330489	11330626	A1	Gm25979	-1.57434	NA	ENSMUSG00000087802	0.532356	1.97045	-0.798974	0.424305
chr13	48577873	48625573	A5	Ptpdc1	-1.57411	0.26036	ENSMUSG00000038042	658.364	0.783083	-2.01014	0.044416
chr1	139501702	139523752	FALSE	F13b	-1.57291	NA	ENSMUSG00000026368	2.81517	1.12747	-1.39509	0.16299
chr12	83063392	83098874	D1	Gm29530	-1.57216	NA	ENSMUSG00000102029	0.788123	1.30789	-1.20206	0.229341
chr11	80858365	80867814	B5	Spaca3	-1.57189	NA	ENSMUSG00000053184	0.559184	1.61928	-0.970739	0.331678
chr6	124191596	124231784	F2	Vmn2r27	-1.57141	NA	ENSMUSG00000072778	0.479189	1.67694	-0.937072	0.348722
chr5	138021261	138034664	G2	Smok3a	-1.57125	0.187143	ENSMUSG00000075599	6.16775	0.702074	-2.23801	0.0252205
chrX	94997439	94998683	C3	Gm371	-1.57109	NA	ENSMUSG00000087522	0.643035	1.32378	-1.18682	0.235298
NA	NA	NA	NA	NA	-1.57093	NA	NA	3.14686	1.11239	-1.41221	0.157888
NA	NA	NA	NA	NA	-1.57035	NA	NA	0.880145	1.30978	-1.19894	0.230551
chr7	27356383	27447686	A3	Sptbn4	-1.5702	4.92882e-05	ENSMUSG00000011751	926.69	0.317991	-4.93787	7.89805e-07
chr7	29833620	29853669	B1	Zfp940	-1.56985	0.0450108	ENSMUSG00000050855	119.564	0.530231	-2.96069	0.00306952
chr3	14802356	14802574	A1	Gm16399	-1.56959	NA	ENSMUSG00000097790	0.496559	1.66754	-0.941261	0.346571
NA	NA	NA	NA	NA	-1.56918	NA	NA	2.0622	1.07474	-1.46005	0.144276
chr7	23301192	23362277	A3	Nlrp4e	-1.56907	NA	ENSMUSG00000045693	0.880438	1.73281	-0.905503	0.365199
chrX	4075022	4075762	A1.1	Gm15258	-1.56848	NA	ENSMUSG00000085978	0.507355	1.6619	-0.943788	0.345278
chr6	133931585	133932409	G1	Gm8956	-1.5681	NA	ENSMUSG00000107771	0.805461	1.511	-1.03779	0.299368
chr14	50680691	50692543	C1	Olfr747	-1.56773	NA	ENSMUSG00000057179	0.998472	1.70027	-0.922047	0.356504
chr7	29558579	29582169	B1	4930432E11Rik	-1.56742	NA	ENSMUSG00000046958	2.90305	0.827909	-1.89322	0.058328
chrX	104116175	104116274	D	Mir672	-1.56692	NA	ENSMUSG00000076286	0.61848	1.88475	-0.831368	0.405766
chr13	110054187	110280206	D2.1	Rab3c	-1.5668	0.379222	ENSMUSG00000021700	5.01365	0.913883	-1.71445	0.0864469
chr9	43829963	43832516	A5.1	Gm3898	-1.56664	NA	ENSMUSG00000096322	0.571814	1.44239	-1.08614	0.277416
chr1	57995971	58025899	C1.3	Sgol2a	-1.56646	0.00361402	ENSMUSG00000026039	1010.96	0.407648	-3.84269	0.000121695
chr14	41977873	41983325	B	Gm3543	-1.56606	NA	ENSMUSG00000093945	0.195162	2.64107	-0.592964	0.553205
chr12	113682466	113682891	F1	Gm37187	-1.56501	NA	ENSMUSG00000102182	0.319408	2.99398	-0.52272	0.601169
chrX	73064787	73068191	A7.3	Pnma3	-1.56484	NA	ENSMUSG00000046287	2.05343	1.43587	-1.08982	0.275793
chr11	70234717	70234800	B3	Mir497	-1.56472	NA	ENSMUSG00000105220	1.88635	0.856066	-1.82781	0.0675783
chr2	149015732	149017237	G3	Gm10750	-1.56463	NA	ENSMUSG00000074739	0.394104	1.92089	-0.814534	0.415339
chr13	95208112	95208936	D1	Gm16243	-1.56441	NA	ENSMUSG00000090033	0.335138	1.96153	-0.797549	0.425132
chr6	18727292	18727398	A2	Gm23648	-1.56425	NA	ENSMUSG00000095722	0.196262	3.07082	-0.509393	0.610477
chr5	89522860	89525000	E1	Gm43515	-1.56425	NA	ENSMUSG00000104715	0.196262	3.07082	-0.509393	0.610477
chr12	87514316	87518266	D2	Gm8300	-1.5642	NA	ENSMUSG00000079034	1.15214	0.981022	-1.59445	0.110834
chr13	98476598	98477459	D1	Gm29501	-1.56385	NA	ENSMUSG00000100416	0.832262	1.19778	-1.30563	0.19168
chr6	136383728	136384918	G1	Gm15476	-1.56314	NA	ENSMUSG00000083916	0.892746	1.21672	-1.28472	0.198892
chr5	94963018	94965694	E3	Gm7647	-1.56208	NA	ENSMUSG00000073510	1.01682	1.39564	-1.11926	0.263031
chr6	85145446	85146385	C3	Gm44285	-1.56185	NA	ENSMUSG00000107922	0.519179	1.97572	-0.790524	0.429222
chr1	11223566	11224174	A2	Gm28686	-1.56147	0.175719	ENSMUSG00000101827	4.66614	0.6855	-2.27786	0.0227351
chr7	12445358	12468852	A1	Vmn2r-ps53	-1.56111	0.472771	ENSMUSG00000092583	3.76654	1.03871	-1.50294	0.132856
chr8	13705889	13743084	A1.1	4932443I19Rik	-1.56062	0.258032	ENSMUSG00000090336	4.03304	0.773402	-2.01786	0.0436055
chr7	109712181	109723850	E3	BC051019	-1.5598	0.0338349	ENSMUSG00000031022	7.84891	0.505953	-3.08289	0.00205003
chr4	123201504	123216275	D2.2	Nt5c1a	-1.55904	0.222481	ENSMUSG00000054958	750.974	0.733643	-2.12507	0.0335808
chr4	80834123	80851719	C3	Tyrp1	-1.5586	NA	ENSMUSG00000005994	1.407	1.08632	-1.43475	0.15136
chr14	54632329	54632781	C2	Gm20726	-1.55852	0.406773	ENSMUSG00000092443	526.19	0.942207	-1.65412	0.0981037
chr3	107999443	107999845	F2.3	Gm43746	-1.55799	NA	ENSMUSG00000106614	0.961249	1.29466	-1.2034	0.228823
chr13	31427255	31427379	A3.2	Gm23351	-1.55781	NA	ENSMUSG00000089052	0.352367	1.93975	-0.803099	0.421918
chr4	53205066	53217857	B2	4930412L05Rik	-1.55748	0.0113158	ENSMUSG00000087192	8.55494	0.447547	-3.48003	0.000501363
chr5	15028950	15032998	A2	Gm17019	-1.55711	0.16439	ENSMUSG00000091897	4.07341	0.671149	-2.32007	0.020337
chr11	76902159	76916587	B5	Tmigd1	-1.55697	NA	ENSMUSG00000020839	1.66212	0.984581	-1.58136	0.113797
chr9	78051958	78065624	E1	Gcm1	-1.55622	NA	ENSMUSG00000023333	1.74005	0.867241	-1.79444	0.0727422
chr6	67724902	67725661	C1	Igkv1-133	-1.55603	0.340211	ENSMUSG00000094491	8.90111	0.861598	-1.80598	0.0709213
chr11	99345565	99351104	D	Krt27	-1.55579	NA	ENSMUSG00000017588	3.32994	0.792385	-1.96343	0.0495968
chr17	37210894	37211867	B1	Olfr95	-1.55568	NA	ENSMUSG00000049561	1.39975	1.18799	-1.3095	0.190365
chr14	41278805	41288815	B	Gm2832	-1.55567	NA	ENSMUSG00000091110	0.583115	1.7952	-0.866573	0.386176
chr7	57407672	57510059	B5	Gabra5	-1.55558	NA	ENSMUSG00000055078	3.32901	0.935109	-1.66353	0.0962074
chr10	116418052	116421237	D2	Kcnmb4os1	-1.55543	0.0068815	ENSMUSG00000020164	11.5043	0.427229	-3.64073	0.000271866
chr11	121160271	121161973	E2	Uts2r	-1.55541	NA	ENSMUSG00000039321	1.13546	1.12122	-1.38725	0.165365
chr2	89751870	89752826	E1	Olfr1253	-1.55534	NA	ENSMUSG00000075075	0.816425	1.35829	-1.14507	0.252178
chr4	8941259	8941656	A1	Rps18-ps2	-1.55509	NA	ENSMUSG00000083786	0.331763	1.96317	-0.792131	0.428284
chr14	55222007	55241435	C3	Dhrs2	-1.55417	NA	ENSMUSG00000022209	0.212	3.07102	-0.506076	0.612803
chr7	85737784	85754981	D3	Vmn2r72	-1.55417	NA	ENSMUSG00000051877	0.255809	3.07102	-0.506076	0.612803
chr10	79247777	79294535	C1	Vmn2r81	-1.55417	NA	ENSMUSG00000055515	0.255809	3.07102	-0.506076	0.612803
chr4	96195197	96236659	C5	Cyp2j7	-1.55417	NA	ENSMUSG00000081362	0.255809	3.07102	-0.506076	0.612803
chrX	108446389	108449268	D	Gm9218	-1.55417	NA	ENSMUSG00000081560	0.215375	3.07102	-0.506076	0.612803
chrX	10415301	10417238	A1.1	4933416E14Rik	-1.55417	NA	ENSMUSG00000086996	0.255809	3.07102	-0.506076	0.612803
chr14	58105772	58106129	C3	Gm17109	-1.55417	NA	ENSMUSG00000091132	0.255809	3.07102	-0.506076	0.612803
chrX	139079257	139085236	F1	Serpina7	-1.55416	NA	ENSMUSG00000031271	1.23532	1.55498	-0.999469	0.317567
chr4	49678747	49682024	B1	Ppp3r2	-1.55405	NA	ENSMUSG00000028310	1.77729	1.02455	-1.51682	0.129313
chr6	64878459	64879128	C1	Gm18839	-1.55364	NA	ENSMUSG00000107424	0.394619	1.91702	-0.810443	0.417685
chr18	80978913	80987869	E3	Gm27238	-1.55341	NA	ENSMUSG00000098880	1.44649	1.15794	-1.34153	0.179748
chrX	159414572	159498757	F4	Map7d2	-1.55329	0.0211157	ENSMUSG00000041020	5.56434	0.476031	-3.263	0.00110241
chr2	90782727	90834437	E1	Agbl2	-1.55313	0.0642908	ENSMUSG00000040812	88.4573	0.553862	-2.80418	0.00504441
chr8	43295068	43307009	A4	Zfp42	-1.5517	NA	ENSMUSG00000051176	1.79742	1.17316	-1.32266	0.185948
chr2	135648907	135652063	F3	Platr3	-1.55133	NA	ENSMUSG00000084762	0.445658	2.88682	-0.537385	0.591002
chr5	48535344	48537941	B3	Gm43831	-1.55133	NA	ENSMUSG00000105653	0.445658	2.88682	-0.537385	0.591002
chr7	35448796	35466036	B2	Slc7a9	-1.5508	0.0523323	ENSMUSG00000030492	9.22919	0.535115	-2.89807	0.0037547
chr2	119237362	119249527	E5	Spint1	-1.5505	0.46905	ENSMUSG00000027315	11743.7	1.02568	-1.51168	0.130615
NA	NA	NA	NA	NA	-1.55039	NA	NA	0.908793	1.28752	-1.20416	0.228527
NA	NA	NA	NA	NA	-1.54987	NA	NA	0.698479	1.6816	-0.921664	0.356704
chrX	100429013	100429885	C3	Otud6a	-1.54921	NA	ENSMUSG00000051582	2.06585	0.94672	-1.6364	0.101757
chr12	17172100	17176888	A1.1	Kcnf1	-1.54813	0.111745	ENSMUSG00000051726	14.9205	0.609845	-2.53856	0.0111309
chr9	51116001	51119700	A5.3	Btg4	-1.54796	NA	ENSMUSG00000032056	0.787858	1.48457	-1.0427	0.297088
chr7	18674107	18686185	A3	Psg20	-1.54751	NA	ENSMUSG00000063305	0.637932	1.42875	-1.08312	0.278755
chr9	105163125	105164533	F1	Gm37582	-1.54633	NA	ENSMUSG00000103118	2.0384	1.01818	-1.51872	0.128833
chr4	116874588	116875465	D1	Gm12993	-1.54612	NA	ENSMUSG00000082063	0.690322	2.28772	-0.675833	0.499147
chr1	63698819	63730318	C2	Mdh1b	-1.54606	NA	ENSMUSG00000025963	2.75394	0.877841	-1.76121	0.0782034
chr18	36017707	36197380	B2	Nrg2	-1.54603	0.000535247	ENSMUSG00000060275	190.872	0.35365	-4.37164	1.23318e-05
chr1	177786856	177787465	H4	Gm16585	-1.54601	0.0100564	ENSMUSG00000089657	2044.97	0.439485	-3.51778	0.000435168
chr2	27034680	27035557	A3	Gm13397	-1.5457	NA	ENSMUSG00000083335	0.790446	1.42206	-1.08695	0.27706
chr5	69109285	69341679	C3.1	Kctd8	-1.5451	NA	ENSMUSG00000037653	2.71723	0.769187	-2.00874	0.0445643
chr12	114583569	114584002	F2	Ighv1-9	-1.54477	0.401094	ENSMUSG00000094694	85.9292	0.927186	-1.66608	0.0956974
chr11	97598511	97622893	D	2410003L11Rik	-1.54439	NA	ENSMUSG00000085860	1.31151	1.2055	-1.28112	0.200153
chr9	80802651	80864861	E1	Gm27224	-1.5442	NA	ENSMUSG00000098685	0.233904	2.54159	-0.607572	0.543471
chr1	89048974	89049216	D	Gm18699	-1.5442	NA	ENSMUSG00000099544	0.233904	2.54159	-0.607572	0.543471
chr16	59462909	59469238	C1.3	1700022E09Rik	-1.5442	NA	ENSMUSG00000099983	0.233904	2.54159	-0.607572	0.543471
chr6	82242174	82242845	C3	Gm31861	-1.5442	NA	ENSMUSG00000108224	0.233904	2.54159	-0.607572	0.543471
chr13	114607237	114697822	D2.2	4930544M13Rik	-1.54411	NA	ENSMUSG00000051758	0.235592	2.53787	-0.608427	0.542904
chr7	32441541	32442722	B1	Scgb1b29	-1.54411	NA	ENSMUSG00000078757	0.235592	2.53787	-0.608427	0.542904
chr1	149431910	149433967	G1	Gm37096	-1.54411	NA	ENSMUSG00000103724	0.235592	2.53787	-0.608427	0.542904
chr3	134404143	134423635	G3	4930539C22Rik	-1.54411	NA	ENSMUSG00000105765	0.235592	2.53787	-0.608427	0.542904
chr10	81396186	81431005	C1	Nfic	-1.54336	0.24315	ENSMUSG00000055053	16699.4	0.748286	-2.06253	0.0391578
chr4	33303569	33310137	A5	Gm11934	-1.5433	NA	ENSMUSG00000086127	0.917163	1.17349	-1.31513	0.188466
chr5	115198343	115198705	FALSE	Gm13828	-1.54322	NA	ENSMUSG00000083182	0.332445	1.65815	-0.930683	0.352018
chr5	86889767	86906937	E1	Ugt2b34	-1.54307	0.474774	ENSMUSG00000029260	7.84841	1.02978	-1.49844	0.134018
chr7	43811294	43816359	B3	Klk7	-1.54291	NA	ENSMUSG00000030713	0.930488	1.45413	-1.06105	0.288666
chr2	10488599	10488681	A1	Mir467a-5	-1.54273	NA	ENSMUSG00000094159	0.34495	1.94512	-0.793128	0.427703
chr15	37762832	37765401	B3.1	Gm15940	-1.54252	NA	ENSMUSG00000086313	1.07757	1.09187	-1.41273	0.157735
chr1	45519774	45520754	C1.1	Gm7063	-1.54088	NA	ENSMUSG00000100361	1.44547	0.974747	-1.5808	0.113924
chr1	17145362	17164271	A3	Gdap1	-1.54071	0.429741	ENSMUSG00000025777	55.2704	0.961937	-1.60167	0.109228
chr5	116501374	116502716	FALSE	4933430H06Rik	-1.5405	NA	ENSMUSG00000107172	0.339625	1.9493	-0.790285	0.429361
chr5	103343972	103345107	E5	Gm42619	-1.54037	NA	ENSMUSG00000104808	3.32846	0.617761	-2.49347	0.0126501
chr13	83734709	83738535	C3	Gm33366	-1.53999	NA	ENSMUSG00000102969	3.2587	0.854148	-1.80296	0.0713948
chr5	7233401	7235837	A1	Gm42598	-1.53988	NA	ENSMUSG00000105711	1.05438	1.11203	-1.38474	0.16613
chrX	53772836	53773129	A5	Gm14593	-1.53975	NA	ENSMUSG00000084308	0.350733	2.38095	-0.646693	0.517831
chrX	73407676	73408931	A7.3	Gm37741	-1.53975	NA	ENSMUSG00000103141	0.350733	2.38095	-0.646693	0.517831
chr4	115600969	115621602	D1	Cyp4a32	-1.53936	NA	ENSMUSG00000063929	0.65977	1.6169	-0.952044	0.341075
chr1	195321283	195323493	H6	Gm38194	-1.53918	0.257746	ENSMUSG00000102307	4.79869	0.762461	-2.01869	0.0435191
chr14	54973029	54973359	C3	Gm29015	-1.53869	NA	ENSMUSG00000101680	0.353049	1.9217	-0.800692	0.42331
chr7	35555367	35556935	B2	B230322F03Rik	-1.5384	0.000852943	ENSMUSG00000097509	186.895	0.362188	-4.24752	2.16149e-05
NA	NA	NA	NA	NA	-1.53816	NA	NA	1.83389	0.899081	-1.71082	0.0871151
chr3	138000939	138016044	G3	Gm19708	-1.53751	NA	ENSMUSG00000105296	0.52566	2.38338	-0.645095	0.518865
chr11	109225355	109298129	E1	Rgs9	-1.53539	0.446672	ENSMUSG00000020599	147.109	0.981581	-1.5642	0.11777
chr8	45241170	45262031	B1.1	F11	-1.535	NA	ENSMUSG00000031645	2.01717	1.05643	-1.45301	0.146221
chr7	63098692	63212569	C	Chrna7	-1.53465	0.112935	ENSMUSG00000030525	4.48489	0.606024	-2.53232	0.0113311
chr9	46228580	46230466	A5.2	Apoa1	-1.53419	0.274492	ENSMUSG00000032083	117.44	0.77846	-1.9708	0.0487468
chr11	34141827	34143421	A4	Gm12121	-1.53412	NA	ENSMUSG00000086243	0.819062	1.48856	-1.03061	0.302723
chr4	124656807	124660655	D2.2	Pou3f1	-1.53344	0.385678	ENSMUSG00000090125	756.022	0.902836	-1.69847	0.0894187
chr6	135171199	135172105	G1	Gm34391	-1.53301	NA	ENSMUSG00000108248	1.14317	1.01931	-1.50397	0.132588
NA	NA	NA	NA	NA	-1.53287	0.252685	NA	6.00004	0.752609	-2.03674	0.0416758
chr16	13531428	13531551	A1	Gm25276	-1.53287	NA	ENSMUSG00000077488	0.520903	1.88206	-0.814463	0.41538
chr17	33064143	33068058	B1	4921501E09Rik	-1.53275	NA	ENSMUSG00000023350	1.14464	1.32684	-1.15518	0.248016
chr1	195259299	195259848	H6	Gm38046	-1.53253	NA	ENSMUSG00000104297	0.412726	1.93381	-0.792493	0.428073
chr8	13189031	13189098	A1.1	Mir1968	-1.53206	NA	ENSMUSG00000088054	1.66932	0.919281	-1.66659	0.0955967
chr1	66951829	66953469	C3	Gm15826	-1.532	NA	ENSMUSG00000082212	1.69814	0.803786	-1.90598	0.0566528
chr12	15800994	15801101	A1.1	Mir6387	-1.53181	0.16285	ENSMUSG00000098480	3.59863	0.658517	-2.32615	0.0200105
chr12	104338486	104394257	E	Serpina3m	-1.53138	0.256785	ENSMUSG00000079012	21.1376	0.757121	-2.02264	0.0431105
chr16	90386397	90499553	C3.3	Hunk	-1.53111	0.0329703	ENSMUSG00000053414	72.3449	0.494973	-3.09331	0.00197938
chr13	55417958	55426793	B1	F12	-1.53071	0.0778828	ENSMUSG00000021492	11.7472	0.563833	-2.71482	0.00663114
chr4	133212131	133224555	D2.3	Cd164l2	-1.53063	0.0104212	ENSMUSG00000028865	10.1841	0.436541	-3.50628	0.000454415
chr6	67791046	67791511	C1	Igkv14-130	-1.53001	0.68209	ENSMUSG00000096461	3.57133	1.44943	-1.05559	0.291155
chr3	54021164	54021909	C	Gm8109	-1.52984	NA	ENSMUSG00000103155	1.30526	1.17062	-1.30687	0.191257
chr2	66863262	66864775	C1.3	Gm13600	-1.52983	NA	ENSMUSG00000081973	1.6338	1.00307	-1.52515	0.127221
chr5	94076385	94080997	E3	Gm6351	-1.52951	NA	ENSMUSG00000072821	0.790904	1.38663	-1.10304	0.270008
chr10	78711997	78718293	C1	Casp14	-1.52941	NA	ENSMUSG00000005355	0.367672	1.97561	-0.774143	0.438846
chr3	98286988	98290056	F2.2	Gm43189	-1.52905	0.180337	ENSMUSG00000105909	6.35625	0.67594	-2.26211	0.0236907
chr2	4287595	4301167	A1	Gm13187	-1.52877	0.152503	ENSMUSG00000087355	4.51229	0.646349	-2.36524	0.0180184
chr7	44052290	44056712	B3	Klk1b27	-1.52871	0.166584	ENSMUSG00000063177	5.63582	0.661058	-2.31252	0.0207488
chr2	10477150	10477272	A1	Mir669g	-1.5285	NA	ENSMUSG00000080459	0.580012	2.23303	-0.684499	0.49366
chr12	115024026	115024459	F2	Ighv8-4	-1.5283	NA	ENSMUSG00000096355	0.187159	3.07156	-0.497564	0.618792
chr16	9567898	9995560	A1	Grin2a	-1.52819	2.48667e-06	ENSMUSG00000059003	190.236	0.274703	-5.56306	2.65089e-08
NA	NA	NA	NA	NA	-1.52757	0.191042	NA	4.09452	0.686853	-2.22401	0.026148
chr10	34389981	34397085	B1	Col10a1	-1.52691	0.000106471	ENSMUSG00000039462	177.916	0.320766	-4.76019	1.93412e-06
chr9	120316328	120316917	F4	Gm15566	-1.52662	NA	ENSMUSG00000083772	1.83265	0.937787	-1.62789	0.103548
chr2	78597669	78598922	C3	Gm14464	-1.52653	NA	ENSMUSG00000082046	0.395838	1.9474	-0.78388	0.433111
chr11	99315516	99322951	D	Krt25	-1.5258	0.32137	ENSMUSG00000035831	4.41242	0.824567	-1.85042	0.0642526
chr8	84125989	84132527	C2	Podnl1	-1.52549	0.0179676	ENSMUSG00000012889	629.301	0.458829	-3.32475	0.00088498
chrX	99459025	99460753	C3	Gm14808	-1.52522	NA	ENSMUSG00000085553	0.607523	1.67611	-0.909978	0.362834
chr6	83644542	83656187	C3	Clec4f	-1.52522	NA	ENSMUSG00000014542	3.08878	0.883865	-1.72562	0.0844155
chr7	104068085	104069029	E3	Olfr644	-1.52504	NA	ENSMUSG00000094302	0.411039	1.9332	-0.788864	0.430191
chr6	138423105	138429592	G1	A830011K09Rik	-1.525	NA	ENSMUSG00000089957	0.947372	1.35309	-1.12705	0.259722
chrX	42489691	42491524	A4	Gm43337	-1.52473	NA	ENSMUSG00000105993	1.03134	1.32275	-1.15269	0.249037
chrX	165129017	165327393	F5	Glra2	-1.52413	NA	ENSMUSG00000018589	0.677863	1.31007	-1.16339	0.24467
chr4	143458378	143460538	E1	Gm13042	-1.52347	NA	ENSMUSG00000083930	1.17606	1.09595	-1.39009	0.164501
chrX	94355053	94366777	C3	Fam90a1b	-1.52273	NA	ENSMUSG00000043549	2.37454	0.774182	-1.96689	0.0491964
chr11	56262855	56263083	B1.3	Gm12240	-1.52267	NA	ENSMUSG00000084169	0.548484	1.92879	-0.789443	0.429853
chr1	136466343	136531511	E4	Kif14	-1.5226	0.00180104	ENSMUSG00000041498	1756.09	0.376502	-4.04406	5.25336e-05
chr19	10978307	10993250	A	Ms4a15	-1.52247	NA	ENSMUSG00000067571	1.35834	1.14253	-1.33254	0.182684
chr1	34543968	34560943	B	Prss40	-1.52238	NA	ENSMUSG00000037529	2.65489	1.00733	-1.5113	0.130712
chr8	123542178	123542296	E1	n-R5s102	-1.52228	0.713058	ENSMUSG00000096613	9.30203	1.53832	-0.989575	0.322382
chr5	90553199	90589077	E1	Gm43448	-1.52218	NA	ENSMUSG00000106863	0.663073	1.41973	-1.07217	0.283646
chr3	94173080	94173483	F2.1	Gm16560	-1.52169	NA	ENSMUSG00000089826	0.36236	1.70376	-0.893135	0.371785
chr8	43568278	43576707	A4	Adam26a	-1.52074	NA	ENSMUSG00000048516	0.3612	2.42693	-0.626612	0.530914
chr5	11416418	11421235	A1	Gm8897	-1.52041	NA	ENSMUSG00000096732	0.675341	1.24483	-1.22137	0.221945
chr5	97382198	97392379	E3	Naa11	-1.51977	0.116534	ENSMUSG00000046000	5.16895	0.603902	-2.51659	0.0118496
chr16	13819232	13819320	A1	Gm27734	-1.51868	NA	ENSMUSG00000099314	1.18077	1.00305	-1.51406	0.130011
chr5	139895809	139902734	G2	Gm42423	-1.51845	0.0201465	ENSMUSG00000105335	18.0277	0.462697	-3.28173	0.00103172
chr8	123540493	123540611	E1	n-R5s101	-1.51841	0.601068	ENSMUSG00000095073	9.56299	1.22493	-1.23959	0.215128
chr10	14705591	14770850	A2	Nmbr	-1.51761	NA	ENSMUSG00000019865	0.457284	1.66879	-0.909405	0.363137
chr2	38973947	38976816	B	Gm13474	-1.51759	NA	ENSMUSG00000084184	2.54589	1.1196	-1.35548	0.175265
NA	NA	NA	NA	NA	-1.51696	NA	NA	0.685738	1.2878	-1.17795	0.238817
chr14	53704007	53704514	C2	Trav5-4	-1.51668	NA	ENSMUSG00000095607	1.04249	1.13142	-1.34051	0.180079
chr19	40153353	40187333	C3	Cyp2c70	-1.51654	0.422473	ENSMUSG00000060613	13.4472	0.937793	-1.61714	0.105848
chrX	94789717	94790346	C3	Rpl13-ps5	-1.51559	0.104051	ENSMUSG00000082964	16.9628	0.588801	-2.57403	0.0100522
chr3	69574158	69598960	E1	B3galnt1	-1.51464	0.236794	ENSMUSG00000043300	942.401	0.727788	-2.08115	0.0374198
chr8	123562595	123562713	E1	n-R5s114	-1.51445	0.594014	ENSMUSG00000096599	8.35276	1.20736	-1.25435	0.209716
chr2	10468971	10469068	A1	Mir669l	-1.5143	NA	ENSMUSG00000076959	0.317443	2.00375	-0.755734	0.449809
chr7	103249737	103252505	E3	Usp17ld	-1.51401	NA	ENSMUSG00000057321	0.942101	1.10754	-1.36701	0.171623
chr6	140295463	140296456	G2	Gm3961	-1.51341	NA	ENSMUSG00000107572	1.25399	1.19781	-1.26348	0.206416
chr9	65346068	65359642	C	Pdcd7	-1.51263	0.117213	ENSMUSG00000041837	2340.63	0.601829	-2.51339	0.0119576
chr4	139061108	139075570	D3	Htr6	-1.51174	0.0023619	ENSMUSG00000028747	143.633	0.381253	-3.96518	7.33406e-05
chr7	43712567	43727534	B3	Klk13	-1.51165	0.255775	ENSMUSG00000054046	6.74424	0.7455	-2.0277	0.0425914
chr15	101929332	101940324	F2	Krt79	-1.51061	0.0452787	ENSMUSG00000061397	56.9139	0.510799	-2.95735	0.00310296
chr6	89201253	89201559	D1	Gm44203	-1.5103	NA	ENSMUSG00000108221	0.511156	1.4065	-1.0738	0.282912
chr3	103601943	103603202	F2.2	Gm43066	-1.51023	0.663407	ENSMUSG00000104764	100.883	1.37853	-1.09554	0.273282
chr15	76457438	76459468	D3	Scx	-1.5096	0.00709171	ENSMUSG00000034161	1058.6	0.415829	-3.63034	0.00028305
chr5	119595831	119598204	FALSE	Gm43399	-1.50916	NA	ENSMUSG00000106991	1.86354	0.902494	-1.67221	0.0944824
chr4	58938025	58938109	B3	Gm26400	-1.50769	NA	ENSMUSG00000092753	1.79406	1.32784	-1.13544	0.256189
chr13	54887470	54888013	B1	Gm29431	-1.50749	NA	ENSMUSG00000100728	1.83622	1.05204	-1.43291	0.151883
chr12	56266920	56267204	C1	Gm24685	-1.50684	NA	ENSMUSG00000088389	0.365297	1.6334	-0.922518	0.356258
chr6	16237627	16238238	A1	Gm3148	-1.50599	NA	ENSMUSG00000108089	0.582469	1.31506	-1.14519	0.252131
chr9	78321299	78322357	E1	Gm8074	-1.5057	NA	ENSMUSG00000090802	1.18578	1.20298	-1.25164	0.210699
chr2	50066429	50193569	C1.1	Lypd6	-1.50509	0.0452787	ENSMUSG00000050447	7.8226	0.508957	-2.9572	0.00310451
chr11	67774608	67789898	B3	Gsg1l2	-1.5049	NA	ENSMUSG00000097886	1.69695	0.86448	-1.74081	0.0817167
chr7	114926959	114927726	F1	Rps4l-ps	-1.50483	0.288606	ENSMUSG00000046411	11.4112	0.778324	-1.93342	0.0531839
chr14	34511619	34522801	B	9230112D13Rik	-1.50428	NA	ENSMUSG00000021797	0.786159	1.65079	-0.911249	0.362164
chr7	140335843	140336820	F4	Olfr527	-1.5027	NA	ENSMUSG00000062782	0.181357	3.07209	-0.489146	0.624739
chr14	54932695	54935837	C2	Il25	-1.50241	NA	ENSMUSG00000040770	3.36421	0.807053	-1.8616	0.0626589
chr14	123977907	124677127	E5	Fgf14	-1.50158	0.0887091	ENSMUSG00000025551	6.58655	0.565912	-2.65339	0.00796888
chr8	43129807	43141486	A4	Triml1	-1.50121	NA	ENSMUSG00000031651	0.884467	1.45014	-1.03522	0.300567
chr10	127801152	127846565	D3	Rdh16	-1.50057	0.0775641	ENSMUSG00000069456	5.45302	0.552332	-2.71679	0.00659185
chr13	56479277	56482246	B1	Il9	-1.50021	NA	ENSMUSG00000021538	0.247806	3.07215	-0.488326	0.625319
chr9	76164102	76213657	D	Gfral	-1.50021	NA	ENSMUSG00000059383	0.207372	3.07215	-0.488326	0.625319
chr11	70748705	70755151	B3	Gm12320	-1.50021	NA	ENSMUSG00000085502	0.207372	3.07215	-0.488326	0.625319
chr11	14780027	14780781	A2	Gm12008	-1.49904	NA	ENSMUSG00000082156	0.676808	1.67511	-0.894889	0.370846
chr18	38209772	38229145	B3	2010320O07Rik	-1.49899	0.27358	ENSMUSG00000089983	6.57834	0.759409	-1.97389	0.0483947
chr5	75849238	75852958	C3.3	Gm28865	-1.49892	NA	ENSMUSG00000100936	0.180256	3.07217	-0.4879	0.62562
chr6	121708643	121709049	F1	Gm44018	-1.49892	NA	ENSMUSG00000107998	0.180256	3.07217	-0.4879	0.62562
chr11	105994675	106005443	E1	Ace3	-1.49867	0.0125808	ENSMUSG00000101605	6.57623	0.434905	-3.44596	0.000569027
chrX	142405951	142406441	F2	Gm6067	-1.49826	NA	ENSMUSG00000082929	0.446895	2.33737	-0.641003	0.521521
chr9	107192793	107194061	F1	AA543401	-1.49769	0.321199	ENSMUSG00000092125	4.89593	0.809201	-1.85082	0.0641948
chr12	109715577	109715650	F1	Mir679	-1.49728	NA	ENSMUSG00000076145	0.464284	1.66954	-0.896818	0.369816
chr7	42903251	42933789	B3	Vmn2r63	-1.49675	NA	ENSMUSG00000090751	0.923768	1.13636	-1.31714	0.187792
chr9	99874106	99876170	E3.3	Sox14	-1.496	0.268449	ENSMUSG00000053747	3.48543	0.752353	-1.98844	0.0467636
chr6	52313498	52318378	B3	Evx1	-1.496	0.011568	ENSMUSG00000005503	62.8985	0.430806	-3.47256	0.000515528
chr11	82633353	82636309	C	Gm11426	-1.49588	0.616885	ENSMUSG00000069796	7.57826	1.24345	-1.203	0.228975
chr11	100080848	100088226	D	Krt32	-1.49467	NA	ENSMUSG00000046095	1.18587	1.04309	-1.43293	0.151877
chrX	100590154	100594869	C3	P2ry4	-1.49465	0.305697	ENSMUSG00000044359	3.54985	0.790252	-1.89136	0.0585765
chr14	122434854	122451115	E5	Gm5089	-1.49371	NA	ENSMUSG00000064052	2.91649	1.04469	-1.42981	0.152773
chr5	35361541	35367677	B2	4930478P22Rik	-1.49346	NA	ENSMUSG00000106762	2.30512	1.08721	-1.37367	0.169545
chr12	114455626	114456083	F2	Ighv6-7	-1.49328	NA	ENSMUSG00000087582	0.796695	1.3844	-1.07865	0.280746
chr1	165785834	165785951	H2.3	Gm24808	-1.49297	NA	ENSMUSG00000088618	0.225901	2.54837	-0.585852	0.557975
chr1	25608250	25611184	A5	Gm37011	-1.4929	NA	ENSMUSG00000103889	0.227589	2.5445	-0.586715	0.557395
chr6	122623547	122623658	F1	Gm26168	-1.49282	NA	ENSMUSG00000065721	0.596624	1.4174	-1.05321	0.292243
chr15	52040107	52045722	C	Aard	-1.49256	0.103629	ENSMUSG00000068522	14.8307	0.579371	-2.57617	0.00999018
chr2	180099913	180101502	H4	Gm17180	-1.49214	NA	ENSMUSG00000090589	0.75719	1.27534	-1.17	0.242001
NA	NA	NA	NA	NA	-1.4919	NA	NA	0.933521	1.37201	-1.08738	0.276868
chr19	12422251	12423352	A	Olfr1441	-1.49154	NA	ENSMUSG00000050815	1.05294	1.49839	-0.995428	0.319528
chrX	139333683	139338169	F1	Trap1a	-1.49152	NA	ENSMUSG00000051257	0.529589	1.63483	-0.912344	0.361588
chr4	116173372	116174290	D1	1700042G07Rik	-1.4914	NA	ENSMUSG00000078593	0.502281	1.43958	-1.036	0.300201
chr5	151561661	151586906	G3	Vmn2r18	-1.49099	NA	ENSMUSG00000091794	1.19281	1.09499	-1.36164	0.173312
chr8	3847965	3854309	A1.1	Cd209e	-1.49097	NA	ENSMUSG00000040197	0.462596	1.66892	-0.893374	0.371657
chr4	115133832	115137864	D1	Cyp4x1os	-1.49097	NA	ENSMUSG00000086896	0.462596	1.66892	-0.893374	0.371657
chr2	122302191	122313730	E5	Duoxa1	-1.49052	NA	ENSMUSG00000027224	2.90111	0.808092	-1.84449	0.065112
chr11	69326258	69333042	B3	Kcnab3	-1.48986	0.126282	ENSMUSG00000018470	1001.91	0.602736	-2.47183	0.0134423
chr2	74135757	74150834	C3	Gm13667	-1.48975	NA	ENSMUSG00000084791	0.354357	1.70121	-0.875698	0.381194
chrX	74486589	74487421	A7.3	Gm6881	-1.48969	NA	ENSMUSG00000082707	0.320826	2.38524	-0.624544	0.53227
chr6	100498515	100499914	D3	Gm44107	-1.48969	NA	ENSMUSG00000107663	0.320826	2.38524	-0.624544	0.53227
chr9	97042562	97042862	E3.3	Gm18291	-1.48958	NA	ENSMUSG00000101376	0.34273	2.38014	-0.625836	0.531422
NA	NA	NA	NA	NA	-1.48958	NA	NA	0.34273	2.38014	-0.625836	0.531422
chr10	40570336	40604132	B1	Slc22a16	-1.48922	0.257746	ENSMUSG00000019834	5.31015	0.737709	-2.01871	0.0435175
chr1	52287697	52289095	C1.1	Gm5975	-1.48851	NA	ENSMUSG00000099648	0.639623	1.48154	-1.00471	0.315039
chr4	134065912	134092504	D3	Aim1l	-1.48821	0.00577739	ENSMUSG00000012123	287.272	0.402603	-3.69648	0.000218611
chr6	38109255	38115809	B1	Tmem213	-1.48709	NA	ENSMUSG00000029829	1.06876	1.19428	-1.24517	0.213069
chr6	50650672	50654439	B2.3	Npvf	-1.48702	NA	ENSMUSG00000029831	2.76482	1.02411	-1.45201	0.146498
chr11	100246091	100248902	D	Krt16	-1.487	0.00620639	ENSMUSG00000053797	13.9693	0.40503	-3.67132	0.000241299
chr10	5825663	5922400	A1	Rgs17	-1.48637	0.00461789	ENSMUSG00000019775	13.2089	0.394926	-3.76368	0.000167433
chr6	116489101	116494540	E3	Olfr211	-1.4857	NA	ENSMUSG00000053391	0.366512	1.96537	-0.755936	0.449688
chr7	98192417	98199481	E1	B3gnt6	-1.48548	0.348894	ENSMUSG00000074004	228.982	0.831738	-1.786	0.0740998
chr13	92574631	92576232	C3	Spz1	-1.48507	NA	ENSMUSG00000046957	2.59915	1.00735	-1.47424	0.140416
chr3	52516964	52550219	C	Gm30173	-1.48501	NA	ENSMUSG00000103965	1.32397	1.24357	-1.19415	0.23242
chr1	187608791	188214885	H5	Esrrg	-1.48452	0.316164	ENSMUSG00000026610	6.95505	0.796423	-1.86398	0.0623247
chr8	4102787	4105835	A1.1	Cd209f	-1.48451	0.378208	ENSMUSG00000051906	17.9259	0.864553	-1.71708	0.0859639
chr13	93706182	93719175	C3	AW495222	-1.48442	NA	ENSMUSG00000087334	0.796883	2.26668	-0.654886	0.512541
chr2	67491044	67516525	C1.3	Gm13601	-1.48423	NA	ENSMUSG00000087467	0.854664	1.99896	-0.742503	0.457783
chr8	45069137	45088356	B1.1	Mtnr1a	-1.48413	0.529246	ENSMUSG00000054764	3.49375	1.07092	-1.38585	0.165794
chr1	105321121	105321446	E2.1	Gm29014	-1.48308	NA	ENSMUSG00000099582	0.492649	1.63992	-0.904361	0.365804
chr9	74848463	74891476	D	Gm20649	-1.4829	0.311837	ENSMUSG00000093662	12.2361	0.790771	-1.87525	0.0607577
chr16	66892503	66910841	C2	4933411O13Rik	-1.48262	NA	ENSMUSG00000045178	0.452181	1.91749	-0.773211	0.439397
chr1	39048648	39057637	B	Gm37821	-1.48213	NA	ENSMUSG00000104188	0.461436	1.91015	-0.775924	0.437794
chr8	105900441	105931778	D3	Pskh1	-1.48205	0.238546	ENSMUSG00000048310	4820.34	0.714211	-2.07509	0.0379786
chr3	125216915	125219553	G1	Gm42826	-1.48136	NA	ENSMUSG00000106001	0.70337	1.63075	-0.908397	0.363669
chr8	3743397	3748984	A1.1	Cd209a	-1.48133	0.000409971	ENSMUSG00000031494	12.1313	0.334055	-4.43438	9.23359e-06
chr2	101570624	101570834	E2	Gm20693	-1.48107	NA	ENSMUSG00000093614	1.55536	1.03635	-1.42911	0.152972
NA	NA	NA	NA	NA	-1.48089	NA	NA	1.77224	1.02367	-1.44665	0.147996
chr14	57035608	57058030	C3	Gja3	-1.48081	NA	ENSMUSG00000048582	2.77953	0.774532	-1.91188	0.0558921
chr18	37010712	37187657	B2	Pcdha11	-1.4808	0.0423741	ENSMUSG00000102206	8.46677	0.495475	-2.98865	0.0028021
chr13	24597613	24604925	A3.1	Gm11346	-1.47896	0.46392	ENSMUSG00000085603	760.376	0.971449	-1.52243	0.127902
chr13	54701461	54736662	B1	Cdhr2	-1.47852	0.242825	ENSMUSG00000034918	18.8434	0.716372	-2.0639	0.0390273
chr11	94861018	94861759	D	A430060F13Rik	-1.47819	NA	ENSMUSG00000043522	0.212682	3.07262	-0.481086	0.630455
chr17	88392826	88392932	E4	Gm23947	-1.47819	NA	ENSMUSG00000095624	0.190777	3.07262	-0.481086	0.630455
NA	NA	NA	NA	NA	-1.47819	NA	NA	0.190777	3.07262	-0.481086	0.630455
chr7	14067452	14123044	A1	Sult2a3	-1.47797	NA	ENSMUSG00000074375	0.307606	3.03156	-0.48753	0.625883
chrX	123210420	123213303	E3	Astx6	-1.47797	NA	ENSMUSG00000095005	0.307606	3.03156	-0.48753	0.625883
chr15	101710274	101710402	F2	Gm44323	-1.47797	NA	ENSMUSG00000105682	0.307606	3.03156	-0.48753	0.625883
chr6	70913087	70918927	C1	Tex37	-1.47784	NA	ENSMUSG00000051896	0.355876	2.35124	-0.628539	0.529651
chr6	49395604	49469501	B2.3	Stk31	-1.47767	NA	ENSMUSG00000023403	2.74478	1.06461	-1.38799	0.165141
chr12	109734139	109734209	F1	Mir134	-1.47744	NA	ENSMUSG00000065426	0.674165	1.41168	-1.04658	0.295293
chr7	140837221	140845689	F4	C330022C24Rik	-1.47734	NA	ENSMUSG00000099590	2.88449	0.760602	-1.94233	0.0520969
chr11	102106676	102107832	D	Pyy	-1.47649	0.530935	ENSMUSG00000017311	93.6391	1.06859	-1.38172	0.167059
chr2	25793859	25815848	A3	Glt6d1	-1.47639	NA	ENSMUSG00000036401	0.825681	1.11856	-1.3199	0.186869
NA	NA	NA	NA	NA	-1.47539	NA	NA	0.330765	2.46232	-0.599188	0.549048
chr14	42496884	42502349	B	Gm8020	-1.47526	NA	ENSMUSG00000090690	0.46822	1.96719	-0.749934	0.453295
NA	NA	NA	NA	NA	-1.47526	NA	NA	0.815908	1.43357	-1.02908	0.303444
chr1	87142874	87146983	C5	Gm29374	-1.47503	NA	ENSMUSG00000099839	0.707846	1.45933	-1.01076	0.312133
chr1	127486546	127679548	E3	Tmem163	-1.47371	0.0137602	ENSMUSG00000026347	897.191	0.431529	-3.41509	0.000637611
chr11	94408391	94474198	D	Cacna1g	-1.47367	0.504281	ENSMUSG00000020866	3924.24	1.02712	-1.43476	0.151355
chr13	23276204	23313400	A3.1	4930557F10Rik	-1.47354	NA	ENSMUSG00000085488	0.363137	1.96533	-0.749764	0.453397
chr9	110281287	110281409	F2	Mir6236	-1.47318	0.522961	ENSMUSG00000098973	311786	1.05437	-1.39721	0.162349
chr6	77428678	77433509	C3	Gm44433	-1.47304	0.393089	ENSMUSG00000107512	4.44876	0.874677	-1.6841	0.0921621
chrX	136348178	136349269	F1	Gm14994	-1.47289	NA	ENSMUSG00000084245	0.373933	1.95401	-0.753776	0.450984
chr6	72982477	72983062	C1	Gm18402	-1.47274	NA	ENSMUSG00000107661	0.503313	1.47058	-1.00147	0.316601
chr1	74125541	74148223	C3	Rufy4	-1.47252	0.242935	ENSMUSG00000061815	17.9769	0.713565	-2.06362	0.039054
chr5	100196611	100200724	E4	Gm9932	-1.47222	0.474506	ENSMUSG00000103927	5.8859	0.981998	-1.49921	0.133819
chr12	5375870	5416631	A1.1	2810032G03Rik	-1.47145	0.17334	ENSMUSG00000037735	10.1457	0.643641	-2.28613	0.0222467
chr7	11161374	11166182	A1	Zscan4d	-1.47114	NA	ENSMUSG00000090714	1.11907	1.0456	-1.40698	0.159434
chr3	116532149	116532587	G1	Gm43651	-1.47072	NA	ENSMUSG00000105992	2.21674	0.82932	-1.77341	0.0761608
chr15	82342653	82342771	E1	n-R5s41	-1.47019	NA	ENSMUSG00000064959	2.78554	1.50206	-0.978778	0.32769
chr18	37090013	37187657	B2	Pcdhac1	-1.46968	0.102992	ENSMUSG00000103255	7.94031	0.569843	-2.57909	0.00990598
chr17	25120760	25125268	A3.3	Ptx4	-1.46954	0.146735	ENSMUSG00000044172	4.16458	0.615572	-2.38728	0.0169738
chr17	34480763	34481119	B1	Gm15332	-1.46943	NA	ENSMUSG00000083369	0.349822	1.98562	-0.740036	0.459278
chr6	95255726	95333993	D2	AY512915	-1.46881	NA	ENSMUSG00000068180	0.173354	3.07282	-0.478	0.63265
chrX	3959863	3960745	A1.1	Gm15251	-1.46869	NA	ENSMUSG00000094725	0.747222	1.94987	-0.753223	0.451316
chr7	144847367	144865243	F5	Fgf4	-1.46822	0.124532	ENSMUSG00000050917	10.0172	0.592072	-2.4798	0.0131457
chr4	49489422	49506557	B1	Baat	-1.46807	0.220846	ENSMUSG00000039653	3.94779	0.689234	-2.13001	0.033171
chr7	33879295	33880094	B1	Gm12757	-1.46789	NA	ENSMUSG00000081317	0.505997	1.87338	-0.78355	0.433304
chr7	4738832	4738933	A1	Gm24537	-1.46789	NA	ENSMUSG00000088575	0.505997	1.87338	-0.78355	0.433304
chr5	34574151	34574213	B2	Mir7036b	-1.46764	0.00808047	ENSMUSG00000099082	44.53	0.40891	-3.58915	0.000331764
chr2	180829490	180889660	H4	Gm14342	-1.46694	NA	ENSMUSG00000086166	0.76213	1.23812	-1.18481	0.236092
chr4	130308162	130308674	D2.2	Gm10570	-1.46689	0.0136717	ENSMUSG00000073752	23.7813	0.429141	-3.4182	0.00063037
chr19	38116620	38125321	C2	Rbp4	-1.46664	0.0971441	ENSMUSG00000024990	46.9893	0.562153	-2.60896	0.00908171
chr12	115691889	115692322	F2	Ighv1-70	-1.4665	NA	ENSMUSG00000106601	1.12646	1.30722	-1.12185	0.261927
chr13	19178024	19178492	A2	Tcrg-V7	-1.46644	NA	ENSMUSG00000076744	0.619124	1.46903	-0.998236	0.318165
chr1	51218386	51333779	C1.1	9330175M20Rik	-1.46615	NA	ENSMUSG00000101799	1.7337	1.02954	-1.42408	0.154424
chr11	4031462	4048024	A1	Sec14l4	-1.46494	0.256785	ENSMUSG00000019368	12.3404	0.724543	-2.02188	0.0431884
chr19	30232928	30239685	C1	Mbl2	-1.46471	0.57226	ENSMUSG00000024863	4.65089	1.12821	-1.29826	0.194197
chr16	30141843	30141945	B2	n-R5s32	-1.46445	NA	ENSMUSG00000084444	0.353351	1.97258	-0.742402	0.457844
chr4	56678904	56679035	B3	Gm26144	-1.46386	NA	ENSMUSG00000077663	0.361466	1.96375	-0.745439	0.456006
chr17	34073762	34076162	B1	H2-Pb	-1.46366	0.205142	ENSMUSG00000092383	22.9096	0.672206	-2.1774	0.0294509
chr14	115044157	115044263	E4	Mir20a	-1.46325	0.0990467	ENSMUSG00000065442	5.19513	0.563132	-2.59841	0.00936563
chr7	46349904	46350419	B3	Gm38176	-1.46322	NA	ENSMUSG00000103826	0.992849	1.33755	-1.09396	0.273974
chrX	89111017	89112496	C1	Gm14797	-1.46319	NA	ENSMUSG00000081033	0.370721	1.95398	-0.748828	0.453961
chr7	142576853	142576923	F5	Gm27483	-1.46294	0.0157751	ENSMUSG00000099143	10.0955	0.434148	-3.36969	0.000752527
NA	NA	NA	NA	NA	-1.46242	NA	NA	0.551532	1.59665	-0.915932	0.359703
chr8	70072924	70080066	B3.3	Tm6sf2	-1.4621	0.00100216	ENSMUSG00000036151	38.5735	0.347901	-4.20264	2.63823e-05
chr18	44156395	44159873	B3	Gm10267	-1.46207	NA	ENSMUSG00000069385	0.573195	1.30518	-1.12021	0.262625
chr12	112489448	112499927	F1	A530016L24Rik	-1.46183	0.258226	ENSMUSG00000043122	12.3383	0.724781	-2.01693	0.0437033
chr4	48675156	48675520	B1	Gm12439	-1.4617	NA	ENSMUSG00000080850	1.36684	1.21815	-1.19994	0.230163
chr1	84392503	84395399	C5	Gm37959	-1.46167	NA	ENSMUSG00000104396	0.424673	1.93239	-0.756405	0.449406
chr14	64104286	64113755	D1	Prss52	-1.46156	NA	ENSMUSG00000021966	1.19412	1.59106	-0.918608	0.358301
chr2	153900388	153912795	H1	Bpifb6	-1.4614	NA	ENSMUSG00000068009	0.396719	1.9281	-0.757946	0.448483
chr14	7791587	7792057	A1	Gm26661	-1.46121	NA	ENSMUSG00000097169	1.70308	0.872062	-1.67558	0.0938208
chr16	35311131	35363918	B3	Sec22a	-1.46113	0.00470357	ENSMUSG00000034473	640.07	0.388825	-3.75781	0.000171408
chr15	66379858	66500910	D2	Lrrc6	-1.46085	NA	ENSMUSG00000022375	0.697775	1.24782	-1.17072	0.241713
chr5	90518932	90553543	E1	Afm	-1.46073	0.396847	ENSMUSG00000029369	5.39261	0.871307	-1.67648	0.0936439
chr4	118999660	119000485	D2.1	Gm12862	-1.45988	NA	ENSMUSG00000087464	0.510842	1.43467	-1.01757	0.308882
chr19	6543771	6544899	A	Gm14967	-1.45986	0.0411926	ENSMUSG00000085694	93.5749	0.486296	-3.00201	0.00268206
chr5	146209192	146221555	G3	Rnf6	-1.45969	0.385678	ENSMUSG00000029634	13795.2	0.859365	-1.69857	0.0894008
chr14	67332042	67397742	D1	4930438E09Rik	-1.45953	NA	ENSMUSG00000093472	0.479429	1.88834	-0.772918	0.439571
chr3	146570426	146632305	H2	Uox	-1.4591	0.194784	ENSMUSG00000028186	24.9063	0.660273	-2.20984	0.0271164
chr4	109505337	109531297	C7	4930522H14Rik	-1.45871	NA	ENSMUSG00000060491	0.501368	1.87243	-0.779048	0.435951
chr6	52246399	52246585	B3	Gm27492	-1.45862	0.0130785	ENSMUSG00000098435	156.071	0.424958	-3.43239	0.000598296
chr4	33001995	33002321	A5	Gm11943	-1.45835	NA	ENSMUSG00000081025	1.66411	1.18987	-1.22564	0.220332
chr15	81235499	81238963	E1	Mchr1	-1.45831	0.338658	ENSMUSG00000050164	9.45248	0.805915	-1.80951	0.0703724
chr4	152410800	152411262	E2	Gm16333	-1.45828	0.160678	ENSMUSG00000090057	16.7011	0.624827	-2.33389	0.0196013
chr3	146645195	146685592	H2	Samd13	-1.45825	0.122461	ENSMUSG00000048652	41.6699	0.585636	-2.49003	0.0127733
chr8	123571001	123571119	E1	n-R5s119	-1.45772	0.603815	ENSMUSG00000096132	69.181	1.18069	-1.23463	0.216967
chr10	130126108	130127055	D3	Olfr824	-1.45749	NA	ENSMUSG00000095804	0.492243	2.32861	-0.625904	0.531378
chr3	102010076	102015492	F2.2	Nhlh2	-1.45698	0.237767	ENSMUSG00000048540	27.9906	0.701364	-2.07736	0.0377686
chr4	136639582	136642068	D3	Gm37583	-1.45698	0.369327	ENSMUSG00000103119	11.7234	0.839213	-1.73613	0.0825408
chrX	123103495	123188795	E3	Cldn34c1	-1.45689	0.243466	ENSMUSG00000079450	2658.98	0.706654	-2.06168	0.0392383
chr8	87472812	87525554	C3	Gm2694	-1.45645	0.263556	ENSMUSG00000097248	10.4679	0.728233	-1.99998	0.0455024
chr2	136501910	136562091	F3	Ankef1	-1.45625	0.352041	ENSMUSG00000074771	6.38526	0.81976	-1.77643	0.0756621
chr14	52372110	52373051	C2	Olfr1512	-1.45586	NA	ENSMUSG00000094140	0.555405	1.66061	-0.8767	0.38065
chr6	6248659	6378675	A1	Gm20619	-1.45465	NA	ENSMUSG00000093482	2.37346	0.852698	-1.70594	0.0880186
chr19	29135279	29135375	C1	Mir101b	-1.45432	NA	ENSMUSG00000065556	1.61895	0.98115	-1.48226	0.138272
chrX	79623231	79671435	B	Mageb16	-1.45403	NA	ENSMUSG00000046942	0.531462	1.63314	-0.890328	0.37329
chr5	120552055	120553039	FALSE	2510016D11Rik	-1.45368	0.173549	ENSMUSG00000106825	340.088	0.636143	-2.28515	0.0223042
chr7	142544609	142558596	F5	Nctc1	-1.45366	0.202669	ENSMUSG00000087090	4.76064	0.665466	-2.18442	0.0289316
chr4	56957173	56990391	B3	Frrs1l	-1.45335	0.0697213	ENSMUSG00000045589	16.6612	0.525251	-2.76696	0.00565822
chr8	93201218	93229619	C5	Ces1e	-1.4531	NA	ENSMUSG00000061959	3.40264	1.03559	-1.40317	0.160568
chr7	119519463	119545551	F2	Acsm5	-1.45287	NA	ENSMUSG00000030972	2.27286	1.14134	-1.27295	0.203035
chr9	46240696	46243459	A5.2	Apoa4	-1.45214	0.415991	ENSMUSG00000032080	6.06128	0.890462	-1.63078	0.102937
chr7	4753226	4771302	A1	Fam71e2	-1.45131	0.115023	ENSMUSG00000092518	6.88231	0.575265	-2.52285	0.0116407
chr5	14604049	14608606	A1	Gm42444	-1.45119	NA	ENSMUSG00000106048	2.34775	1.76708	-0.821232	0.411514
chr1	163702256	163725232	H2.1	Mettl11b	-1.45115	NA	ENSMUSG00000040113	0.6263	2.3141	-0.627092	0.530599
chr1	60880338	60881738	C2	Gm38137	-1.45012	NA	ENSMUSG00000102549	0.611938	1.36943	-1.05892	0.289636
chr17	46432185	46438477	C	Slc22a7	-1.45004	0.144576	ENSMUSG00000067144	14.1266	0.605337	-2.39542	0.0166013
chr12	117234521	117337022	F2	Gm5441	-1.44999	NA	ENSMUSG00000101930	0.647637	1.47844	-0.980757	0.326713
chr2	90281647	90282573	E1	Olfr1272	-1.44986	NA	ENSMUSG00000075061	0.240904	3.07323	-0.471772	0.63709
chrX	37668989	37673277	A3.3	Rhox2h	-1.44986	NA	ENSMUSG00000079627	0.197094	3.07323	-0.471772	0.63709
chrX	161272237	161272840	F4	Gm5419	-1.44986	NA	ENSMUSG00000080983	0.197094	3.07323	-0.471772	0.63709
chrX	155179281	155179910	F3	Gm8595	-1.44986	NA	ENSMUSG00000081364	0.197094	3.07323	-0.471772	0.63709
chr4	8672633	8673582	A1	Gm11809	-1.44986	NA	ENSMUSG00000082122	0.197094	3.07323	-0.471772	0.63709
chr11	69630924	69631312	B3	Gm12308	-1.44986	NA	ENSMUSG00000083485	0.197094	3.07323	-0.471772	0.63709
chr3	99100567	99101154	F2.2	Gm12441	-1.44986	NA	ENSMUSG00000083888	0.197094	3.07323	-0.471772	0.63709
chr6	67847409	67847874	C1	Igkv9-128	-1.44986	NA	ENSMUSG00000104742	0.197094	3.07323	-0.471772	0.63709
NA	NA	NA	NA	NA	-1.44986	NA	NA	0.20047	3.07323	-0.471772	0.63709
chr8	123576076	123576194	E1	n-R5s122	-1.44981	0.599591	ENSMUSG00000094956	60.9498	1.16707	-1.24226	0.214139
chr8	123574397	123574515	E1	n-R5s121	-1.44981	0.599591	ENSMUSG00000095410	60.9498	1.16707	-1.24226	0.214139
chr8	123577755	123577873	E1	n-R5s123	-1.44981	0.599591	ENSMUSG00000095652	60.9498	1.16707	-1.24226	0.214139
chr3	129285269	129286032	G3	Gm42628	-1.44858	NA	ENSMUSG00000106417	1.81372	0.989871	-1.4634	0.143357
chrX	110372753	110375158	E1	Gm7134	-1.44838	NA	ENSMUSG00000082853	0.430753	2.89011	-0.501149	0.616266
chr1	39804148	39805332	B	Gm3646	-1.44838	NA	ENSMUSG00000091937	0.430753	2.89011	-0.501149	0.616266
chr13	69702835	69739897	C1	Ube2ql1	-1.44792	0.0590731	ENSMUSG00000052981	212.18	0.509042	-2.8444	0.00444946
chr6	126984596	126985325	F3	Gm43125	-1.44721	0.403426	ENSMUSG00000106898	8.79985	0.871846	-1.65994	0.0969263
chr7	114631478	114636357	F1	Calca	-1.44699	0.00187711	ENSMUSG00000030669	85.3387	0.358906	-4.03167	5.53818e-05
chr14	124005355	124007629	E5	Gm17615	-1.44696	NA	ENSMUSG00000090286	0.581668	1.28393	-1.12698	0.259752
chr6	34290265	34324249	B1	Gm14546	-1.44621	NA	ENSMUSG00000086762	0.547739	2.2834	-0.633357	0.5265
chr17	33135588	33139683	B1	Morc2b	-1.44562	NA	ENSMUSG00000048602	1.81792	0.861727	-1.67758	0.0934287
chr7	6564841	6570919	A1	Olfr1350	-1.44546	NA	ENSMUSG00000056696	0.198782	2.60601	-0.554665	0.579124
chrX	102908905	102909651	D	1700011M02Rik	-1.44546	NA	ENSMUSG00000079476	0.198782	2.60601	-0.554665	0.579124
chr15	6303244	6309913	A1	Gm16311	-1.44546	NA	ENSMUSG00000089771	0.198782	2.60601	-0.554665	0.579124
chr6	50746687	50747812	B2.3	Gm3017	-1.44546	NA	ENSMUSG00000107672	0.198782	2.60601	-0.554665	0.579124
chr6	52214491	52221854	B3	Hoxa7	-1.44532	0.00363682	ENSMUSG00000038236	95.2726	0.376299	-3.84087	0.000122597
chr1	23255685	23256407	A5	Gm6420	-1.44519	0.0312854	ENSMUSG00000102766	44.7333	0.464153	-3.1136	0.0018482
chr3	138260991	138290698	G3	Adh1	-1.44504	0.174835	ENSMUSG00000074207	46.9401	0.633661	-2.28046	0.0225805
chr18	69777936	69778045	E2	Gm22508	-1.44483	NA	ENSMUSG00000064706	0.218999	2.55404	-0.565702	0.571596
chr7	42958351	42958460	B3	Gm23256	-1.44483	NA	ENSMUSG00000076190	0.218999	2.55404	-0.565702	0.571596
chr6	148699029	148699636	G3	Gm15778	-1.44483	NA	ENSMUSG00000081556	0.218999	2.55404	-0.565702	0.571596
chr5	98075303	98075918	E3	Gm8041	-1.44483	NA	ENSMUSG00000105441	0.218999	2.55404	-0.565702	0.571596
NA	NA	NA	NA	NA	-1.44483	NA	NA	0.218999	2.55404	-0.565702	0.571596
chr5	134747042	134822967	G2	Gm43278	-1.44482	5.4941e-07	ENSMUSG00000107318	65.0315	0.246998	-5.84954	4.92935e-09
chr11	63173914	63188454	B3	B430319H21Rik	-1.44478	NA	ENSMUSG00000085532	0.220687	2.55005	-0.566569	0.571007
chr1	182392543	182393535	H5	Gm5706	-1.44478	NA	ENSMUSG00000097260	0.220687	2.55005	-0.566569	0.571007
chr8	123567637	123567755	E1	n-R5s117	-1.44474	0.601646	ENSMUSG00000096710	59.9429	1.16661	-1.23841	0.215565
chr6	52248332	52248535	B3	Gm27454	-1.44473	NA	ENSMUSG00000099270	2.84009	0.979482	-1.47499	0.140215
chrX	73655994	73660117	A7.3	Pnck	-1.44465	0.453528	ENSMUSG00000002012	18348.6	0.933596	-1.5474	0.121766
NA	NA	NA	NA	NA	-1.44336	NA	NA	1.10948	1.20609	-1.19673	0.231414
chr13	66352469	66355385	B3	Vmn2r-ps104	-1.44332	NA	ENSMUSG00000094499	0.333665	1.99672	-0.722844	0.469775
chr5	149183183	149184226	G3	Gm43332	-1.44324	0.00725003	ENSMUSG00000107313	355.968	0.398255	-3.62392	0.000290172
chr8	123579450	123579568	E1	n-R5s124	-1.44294	0.604546	ENSMUSG00000093893	61.027	1.171	-1.23223	0.217864
chr4	63256851	63256932	B3	Mir455	-1.4425	NA	ENSMUSG00000070102	0.313923	2.38609	-0.604547	0.54548
chr3	34565265	34572202	A3	Gm42695	-1.4425	NA	ENSMUSG00000106525	0.313923	2.38609	-0.604547	0.54548
chr11	103631070	103638890	E1	Lyzl6	-1.4425	NA	ENSMUSG00000020945	0.315611	2.38588	-0.6046	0.545445
chr7	41335384	41338873	B3	Gm9246	-1.4425	NA	ENSMUSG00000082080	0.315611	2.38588	-0.6046	0.545445
chr3	17230642	17230975	A1	Gm5283	-1.4425	NA	ENSMUSG00000095827	0.315611	2.38588	-0.6046	0.545445
NA	NA	NA	NA	NA	-1.4425	NA	NA	0.315611	2.38588	-0.6046	0.545445
chr16	59026923	59030278	C1.3	Olfr186	-1.4424	NA	ENSMUSG00000047960	0.335828	2.37895	-0.606317	0.544304
chrX	37390848	37395621	A3.3	Rhox4a2	-1.4424	NA	ENSMUSG00000094945	0.335828	2.37895	-0.606317	0.544304
chr4	47603889	47604008	B1	Gm27668	-1.4424	NA	ENSMUSG00000098518	0.335828	2.37895	-0.606317	0.544304
chr3	58788407	58812754	D	Fam188b2-ps	-1.44207	NA	ENSMUSG00000101860	1.20731	1.08932	-1.32383	0.18556
chr1	45971182	45976975	C1.1	Gm9496	-1.44196	NA	ENSMUSG00000099946	0.368917	1.95733	-0.736695	0.461308
chr5	134919788	134920640	G2	4933439J24Rik	-1.44156	NA	ENSMUSG00000107322	0.329035	2.42515	-0.594422	0.55223
chr5	147228596	147271521	G3	2210019I11Rik	-1.44152	NA	ENSMUSG00000092570	2.79192	0.891912	-1.61622	0.106047
chr5	112255815	112269585	FALSE	Crybb1	-1.44152	0.16927	ENSMUSG00000029343	12.1989	0.626211	-2.30197	0.0213369
chr4	3386846	3388691	A1	Gm11784	-1.44121	NA	ENSMUSG00000083489	0.744534	1.17863	-1.22278	0.221412
chr19	12599974	12628251	A	Gm4952	-1.43992	NA	ENSMUSG00000071633	2.16049	0.912298	-1.57834	0.114488
chr11	22734038	22737937	A3.2	Gm12056	-1.43974	NA	ENSMUSG00000085803	1.26287	0.984107	-1.46299	0.14347
chr1	34579202	34579711	B	1700101I19Rik	-1.43968	NA	ENSMUSG00000045815	2.45892	0.899542	-1.60046	0.109496
chr5	30466047	30484088	B1	1700001C02Rik	-1.43968	0.0881674	ENSMUSG00000029182	45.0646	0.542103	-2.65573	0.00791371
chr4	9283972	9287391	A1	Gm11816	-1.43954	NA	ENSMUSG00000086233	2.75625	0.922416	-1.56062	0.118614
chr18	37020149	37187657	B2	Pcdha12	-1.4394	0.045888	ENSMUSG00000103310	8.6147	0.48759	-2.95207	0.00315647
chr5	10947807	10952592	A1	Gm8857	-1.439	NA	ENSMUSG00000091933	0.925952	1.16317	-1.23714	0.216034
chr6	90459711	90461468	D1	Gm44117	-1.43892	NA	ENSMUSG00000107605	1.06713	1.57288	-0.914829	0.360281
chr12	73040015	73053887	C3	Six1	-1.43877	0.112457	ENSMUSG00000051367	147.614	0.567471	-2.53541	0.0112316
chr1	42952872	43035456	B	Gpr45	-1.43818	0.128387	ENSMUSG00000041907	14.8627	0.583893	-2.46309	0.0137745
chr3	34560340	34560553	A3	Gm27403	-1.43793	NA	ENSMUSG00000098795	0.166451	3.07349	-0.467851	0.639891
chr8	123565969	123566087	E1	Gm25018	-1.43778	0.604276	ENSMUSG00000094751	60.0201	1.16584	-1.23326	0.217478
chr4	55469025	55469159	B3	Gm22150	-1.43736	NA	ENSMUSG00000077635	0.295635	1.98032	-0.725821	0.467948
chr18	20436175	20471821	A2	Dsg4	-1.4368	NA	ENSMUSG00000001804	1.40419	1.15221	-1.24699	0.212402
chrX	101790053	101793308	D	Gm4779	-1.43646	NA	ENSMUSG00000045010	0.784466	1.1818	-1.21549	0.22418
chr4	33132521	33163588	A5	Gabrr1	-1.43637	0.311989	ENSMUSG00000028280	4.96039	0.766301	-1.87442	0.0608732
chr7	121391859	121501770	F2	Hs3st2	-1.43634	0.403426	ENSMUSG00000046321	7.26533	0.865343	-1.65985	0.096944
chr5	142852616	142853199	G2	Gm15770	-1.43579	0.084298	ENSMUSG00000082308	4.61623	0.536378	-2.67682	0.00743256
chr8	123564286	123564404	E1	n-R5s115	-1.43514	0.630888	ENSMUSG00000095915	520.805	1.22492	-1.17163	0.241347
chr2	180904377	180920949	H4	Ythdf1	-1.43495	0.0245881	ENSMUSG00000038848	1911.49	0.447405	-3.20728	0.00133998
chr3	107438303	107459552	F2.3	Kcnc4	-1.43492	0.183539	ENSMUSG00000027895	123.194	0.637446	-2.25105	0.0243824
chr3	143670892	143712210	H1	Gm6260	-1.43491	NA	ENSMUSG00000105279	0.599111	1.43727	-0.99836	0.318105
chr3	25731243	25731696	A3	Gm6197	-1.43471	NA	ENSMUSG00000104295	2.10783	0.761489	-1.88409	0.059553
chr5	76656512	76873554	C3.3	C530008M17Rik	-1.43449	0.289638	ENSMUSG00000036377	374.796	0.74322	-1.9301	0.0535939
chr5	139523749	139541339	G2	4930500L23Rik	-1.43441	NA	ENSMUSG00000106056	1.07116	1.4128	-1.0153	0.309964
chr2	142902965	142903572	G1	Kif16bos	-1.43403	NA	ENSMUSG00000086504	1.0648	1.08939	-1.31636	0.188053
chr1	165721556	165722777	H2.3	Gm37073	-1.43403	NA	ENSMUSG00000103686	0.530087	1.31033	-1.0944	0.273779
chr8	87468854	87472592	C3	Cbln1	-1.43373	0.227889	ENSMUSG00000031654	106.355	0.679813	-2.10901	0.034944
chr11	94967593	94968456	D	Hils1	-1.43362	NA	ENSMUSG00000038994	2.5818	0.7055	-2.03206	0.042148
chr12	115590423	115591196	F2	Rpl7a-ps2	-1.43306	NA	ENSMUSG00000106283	0.182774	2.67146	-0.536431	0.591661
chr3	65829116	65872281	E1	Gm37359	-1.43297	NA	ENSMUSG00000103620	1.99495	0.806501	-1.77677	0.0756059
chr3	88440879	88440951	F1	Mir7011	-1.43277	NA	ENSMUSG00000098655	1.4762	1.11731	-1.28233	0.199726
chr7	9407312	9432927	A1	Gm20287	-1.43273	NA	ENSMUSG00000092551	0.204679	2.59956	-0.551146	0.581534
chr5	109578019	109578589	FALSE	Vmn2r-ps23	-1.43273	NA	ENSMUSG00000094409	0.204679	2.59956	-0.551146	0.581534
chr14	51837151	51837257	C1	Gm27375	-1.43273	NA	ENSMUSG00000099191	0.204679	2.59956	-0.551146	0.581534
[truncated: 45,730 more rows]
