# Supplementary material for: Dual G9A/EZH2 Inhibition Stimulates Antitumor Immune Response in Ovarian High-Grade Serous Carcinoma
Source: Mol Cancer Ther. 2022 Feb 7;21(4):522–34. doi: 10.1158/1535-7163.MCT-21-0743 (PMC9377747; doi:10.1158/1535-7163.MCT-21-0743)
Supplement: Supplementary Table [file mct-21-0743_supplementary_table_9_supps9.xlsx]

## Sheet: erv.dge.results.padj
	baseMean	log2FoldChange	lfcSE	stat	pvalue	padj	ID	chr	start	end	strand	AA_length	method	N_cnt	MetID	Met_AA_length	HMM_profile	Viral_BLAST	NR_BLAST	EVE_BLAST	RetroTector	Repbase
Mmus38.chr1.173575790.173576965.-	20.373	2.89776	0.278772	10.3947	2.62088e-25	2.3981e-22	Mmus38.chr1.173575790.173576965.-	1	173575790	173576965	-	392	7	0	Mmus38.chr1.173575790.173576956.-.M	389	pol,RNase_H|pol,RVT_1|pol,RVT_thumb|RNaseH,RNaseH_betaretroviridae|RT,RT_alpharetroviridae|RT,RT_betaretroviridae|RT,RT_deltaretroviridae	NP_862833.2(gag-pro-pol fusion, partial [Enzootic nasal tumour virus of goats])	-	-	Pol|b|IAPm	IAPEY3-int|LTR/ERVK
Mmus38.chr1.173571901.173572377.-	35.1644	2.67682	0.250728	10.6762	1.31542e-26	2.40721e-23	Mmus38.chr1.173571901.173572377.-	1	173571901	173572377	-	159	7	0	Mmus38.chr1.173571901.173572047.-.M	49	pro,dUTPase|DUT,DUT_betaretroviridae	NP_955563.1(p14 NC [Mouse mammary tumor virus])	-	-	Pro|b|MMTV	ERVB2_1-I_MM|LTR/ERVK
Mmus38.chr1.173568891.173569334.-	50.2142	2.57716	0.25679	10.0361	1.05827e-23	6.45547e-21	Mmus38.chr1.173568891.173569334.-	1	173568891	173569334	-	148	7	0	Mmus38.chr1.173568891.173569235.-.M	115	INT,INT_betaretroviridae	NP_056880.1(Pr160 [Mouse mammary tumor virus])	-	-	Pol|b|MMTV	ERVB2_1-I_MM|LTR/ERVK
Mmus38.chr1.173571553.173571888.-	20.2148	2.37823	0.274482	8.66442	4.53801e-18	1.66091e-15	Mmus38.chr1.173571553.173571888.-	1	173571553	173571888	-	112	7	0	Mmus38.chr1.173571553.173571732.-.M	60	pro,RVP|AP,AP_betaretroviridae	NP_056880.1(Pr160 [Mouse mammary tumor virus])|NP_056881.1(Pr110 [Mouse mammary tumor virus])|NP_955564.1(p30DU-p13PR-RT-IN [Mouse mammary tumor virus])	AAA46538.1(protease, partial [Mouse mammary tumor virus])	-	Pol|b|MMTV Pro|b|MMTV	ERVB2_1-I_MM|LTR/ERVK
Mmus38.chr1.173574889.173575791.-	27.4735	2.34689	0.25393	9.24229	2.4127e-20	1.10381e-17	Mmus38.chr1.173574889.173575791.-	1	173574889	173575791	-	301	7	0	Mmus38.chr1.173574889.173575731.-.M	281	pol,IN_DBD_C|pol,Integrase_Zn|pol,rve|INT,INT_alpharetroviridae|INT,INT_betaretroviridae|INT,INT_deltaretroviridae|INT,INT_gammaretroviridae|INT,INT_lentiviridae|RNaseH,RNaseH_betaretroviridae	NP_056891.1(RT-IN [Mason-Pfizer monkey virus])|NP_954565.2(RT-IN [Mason-Pfizer monkey virus])|YP_003864102.1(pol protein, partial [Simian retrovirus 4])	CAA34662.1(unnamed protein product [Mus musculus])	-	Pol|b|IAPm	IAPEY3-int|LTR/ERVK
Mmus38.chr1.173578171.173579793.-	38.6559	2.28662	0.271287	8.42881	3.49212e-17	1.0651e-14	Mmus38.chr1.173578171.173579793.-	1	173578171	173579793	-	541	7	0	Mmus38.chr1.173578171.173579781.-.M	537	gag,Gag_p24|gag,zf-CCHC_5|GAG,GAG_betaretroviridae	YP_003864100.1(gag protein [Simian retrovirus 4])	XP_006224084.1(PREDICTED: igE-binding protein-like [Rattus norvegicus])	-	Pro|b|IAPm Gag|b|IAPm	IAPEY3-int|LTR/ERVK
Mmus38.chr1.173695398.173695781.+	18.9027	2.26834	0.354219	6.40378	1.51574e-10	2.52164e-08	Mmus38.chr1.173695398.173695781.+	1	173695398	173695781	+	128	7	0	Mmus38.chr1.173695416.173695781.+.M	122	INT,INT_betaretroviridae	NP_056880.1(Pr160 [Mouse mammary tumor virus])	-	-	Pol|b|MMTV Env|b|env_mmtvb	ERVB2_1-I_MM|LTR/ERVK
Mmus38.chr1.173570933.173571475.-	24.8989	2.1863	0.302556	7.22608	4.9713e-13	1.01083e-10	Mmus38.chr1.173570933.173571475.-	1	173570933	173571475	-	181	7	0	Mmus38.chr1.173570933.173571298.-.M	122	pol,RVT_1|RT,RT_alpharetroviridae|RT,RT_betaretroviridae|RT,RT_deltaretroviridae|RT,RT_epsilonretroviridae|RT,RT_lentiviridae	NP_056880.1(Pr160 [Mouse mammary tumor virus])	AFZ15777.1(pol, partial [Human betaretrovirus])	-	Pol|b|MMTV	ERVB2_1-I_MM|LTR/ERVK
Mmus38.chr1.173569295.173570173.-	52.9156	2.14686	0.281594	7.62393	2.46061e-14	5.62863e-12	Mmus38.chr1.173569295.173570173.-	1	173569295	173570173	-	293	7	0	Mmus38.chr1.173569295.173569915.-.M	207	pol,Integrase_Zn|pol,RNase_H|pol,rve|INT,INT_alpharetroviridae|INT,INT_betaretroviridae|INT,INT_deltaretroviridae|INT,INT_gammaretroviridae|RNaseH,RNaseH_betaretroviridae	NP_056880.1(Pr160 [Mouse mammary tumor virus])	-	-	Pol|b|MMTV	ERVB2_1-I_MM|LTR/ERVK
Mmus38.chr11.83006979.83007707.+	29.5056	2.0838	0.267451	7.79136	6.62918e-15	1.73306e-12	Mmus38.chr11.83006979.83007707.+	11	83006979	83007707	+	243	7	0	Mmus38.chr11.83007018.83007707.+.M	230	pol,RNase_H|RNaseH,RNaseH_betaretroviridae	NP_041261.1(pol protein [Squirrel monkey retrovirus])	-	-	Pol|c|MuLV_pol_U92 Pol|b|HML6.17	ERVB5_1-I_MM|LTR/ERVK
Mmus38.chr1.173567620.173568006.-	14.2189	1.97247	0.277219	7.11521	1.11744e-12	2.04492e-10	Mmus38.chr1.173567620.173568006.-	1	173567620	173568006	-	129	6	0	Mmus38.chr1.173567620.173567898.-.M	93	ENV,ENV_B-type_betaretroviridae	NP_056883.1(gPr73 [Mouse mammary tumor virus])	AAW49291.1(envelope protein, partial [Mouse mammary tumor virus])	BAJ72718.1(ENV bovine endogenous retrovirus K2 envelope precursor protein [Bos taurus])	.	ERVB2_1-I_MM|LTR/ERVK
Mmus38.chr1.173581149.173581397.-	8.66732	1.94473	0.331958	5.85837	4.6742e-09	5.70252e-07	Mmus38.chr1.173581149.173581397.-	1	173581149	173581397	-	83	6	0	Mmus38.chr1.173581149.173581199.-.M	17	GAG,GAG_betaretroviridae	NP_955569.1(p27 CA [Mouse mammary tumor virus])	-	-	.	ERVB2_1-I_MM|LTR/ERVK
Mmus38.chr11.83008027.83008317.+	12.8999	1.69093	0.278895	6.06296	1.3364e-09	2.03801e-07	Mmus38.chr11.83008027.83008317.+	11	83008027	83008317	+	97	7	0	Mmus38.chr11.83008171.83008317.+.M	49	pol,rve|INT,INT_alpharetroviridae|INT,INT_betaretroviridae|INT,INT_deltaretroviridae|INT,INT_gammaretroviridae|INT,INT_lentiviridae	NP_041261.1(pol protein [Squirrel monkey retrovirus])	XP_008771725.1(PREDICTED: uncharacterized protein LOC102553248 [Rattus)	-	Pol|c|MuLV_pol_U92 Pol|b|HML6.17	ERVB5_1-I_MM|LTR/ERVK
Mmus38.chr11.83071644.83073467.-	15.463	1.67261	0.280491	5.96316	2.47402e-09	3.48266e-07	Mmus38.chr11.83071644.83073467.-	11	83071644	83073467	-	608	7	0	Mmus38.chr11.83071644.83073449.-.M	602	pro,dUTPase|pol,RNase_H|pol,rve|INT,INT_deltaretroviridae|INT,INT_epsilonretroviridae|INT,INT_gammaretroviridae|INT,INT_gmr1|INT,INT_spumaretroviridae	YP_008169843.1(gag-pol polyprotein [Koala retrovirus])	(pro-pol-dUTPase polyprotein - murine endogenous retrovirus ERV-L)	-	Pol|s|HIV-1_MN_Pol_M17449	MERVL-int|LTR/ERVL
Mmus38.chr7.104413779.104415041.+	43.3825	1.64562	0.276941	5.94214	2.81328e-09	3.67736e-07	Mmus38.chr7.104413779.104415041.+	7	104413779	104415041	+	421	6	0	Mmus38.chr7.104413809.104415041.+.M	411	pol,RVT_1	YP_073558.1(RNA-dependent DNA polymerase [Lymphocystis disease virus - isolate China])	XP_728610.1(reverse transcriptase [Plasmodium yoelii yoelii 17XNL])	-	.	L1_Mm|LINE/L1
Mmus38.chr7.104423365.104427138.+	10.3575	1.59028	0.304659	5.21986	1.79061e-07	1.82045e-05	Mmus38.chr7.104423365.104427138.+	7	104423365	104427138	+	1258	6	0	Mmus38.chr7.104423482.104427138.+.M	1219	pol,RVT_1	YP_073558.1(RNA-dependent DNA polymerase [Lymphocystis disease virus - isolate China])	BAA20419.1(reverse transcriptase, partial [Mus musculus])	-	.	U6|snRNA L1_Mm|LINE/L1 L1Md_T|LINE/L1
Mmus38.chr12.99646125.99646460.+	14.8786	1.52071	0.365594	4.15955	3.18869e-05	0.00208404	Mmus38.chr12.99646125.99646460.+	12	99646125	99646460	+	112	7	0	Mmus38.chr12.99646365.99646460.+.M	32	env,TLV_coat|ENV,ENV_deltaretroviridae|ENV,ENV_D-type_betaretroviridae|ENV,ENV_gammaretroviridae|ENV,ENV_retroviridae	NP_056894.1(gp70 SU [Mason-Pfizer monkey virus])|NP_954562.2(gp70 SU [Mason-Pfizer monkey virus])	-	ACZ58381.1(syncytin-Ory1 [Oryctolagus cuniculus])	Env|c|BaEV_M7_env	RodERV21-int|LTR/ERV1
Mmus38.chr11.83006696.83007055.+	16.0696	1.48166	0.257691	5.74977	8.93654e-09	1.02212e-06	Mmus38.chr11.83006696.83007055.+	11	83006696	83007055	+	120	7	0	Mmus38.chr11.83006858.83007055.+.M	66	RT,RT_betaretroviridae	YP_003864102.1(pol protein, partial [Simian retrovirus 4])	-	-	Pol|c|MuLV_pol_U92 Pol|b|HML6.17	ERVB5_1-I_MM|LTR/ERVK
Mmus38.chr15.74935157.74935435.+	16.4133	1.44913	0.27003	5.36657	8.02488e-08	8.63855e-06	Mmus38.chr15.74935157.74935435.+	15	74935157	74935435	+	93	7	0	Mmus38.chr15.74935163.74935435.+.M	91	INT,INT_gammaretroviridae	NP_047255.1(Gag-Pro-Pol precursor polyprotein gPr80 [Feline leukemia virus])|NP_955577.1(pol gene polyprotein [Feline leukemia virus])	-	-	Pol|c|MuLV_pol_U92	MERV1_I-int|LTR/ERV1 RLTR19-int|LTR/ERVK
Mmus38.chr10.51528513.51528782.+	11.5796	1.39147	0.284084	4.89811	9.67652e-07	9.32002e-05	Mmus38.chr10.51528513.51528782.+	10	51528513	51528782	+	90	7	0	-	0	RT,RT_epsilonretroviridae|RT,RT_gammaretroviridae	YP_002000606.1(Hypothetical mature RT protein [Gibbon ape leukemia virus])	-	-	Pol|c|GaLV_U26927	MuRRS4-int|LTR/ERV1
Mmus38.chr8.70621771.70622610.-	6.30169	1.38184	0.350928	3.93766	8.22785e-05	0.0047053	Mmus38.chr8.70621771.70622610.-	8	70621771	70622610	-	280	6	0	Mmus38.chr8.70621771.70622388.-.M	206	env,TLV_coat|ENV,ENV_D-type_betaretroviridae|ENV,ENV_gammaretroviridae|ENV,ENV_retroviridae	NP_041262.1(envelope glycoprotein [Squirrel monkey retrovirus])	P60507.1(RecName: Full=Endogenous retrovirus group FC1 Env polyprotein;)	AAD14546.2(envelope protein precursor [Homo sapiens])	.	RLTR26_Mus|LTR/ERVK MERVK26-int|LTR/ERVK
Mmus38.chr19.11318063.11318407.+	8.5621	1.35263	0.302917	4.46533	7.99439e-06	0.000636076	Mmus38.chr19.11318063.11318407.+	19	11318063	11318407	+	115	6	0	Mmus38.chr19.11318084.11318407.+.M	108	GAG,GAG_betaretroviridae	NP_056880.1(Pr160 [Mouse mammary tumor virus])	NP_056882.1(Pr77 [Mouse mammary tumor virus])	-	.	ETnERV2-int|LTR/ERVK
Mmus38.chr7.104271650.104273401.-	6.53639	1.2784	0.344497	3.71091	0.000206513	0.0107977	Mmus38.chr7.104271650.104273401.-	7	104271650	104273401	-	584	7	0	Mmus38.chr7.104271650.104273386.-.M	579	gag,Gag_p24|gag,zf-CCHC_5|GAG,GAG_betaretroviridae|GAG,GAG_lentiviridae	YP_003864100.1(gag protein [Simian retrovirus 4])	AAB31958.1(antigen LEC-A [Mus sp.])	-	Pro|b|IAPm Gag|b|IAPm	IAPEz-int|LTR/ERVK
Mmus38.chr19.11318551.11318862.+	14.5501	1.1717	0.262371	4.46582	7.97608e-06	0.000636076	Mmus38.chr19.11318551.11318862.+	19	11318551	11318862	+	104	6	0	Mmus38.chr19.11318746.11318862.+.M	39	RT,RT_betaretroviridae	NP_041261.1(pol protein [Squirrel monkey retrovirus])	-	-	.	ETnERV2-int|LTR/ERVK
Mmus38.chr7.104490208.104491557.+	12.9952	1.11362	0.267195	4.16781	3.07535e-05	0.00208404	Mmus38.chr7.104490208.104491557.+	7	104490208	104491557	+	450	6	0	Mmus38.chr7.104490223.104491557.+.M	445	pol,RVT_1	YP_073558.1(RNA-dependent DNA polymerase [Lymphocystis disease virus - isolate China])	AAL17970.1(pORF2 [Mus musculus domesticus])	-	.	L1VL2|LINE/L1
Mmus38.chr8.94465654.94466394.+	13.0645	1.07037	0.299251	3.57682	0.000347798	0.0167492	Mmus38.chr8.94465654.94466394.+	8	94465654	94466394	+	247	6	0	Mmus38.chr8.94465720.94466394.+.M	225	pol,RVT_1	YP_073558.1(RNA-dependent DNA polymerase [Lymphocystis disease virus - isolate China])	-	-	.	L1Md_A|LINE/L1
Mmus38.chr14.43927534.43928418.+	9.86548	1.05595	0.324113	3.25797	0.00112211	0.0416209	Mmus38.chr14.43927534.43928418.+	14	43927534	43928418	+	295	7	0	Mmus38.chr14.43927660.43928418.+.M	253	pro,dUTPase|pro,RVP|AP,AP_betaretroviridae|DUT,DUT_betaretroviridae|DUT,DUT_lentiviridae	YP_241113.1(gap-pro fusion, partial [Ovine enzootic nasal tumor virus])	XP_008771984.1(PREDICTED: LOW QUALITY PROTEIN: uncharacterized protein)	-	Pro|b|IAPm Pol|b|IAPm	IAPEY4_I-int|LTR/ERVK
Mmus38.chr6.3338265.3338591.-	47.3403	0.975735	0.201581	4.84042	1.29566e-06	0.000118553	Mmus38.chr6.3338265.3338591.-	6	3338265	3338591	-	109	5	0	Mmus38.chr6.3338265.3338510.-.M	82	pro,G-patch|AP,AP_betaretroviridae	NP_056891.1(RT-IN [Mason-Pfizer monkey virus])|NP_954565.2(RT-IN [Mason-Pfizer monkey virus])	CAY19134.2(unnamed protein product [Schistosoma mansoni])	-	Pol|b|IAPm Pro|b|IAPm	IAPEY4_I-int|LTR/ERVK
Mmus38.chr7.106585437.106586243.+	12.1706	0.935051	0.270727	3.45385	0.000552652	0.0246672	Mmus38.chr7.106585437.106586243.+	7	106585437	106586243	+	269	7	0	Mmus38.chr7.106585665.106586243.+.M	193	pol,Integrase_Zn|pol,RNase_H|INT,INT_betaretroviridae|RNaseH,RNaseH_betaretroviridae	NP_041261.1(pol protein [Squirrel monkey retrovirus])	BAF81990.1(pol, partial [Mus musculus])	-	Pol|b|MMTV	ETnERV-int|LTR/ERVK
Mmus38.chr1.171878140.171878919.+	10.8229	0.930688	0.286493	3.24855	0.00115993	0.0416209	Mmus38.chr1.171878140.171878919.+	1	171878140	171878919	+	260	7	0	Mmus38.chr1.171878359.171878919.+.M	187	pol,RVT_1|RT,RT_17_6|RT,RT_badnavirus|RT,RT_betaretroviridae|RT,RT_deltaretroviridae|RT,RT_epsilonretroviridae|RT,RT_gammaretroviridae|RT,RT_spumaretroviridae	YP_443922.1(polyprotein [Atlantic salmon swim bladder sarcoma virus])	CCD13217.1(unnamed protein product [Trypanosoma congolense IL3000])	NP_001127830.4(retrotransposon-like protein 1 [Sus scrofa])	Pol|b|MMTV	MERVL_2A-int|LTR/ERVL
Mmus38.chr18.60283519.60284016.-	15.998	0.930445	0.274918	3.38444	0.000713227	0.0300352	Mmus38.chr18.60283519.60284016.-	18	60283519	60284016	-	166	6	0	Mmus38.chr18.60283519.60283920.-.M	134	ENV,ENV_B-type_betaretroviridae	NP_056883.1(gPr73 [Mouse mammary tumor virus])	-	BAJ72718.1(ENV bovine endogenous retrovirus K2 envelope precursor protein [Bos taurus])	.	RLTR13D5|LTR/ERVK ERVB2_1A-I_MM|LTR/ERVK ERVB4_1B-I_MM|LTR/ERVK
Mmus38.chr18.60305643.60305954.+	24.8967	0.884958	0.265357	3.33497	0.000853075	0.0346917	Mmus38.chr18.60305643.60305954.+	18	60305643	60305954	+	104	6	0	Mmus38.chr18.60305646.60305954.+.M	103	pol,RVT_1	YP_073558.1(RNA-dependent DNA polymerase [Lymphocystis disease virus - isolate China])	-	-	.	L1Md_F2|LINE/L1
Mmus38.chr17.36010204.36012885.+	16.0411	0.881764	0.230647	3.823	0.000131835	0.00731087	Mmus38.chr17.36010204.36012885.+	17	36010204	36012885	+	894	7	0	Mmus38.chr17.36010474.36012885.+.M	804	pol,IN_DBD_C|pol,Integrase_Zn|pol,RNase_H|pol,rve|pol,RVT_1|pol,RVT_thumb|INT,INT_alpharetroviridae|INT,INT_betaretroviridae|INT,INT_deltaretroviridae|INT,INT_gammaretroviridae|INT,INT_lentiviridae|RNaseH,RNaseH_betaretroviridae|RT,RT_alpharetroviridae|RT,RT_betaretroviridae|RT,RT_deltaretroviridae|RT,RT_epsilonretroviridae|RT,RT_gammaretroviridae|RT,RT_lentiviridae|RT,RT_spumaretroviridae	NP_056891.1(RT-IN [Mason-Pfizer monkey virus])|NP_954565.2(RT-IN [Mason-Pfizer monkey virus])|YP_003864102.1(pol protein, partial [Simian retrovirus 4])	BAC79172.1(pol [Mus musculus])	-	Pro|b|IAPm Pol|b|IAPm	IAPEz-int|LTR/ERVK
Mmus38.chr15.74931985.74932389.+	107.832	0.861133	0.196982	4.37163	1.2332e-05	0.000902699	Mmus38.chr15.74931985.74932389.+	15	74931985	74932389	+	135	7	0	Mmus38.chr15.74932000.74932389.+.M	130	gag,Gag_p30|GAG,GAG_gammaretroviridae	YP_008169843.1(gag-pol polyprotein [Koala retrovirus])	-	-	Pol|c|MuLV_pol_U92	RLTR6-int|LTR/ERV1
Mmus38.chr6.3338919.3339254.-	79.8661	0.851835	0.202012	4.21675	2.47851e-05	0.00174449	Mmus38.chr6.3338919.3339254.-	6	3338919	3339254	-	112	7	0	Mmus38.chr6.3338919.3339113.-.M	65	pro,dUTPase|DUT,DUT_betaretroviridae	NP_041185.1(neutral protease large subunit [Jaagsiekte sheep retrovirus])	XP_008771984.1(PREDICTED: LOW QUALITY PROTEIN: uncharacterized protein)	-	Pro|b|IAPm Gag|b|IAPm	IAPEY4_I-int|LTR/ERVK
Mmus38.chr6.3339424.3339960.-	149.859	0.761019	0.189498	4.01599	5.91977e-05	0.00349458	Mmus38.chr6.3339424.3339960.-	6	3339424	3339960	-	179	7	0	Mmus38.chr6.3339424.3339693.-.M	90	gag,Gag_p24|GAG,GAG_betaretroviridae	YP_003864100.1(gag protein [Simian retrovirus 4])	XP_008767656.1(PREDICTED: igE-binding protein-like [Rattus norvegicus])	-	Gag|b|IAPm	IAPEY4_I-int|LTR/ERVK
Mmus38.chr6.3337831.3338334.-	74.0533	0.682834	0.186519	3.66094	0.000251294	0.0127741	Mmus38.chr6.3337831.3338334.-	6	3337831	3338334	-	168	7	0	Mmus38.chr6.3337831.3338319.-.M	163	pol,RVT_1|RT,RT_alpharetroviridae|RT,RT_betaretroviridae|RT,RT_deltaretroviridae|RT,RT_epsilonretroviridae|RT,RT_lentiviridae|RT,RT_spumaretroviridae	NP_056891.1(RT-IN [Mason-Pfizer monkey virus])|NP_954565.2(RT-IN [Mason-Pfizer monkey virus])|YP_241114.1(gap-pro-pol fusion, partial [Ovine enzootic nasal tumor virus])	P04026.1(RecName: Full=Putative Pol polyprotein; Contains: RecName:)	-	Pol|b|IAPm	IAPEY4_I-int|LTR/ERVK
Mmus38.chr6.3336678.3337793.-	160.635	0.632541	0.191032	3.31118	0.000929043	0.0369598	Mmus38.chr6.3336678.3337793.-	6	3336678	3337793	-	372	7	0	Mmus38.chr6.3336678.3337739.-.M	354	pol,RNase_H|pol,RVT_thumb|RNaseH,RNaseH_betaretroviridae|RT,RT_betaretroviridae	YP_003864102.1(pol protein, partial [Simian retrovirus 4])	(pol polyprotein - Chinese hamster intracisternal A-particle)	-	Pol|b|IAPm	IAPEY4_I-int|LTR/ERVK
Mmus38.chr6.3336125.3336748.-	99.053	0.620746	0.18139	3.42216	0.000621265	0.0270694	Mmus38.chr6.3336125.3336748.-	6	3336125	3336748	-	208	7	0	Mmus38.chr6.3336125.3336721.-.M	199	pol,Integrase_Zn|pol,rve|INT,INT_alpharetroviridae|INT,INT_betaretroviridae|INT,INT_deltaretroviridae|INT,INT_gammaretroviridae|INT,INT_lentiviridae	NP_056891.1(RT-IN [Mason-Pfizer monkey virus])|NP_954565.2(RT-IN [Mason-Pfizer monkey virus])	CAA34662.1(unnamed protein product [Mus musculus])	-	Pol|b|IAPm	IAPEY4_I-int|LTR/ERVK
Mmus38.chr11.103086489.103089779.+	15.136	-0.829034	0.245202	-3.38103	0.000722159	0.0300352	Mmus38.chr11.103086489.103089779.+	11	103086489	103089779	+	1097	7	0	Mmus38.chr11.103086816.103089779.+.M	988	pro,RVP|pol,RNase_H|pol,rve|pol,RVT_1|AP,AP_gammaretroviridae|AP,AP_retropepsins|INT,INT_athila|INT,INT_b_clade|INT,INT_deltaretroviridae|INT,INT_epsilonretroviridae|INT,INT_gammaretroviridae|INT,INT_gmr1|INT,INT_lentiviridae|INT,INT_osvaldo|INT,INT_spumaretroviridae|RNaseH,RNaseH_epsilonretroviridae|RNaseH,RNaseH_gammaretroviridae|RT,RT_17_6|RT,RT_badnavirus|RT,RT_del|RT,RT_deltaretroviridae|RT,…	NP_057933.2(Pr180 [Moloney murine leukemia virus])	CCB84243.1(putative gag-pro-pol polyprotein [PreXMRV-2])	NP_001127830.4(retrotransposon-like protein 1 [Sus scrofa])	Pro|c|MuLV_Rauscher_Pol_U94692 Pol|c|MuLV_pol_U92	RLTR4_MM-int|LTR/ERV1
Mmus38.chr8.73168347.73168919.+	13.5244	-0.914378	0.280799	-3.25635	0.00112855	0.0416209	Mmus38.chr8.73168347.73168919.+	8	73168347	73168919	+	191	6	0	Mmus38.chr8.73168356.73168919.+.M	188	pol,RVT_1	YP_073558.1(RNA-dependent DNA polymerase [Lymphocystis disease virus - isolate China])	-	-	.	L1_Mus3|LINE/L1
Mmus38.chr17.36101653.36102543.+	88.7243	-1.36087	0.414102	-3.28631	0.00101511	0.0395243	Mmus38.chr17.36101653.36102543.+	17	36101653	36102543	+	297	7	0	Mmus38.chr17.36102235.36102543.+.M	103	gag,Gag_p30|GAG,GAG_gammaretroviridae	YP_008169843.1(gag-pol polyprotein [Koala retrovirus])	-	-	Gag|c|GaLV_Gag_M26927	MMERGLN-int|LTR/ERV1
Mmus38.chr2.27500428.27501366.+	26.1107	-1.41363	0.373851	-3.78126	0.000156037	0.00839844	Mmus38.chr2.27500428.27501366.+	2	27500428	27501366	+	313	7	0	Mmus38.chr2.27500431.27501366.+.M	312	pol,rve|INT,INT_athila|INT,INT_b_clade|INT,INT_csrn1|INT,INT_deltaretroviridae|INT,INT_epsilonretroviridae|INT,INT_gammaretroviridae|INT,INT_gmr1|INT,INT_lentiviridae|INT,INT_osvaldo|INT,INT_spumaretroviridae|INT,INT_tat	NP_056790.1(Pol polyprotein, partial [Gibbon ape leukemia virus])	AGP25480.1(pol protein, partial [Mus caroli])	-	Pol|c|GaLV_U26927	MURVY-int|LTR/ERV1
Mmus38.chr10.11477316.11477744.+	21.0712	-1.4345	0.441264	-3.25089	0.00115043	0.0416209	Mmus38.chr10.11477316.11477744.+	10	11477316	11477744	+	143	6	0	Mmus38.chr10.11477322.11477744.+.M	141	GAG,GAG_gammaretroviridae	NP_056789.1(Gag polyprotein [Gibbon ape leukemia virus])	1UHU(Chain A, Solution Structure Of The Retroviral Gag Ma-Like Domain Of)	-	.	MuRRS-int|LTR/ERV1 (AGCGAC)n|Simple_repeat
Mmus38.chr19.8277321.8277896.+	66.9156	-1.45192	0.416017	-3.49004	0.000482942	0.0220946	Mmus38.chr19.8277321.8277896.+	19	8277321	8277896	+	192	6	0	Mmus38.chr19.8277363.8277896.+.M	178	GAG,GAG_betaretroviridae	NP_056882.1(Pr77 [Mouse mammary tumor virus])	-	-	.	ETnERV3-int|LTR/ERVK
Mmus38.chr3.62357540.62361085.-	13.3493	-1.47287	0.364704	-4.03853	5.37863e-05	0.00328097	Mmus38.chr3.62357540.62361085.-	3	62357540	62361085	-	1182	7	0	Mmus38.chr3.62357540.62360671.-.M	1044	pro,dUTPase|pol,RNase_H|pol,rve|pol,RVT_1|INT,INT_deltaretroviridae|INT,INT_epsilonretroviridae|INT,INT_gammaretroviridae|INT,INT_gmr1|INT,INT_spumaretroviridae|RT,RT_17_6|RT,RT_alpharetroviridae|RT,RT_badnavirus|RT,RT_cer2_3|RT,RT_del|RT,RT_deltaretroviridae|RT,RT_epsilonretroviridae|RT,RT_gammaretroviridae|RT,RT_gmr1|RT,RT_micropia_mdg3|RT,RT_reina|RT,RT_spumaretroviridae	NP_054716.1(Pol [equine foamy virus])	(pro-pol-dUTPase polyprotein - murine endogenous retrovirus ERV-L)	NP_001127830.4(retrotransposon-like protein 1 [Sus scrofa])	Pol|c|MuLV_pol_U92 Pol|b|HERV-K10 Pro|b|HML-6p Pro|c|HERV_E_4_1_Trolig_POL_M10976	MERVL-int|LTR/ERVL
Mmus38.chr2.30233288.30233890.+	347.261	-1.48037	0.415666	-3.56144	0.000368824	0.0173064	Mmus38.chr2.30233288.30233890.+	2	30233288	30233890	+	201	7	0	Mmus38.chr2.30233336.30233890.+.M	185	INT,INT_epsilonretroviridae|INT,INT_gammaretroviridae|INT,INT_gmr1	YP_001165470.1(hypothetical Pol polyprotein fragment, partial [Woolly monkey sarcoma virus])	AGP25480.1(pol protein, partial [Mus caroli])	-	Pol|c|GaLV_U26927 Env|c|GaLV_env	MURVY-int|LTR/ERV1
Mmus38.chr16.4825970.4826332.+	64.8101	-1.53212	0.377274	-4.06103	4.88558e-05	0.00308297	Mmus38.chr16.4825970.4826332.+	16	4825970	4826332	+	121	7	0	Mmus38.chr16.4826207.4826332.+.M	42	INT,INT_epsilonretroviridae|INT,INT_gammaretroviridae|INT,INT_gmr1	NP_056790.1(Pol polyprotein, partial [Gibbon ape leukemia virus])|YP_002000607.1(Hypothetical mature IN protein [Gibbon ape leukemia virus])	XP_008765000.1(PREDICTED: LOW QUALITY PROTEIN: uncharacterized protein)	-	Pol|c|GaLV_U26927	MuRRS4-int|LTR/ERV1
Mmus38.chr9.4494414.4497095.+	14.8997	-1.59293	0.43815	-3.63559	0.00027735	0.0137176	Mmus38.chr9.4494414.4497095.+	9	4494414	4497095	+	894	7	0	Mmus38.chr9.4494684.4497095.+.M	804	pol,IN_DBD_C|pol,Integrase_Zn|pol,RNase_H|pol,rve|pol,RVT_1|pol,RVT_thumb|INT,INT_alpharetroviridae|INT,INT_betaretroviridae|INT,INT_deltaretroviridae|INT,INT_gammaretroviridae|INT,INT_lentiviridae|RNaseH,RNaseH_betaretroviridae|RT,RT_alpharetroviridae|RT,RT_betaretroviridae|RT,RT_deltaretroviridae|RT,RT_epsilonretroviridae|RT,RT_gammaretroviridae|RT,RT_lentiviridae|RT,RT_spumaretroviridae	NP_056891.1(RT-IN [Mason-Pfizer monkey virus])|NP_954565.2(RT-IN [Mason-Pfizer monkey virus])	BAC79172.1(pol [Mus musculus])	-	Pro|b|IAPm Pol|b|IAPm	IAPEz-int|LTR/ERVK
Mmus38.chr12.19713019.19715448.-	15.6069	-1.6588	0.355548	-4.66547	3.07912e-06	0.000268323	Mmus38.chr12.19713019.19715448.-	12	19713019	19715448	-	810	6	0	Mmus38.chr12.19713019.19715406.-.M	796	pol,RNase_H|pol,rve|INT,INT_athila|INT,INT_b_clade|INT,INT_csrn1|INT,INT_deltaretroviridae|INT,INT_epsilonretroviridae|INT,INT_gammaretroviridae|INT,INT_gmr1|INT,INT_lentiviridae|INT,INT_osvaldo|INT,INT_spumaretroviridae|INT,INT_tat|RNaseH,RNaseH_epsilonretroviridae|RNaseH,RNaseH_gammaretroviridae|RT,RT_gammaretroviridae	NP_056790.1(Pol polyprotein, partial [Gibbon ape leukemia virus])	AGP25480.1(pol protein, partial [Mus caroli])	NP_908998.1(retrotransposon-like protein 1 [Mus musculus])	.	MURVY-int|LTR/ERV1
Mmus38.chr7.35565655.35566149.-	37.9275	-1.9208	0.438937	-4.37602	1.20864e-05	0.000902699	Mmus38.chr7.35565655.35566149.-	7	35565655	35566149	-	165	7	0	Mmus38.chr7.35565655.35566107.-.M	151	INT,INT_gammaretroviridae	YP_008169843.1(gag-pol polyprotein [Koala retrovirus])	-	-	Pol|c|GaLV_U26927	MuRRS4-int|LTR/ERV1
