# Supplementary material for: Dual G9A/EZH2 Inhibition Stimulates Antitumor Immune Response in Ovarian High-Grade Serous Carcinoma
Source: Mol Cancer Ther. 2022 Feb 7;21(4):522–34. doi: 10.1158/1535-7163.MCT-21-0743 (PMC9377747; doi:10.1158/1535-7163.MCT-21-0743)
Supplement: Supplementary Data [file mct-21-0743_supplementary_tables_1_-_7_supps1-s7.xlsx]

## Sheet: Table S1
Probe Name	Family	Target
LAQ824	HDAC - class I, IIa, IIb	HDAC 1/p21 promoter activation
UNC0638	Methyltransferase	G9a, GLP
A-366	Methyltransferase	G9a (EHMT2), GLP
PFI-4	Bromodomains	BRPF1B
SGC0946	Methyltransferase	DOTL-1
UNC0642	Methyltransferase	G9a, GLP
GSK343	Methyltransferase	EZH2
GSK2801	Bromodomains	BAZ2A/2B
IOX2	Oxyglutarate oxygenase	PHD2
NI-57	Bromodomains	BRPF1, BRPF2, BRPF3
LLY507	Methyltransferase	SMYD2
GSK484	Arginine deiminase	PAD-4
PFI-3	Bromodomains	SMARCA, PB1
UNC1215	Methyl-lysine binder	L3MBTL3
I-CBP112	Bromodomains	CREBBP, EP300
BAZ2-ICR	Bromodomains	BAZ2A, BAZ2B
SGC 707	Methyltransferase	PRMT3
MS049	Methyltransferase	PRMT4,6
NVS-1	Bromodomains	CECR2
KDOAM25	Demethylase	KDM5
GSK591	Methyltransferase	PRMT5
BAY-598 (S-4)	Methyltransferase	SMYD2
OICR9429	Methyltransferase	WDR5
A196	Methyltransferase	SUV420 H1/H2
MS023	Methyltransferase	Type I PRMTs
IOX1	Oxyglutarate oxygenase	pan-2-OG
OF-1	Bromodomains	BRPF1, BRPF2, BRPF3
IBRD9	Bromodomains	BRD9
LP99	Bromodomains	BRD9/BRD7
SGC-CBP30	Bromodomains	CREBBP, EP300
PFI-2	Methyltransferase	SETD7
BI-9564	Bromodomains	BRD9/BRD7
GSK-LSD1	Demethylase	LSD-1
C646	HAT	p300/CBP
Bromosporine	Bromodomains	Pan-Bromodomain
PFI-1	Bromodomains	BRD2, BRD3, BRD4, BRDT (BET)
(+) JQ1	Bromodomains	BET (BRD2-4 and BRDT)
GSK-J4	Histone Demethylase	JMJD3/UTX
CI-994	Histone deacetylase	HDAC - class I
UNC1999	Methyltransferase	EZH2

## Sheet: Table S2
Gene symbol	Exon spanning region	Catalogue Number
Actb (mouse)	2-3	Mm02619580_g1
ACTB (human)	1-3	Hs01060665_g1
Cxcl10 (mouse)	1-2	Mm00445235_m1
CXCL10 (human)	1-2	Hs00171042_m1
18S ribosomal RNS (Rn18s, mouse)	-	Mm03928990_g1
GAPDH (human)	6-8	Hs02786624_g1
RANTES (CCL5, human)	1-2	Hs00982282_m1
Rantes (Ccl5, mouse)	1-2	Mm01302427_m1
MIP3b (Ccl19, mouse)	1-2	Mm00839966_g1
MCP-5 (Ccl12, mouse)	1-2	Mm01617100_m1
Stat1 (mouse)	20-21, 23-24	Mm01257286_m1
CXCL11 (human)	1-2	Hs00171138_m1
MIP-3a (CCL20, human)	2-3	Hs00355476_m1

## Sheet: Table S3
Position	RefSeq Number	Symbol	Description
A01	NM_009605	Adipoq	Adiponectin, C1Q and collagen domain containing
A02	NM_007553	Bmp2	Bone morphogenetic protein 2
A03	NM_007554	Bmp4	Bone morphogenetic protein 4
A04	NM_007556	Bmp6	Bone morphogenetic protein 6
A05	NM_007557	Bmp7	Bone morphogenetic protein 7
A06	NM_011329	Ccl1	Chemokine (C-C motif) ligand 1
A07	NM_011330	Ccl11	Chemokine (C-C motif) ligand 11
A08	NM_011331	Ccl12	Chemokine (C-C motif) ligand 12
A09	NM_011332	Ccl17	Chemokine (C-C motif) ligand 17
A10	NM_011888	Ccl19	Chemokine (C-C motif) ligand 19
A11	NM_011333	Ccl2	Chemokine (C-C motif) ligand 2
A12	NM_016960	Ccl20	Chemokine (C-C motif) ligand 20
B01	NM_009137	Ccl22	Chemokine (C-C motif) ligand 22
B02	NM_019577	Ccl24	Chemokine (C-C motif) ligand 24
B03	NM_011337	Ccl3	Chemokine (C-C motif) ligand 3
B04	NM_013652	Ccl4	Chemokine (C-C motif) ligand 4
B05	NM_013653	Ccl5	Chemokine (C-C motif) ligand 5
B06	NM_013654	Ccl7	Chemokine (C-C motif) ligand 7
B07	NM_011616	Cd40lg	CD40 ligand
B08	NM_011617	Cd70	CD70 antigen
B09	NM_170786	Cntf	Ciliary neurotrophic factor
B10	NM_007778	Csf1	Colony stimulating factor 1 (macrophage)
B11	NM_009969	Csf2	Colony stimulating factor 2 (granulocyte-macrophage)
B12	NM_009971	Csf3	Colony stimulating factor 3 (granulocyte)
C01	NM_007795	Ctf1	Cardiotrophin 1
C02	NM_009142	Cx3cl1	Chemokine (C-X3-C motif) ligand 1
C03	NM_008176	Cxcl1	Chemokine (C-X-C motif) ligand 1
C04	NM_021274	Cxcl10	Chemokine (C-X-C motif) ligand 10
C05	NM_019494	Cxcl11	Chemokine (C-X-C motif) ligand 11
C06	NM_021704	Cxcl12	Chemokine (C-X-C motif) ligand 12
C07	NM_018866	Cxcl13	Chemokine (C-X-C motif) ligand 13
C08	NM_023158	Cxcl16	Chemokine (C-X-C motif) ligand 16
C09	NM_203320	Cxcl3	Chemokine (C-X-C motif) ligand 3
C10	NM_009141	Cxcl5	Chemokine (C-X-C motif) ligand 5
C11	NM_008599	Cxcl9	Chemokine (C-X-C motif) ligand 9
C12	NM_010177	Fasl	Fas ligand (TNF superfamily, member 6)
D01	NM_008155	Gpi1	Glucose phosphate isomerase 1
D02	NM_010406	Hc	Haemolytic complement
D03	NM_010503	Ifna2	Interferon alpha 2
D04	NM_008337	Ifng	Interferon gamma
D05	NM_010548	Il10	Interleukin 10
D06	NM_008350	Il11	Interleukin 11
D07	NM_008351	Il12a	Interleukin 12A
D08	NM_001303244	Il12b	Interleukin 12b
D09	NM_008355	Il13	Interleukin 13
D10	NM_008357	Il15	Interleukin 15
D11	NM_010551	Il16	Interleukin 16
D12	NM_010552	Il17a	Interleukin 17A
E01	NM_145856	Il17f	Interleukin 17F
E02	NM_008360	Il18	Interleukin 18
E03	NM_010554	Il1a	Interleukin 1 alpha
E04	NM_008361	Il1b	Interleukin 1 beta
E05	NM_031167	Il1rn	Interleukin 1 receptor antagonist
E06	NM_008366	Il2	Interleukin 2
E07	NM_021782	Il21	Interleukin 21
E08	NM_016971	Il22	Interleukin 22
E09	NM_031252	Il23a	Interleukin 23, alpha subunit p19
E10	NM_053095	Il24	Interleukin 24
E11	NM_145636	Il27	Interleukin 27
E12	NM_010556	Il3	Interleukin 3
F01	NM_021283	Il4	Interleukin 4
F02	NM_010558	Il5	Interleukin 5
F03	NM_001314054	Il6	Interleukin 6
F04	NM_008371	Il7	Interleukin 7
F05	NM_008373	Il9	Interleukin 9
F06	NM_008501	Lif	Leukemia inhibitory factor
F07	NM_010735	Lta	Lymphotoxin A
F08	NM_008518	Ltb	Lymphotoxin B
F09	NM_010798	Mif	Macrophage migration inhibitory factor
F10	NM_010834	Mstn	Myostatin
F11	NM_013611	Nodal	Nodal
F12	NM_001013365	Osm	Oncostatin M
G01	NM_019932	Pf4	Platelet factor 4
G02	NM_023785	Ppbp	Pro-platelet basic protein
G03	NM_009263	Spp1	Secreted phosphoprotein 1
G04	NM_009367	Tgfb2	Transforming growth factor, beta 2
G05	NM_009379	Thpo	Thrombopoietin
G06	NM_013693	Tnf	Tumour necrosis factor
G07	NM_008764	Tnfrsf11b	Tumour necrosis factor receptor superfamily, member 11b (osteoprotegerin)
G08	NM_009425	Tnfsf10	Tumour necrosis factor (ligand) superfamily, member 10
G09	NM_011613	Tnfsf11	Tumour necrosis factor (ligand) superfamily, member 11
G10	NM_033622	Tnfsf13b	Tumour necrosis factor (ligand) superfamily, member 13b
G11	NM_009505	Vegfa	Vascular endothelial growth factor A
G12	NM_008510	Xcl1	Chemokine (C motif) ligand 1
H01	NM_007393	Actb	Actin, beta
H02	NM_009735	B2m	Beta-2 microglobulin
H03	NM_008084	Gapdh	Glyceraldehyde-3-phosphate dehydrogenase
H04	NM_010368	Gusb	Glucuronidase, beta
H05	NM_008302	Hsp90ab1	Heat shock protein 90 alpha (cytosolic), class B member 1
H06	SA_00106	MGDC	Mouse Genomic DNA Contamination
H07	SA_00104	RTC	Reverse Transcription Control
H08	SA_00104	RTC	Reverse Transcription Control
H09	SA_00104	RTC	Reverse Transcription Control
H10	SA_00103	PPC	Positive PCR Control
H11	SA_00103	PPC	Positive PCR Control
H12	SA_00103	PPC	Positive PCR Control

## Sheet: Table S4
Data quality control (QC)
Quality checks performed and results
Test Performed	Test Result
1. PCR Array Reproducibility	All Samples Passed
2. RT Efficiency	All Samples Passed
3. Genomic DNA Contamination	All Samples Passed

## Sheet: Table S5
Normalization analysis
Automatic selection from full panel
Groups	Samples	Bmp4	Cntf	Geometric Mean	Average Geometric mean
Control Group	IFNg	21.1917	26.9354	23.89	24.05
Control Group	IFNg	21.21	26.5288	23.72
Control Group	IFNg	21.9263	27.4754	24.54
Group 3	HKMTI-1-005	21.1466	27.2723	24.01	23.87
Group 3	HKMTI-1-005	20.7265	26.189	23.3
Group 3	HKMTI-1-005	21.6738	27.2416	24.3

## Sheet: Table S6
Patient	Clinical details						Ascites sample			Ascites next generation sequencing
	Date of Diagnosis	Histology	Original stage	Status	p53 IHC original tumour	PAX IHC original tumour	Collection date	Platinum status	PAX8 ICC score	Location	Ref	Alt	Gene	Mutation type	Clinical_significance	SIFT	PolyPhen	Protein_position	Amino_acids	Mutect2 Ref Depth(GATK/4.0)	Mutect2 Alt Depth(GATK/4.0)	Mutect2 Alt Freq(GATK/4.0)	strelka _Ref Depth	strelka _Alt Depth	strelka _Alt Freq
ASC19-030	2019-09-19	HGSC	3C	Alive	mutant	ND	2019-09-13	Newly diagnosed	0	17:7577559	G	A	TP53	missense_variant	pathogenic,likely_pathogenic	-	-	241	S/F	49	165	0.773	1539	7314	0.826
ASC19-032	2019-10-11	HGSC	3C	Alive	ND	ND	2019-10-01	Newly diagnosed	3	17:7577575	A	G	TP53	missense_variant	uncertain_significance,pathogenic	-	-	236	Y/H	-	-	-	10551	13616	0.563
ASC19-038	2019-10-10	G2-3 endometrioid	3C	Deceased	wild-type	Positive	2019-11-15	Newly diagnosed	3	17:7577506	C	T	TP53	missense_variant	likely_pathogenic	tolerated(0.25)	benign(0.031)	259	D/N	515	41	0.118
ASC20-018	2013-01-10	HGSC	4	Deceased	mutant	ND	2020-12-11	Platinum resistant relapse	3	17:7578265	A	G	TP53	missense_variant	likely_pathogenic	deleterious(0)	probably_damaging(0.993)	195	I/T	3	160	0.692

## Sheet: Table S7
Marker	Fluorochrome	Dilution	Clone	Company	Code
CD45	Alexa Fluor 532	1 in 100	30-F11	ThermoFisher	58-0451-82
Ly6G	Alexa Fluor 700	1 in 200	1A8	Biolegend	127622
Ly6C	Brilliant Violet 605	1 in 100	HK1.4	Biolegend	128036
MHC II	Brilliant Violet 510	1 in 200	M5/114.15.2	Biolegend	107636
CD206	Brilliant Violet 711	1 in 100	C068C2	Biolegend	141727
CD80	APC/Fire750	1 in 100	16-10A1	Biolegend	104740
CD86	Brilliant Violet 785	1 in 100	GL-1	Biolegend	105043
F4/80	PE	1 in 50	BM8	Biolegend	123110
CD11b	eFluor450	1 in 100	M1/70	ThermoFisher	48-0112-82
SiglecF	FITC	1 in 50	REA798	Miltenyi	130-112-178
CD11c	PerCP/Cy5.5	1 in 100	N418	Biolegend	117328
PD-1 (CD279)	Brilliant Violet 605	1 in 100	29F.1A12	Biolegend	135220
Cxcr3	PE/Dazzle 594	1 in 100	Cxcr3 - 173	Biolegend	126534
CD8a	Alexa Fluor 700	1 in 400	53-6.7	Biolegend	100730
CD19	PerCP/Cy5.5	1 in 200	6D5	Biolegend	115534
CD4	FITC	1 in 400	RM4-5	Biolegend	100510
CD44	PE	1 in 200	IM7	Biolegend	103024
CD62L	Brilliant Violet 785	1 in 100	MEL-14	Biolegend	104440
CD49b (DX5)	PE/Cy7	1 in 100	DX5	Biolegend	108916
NK1.1	APC	1 in 100	PK136	Biolegend	108710
Cxcr3	Brilliant Violet 510	1 in 100	Cxcr3 - 173	Biolegend	126528
PD-L1 (CD274)	Brilliant Violet 421	1 in 100	10F.9G2	Biolegend	124315
FOXP3	Alexa Fluor 647	1 in 50	MF-14	Biolegend	126408
